# Supplementary material for: Transcriptome and DNA Methylation Analyses of the Molecular Mechanisms Underlying with Longissimus dorsi Muscles at Different Stages of Development in the Polled Yak
Source: Genes (Basel). 2019 Nov 26;10(12):970. doi: 10.3390/genes10120970 (PMC6947547; doi:10.3390/genes10120970)
Supplement: Supplementary file 1 [file genes-10-00970-s001.zip]

Archive with 11 entries (11 files):
- Figure s1.png
- Figure S2.png
- Table S1.xlsx
- Table S2.csv
- Table S3.csv
- Table S4.xlsx
- Table S5.csv
- Table S6.xlsx
- Table S7.docx
- Table S8.docx
- Table S9.xlsx
