# Supplementary material for: Transcriptome and DNA Methylation Analyses of the Molecular Mechanisms Underlying with Longissimus dorsi Muscles at Different Stages of Development in the Polled Yak
Source: Genes (Basel). 2019 Nov 26;10(12):970. doi: 10.3390/genes10120970 (PMC6947547; doi:10.3390/genes10120970)
Supplement: Supplementary file 1 [file genes-10-00970-s001.zip › Table S1.xlsx]

## Sheet: Sheet1
Table S3 Primers for qRT-PCR
Gene and lncRNA	Primer sequence (5’-3’)	Product length (bp)	Annealing temperature (℃)
MYH7-F	CTGTCCAAGTTCCGCAAGGT	129	60
MYH7-R	CTCCTCATTCAAGCCCTTGGT
ACTG1-F	CGCGCCTGAGTTGGTCTCAT	195	60
ACTG1-R	GTAGCTGTCCTTCTGCCCCAT
ANKRD1-F	ATCAGTGCGCGGGATAAGTT	131	60
ANKRD1-R	GCAGTATCTCCTTCCCGGTC
PGAM2-F	CTACCCACCGCCTTGTGATG	80	60
PGAM2-R	TGCATCGAACCAACCACAGA
MYOM2-F	GGCAACGTCTACCTGAGCTT	104	60
MYOM2-R	ACCTTGAACCTGTCGTCGTC
MSTN -F	GCCCACGGAGTCTGATCTTC	150	60
MSTN -R	ACAAACACTGTCGCAGGAGT
SETD7-F	GTACTGTGCCTCCTTGGGAC	154	60
SETD7-R	GTAGCCATAGGCAACGGTGA
RXRA-F	ATGGTGTCCTCAAAGTGCCG	111	60
RXRA-R	TGTACACCCCGTAGTGCTTG
LPIN1-F	GTCTTCCCACTTCCACGCTT	175	60
LPIN1-R	CATCTTGTGTGGCGAGGACT
β-actin-F	GTCATCACCATCGGCAATGAG	84	60
β-actin-R	AATGCCGCAGGATTCCATG
