# Supplementary material for: Transcriptome and DNA Methylation Analyses of the Molecular Mechanisms Underlying with Longissimus dorsi Muscles at Different Stages of Development in the Polled Yak
Source: Genes (Basel). 2019 Nov 26;10(12):970. doi: 10.3390/genes10120970 (PMC6947547; doi:10.3390/genes10120970)
Supplement: Supplementary file 1 [file genes-10-00970-s001.zip › Table S2.csv]

Sample	A10	A6	A7	E6	E7	E8	M2	M3	M4
Total reads	94572222	93558654	94639562	93460374	94047818	93908416	95030020	95075658	96082986
Total mapped reads	91392490(96.64%)	90594560(96.83%)	91400273(96.58%)	89595282(95.86%)	90118573(95.82%)	89698089(95.52%)	90560857(95.30%)	90864557(95.57%)	91455182(95.18%)
Multiple mapped	6495363(6.87%)	5718253(6.11%)	6240457(6.59%)	4032735(4.31%)	4011173(4.27%)	4195867(4.47%)	9104653(9.58%)	10179692(10.71%)	10657109(11.09%)
Uniquely mapped	84897127(89.77%)	84876307(90.72%)	85159816(89.98%)	85562547(91.55%)	86107400(91.56%)	85502222(91.05%)	81456204(85.72%)	80684865(84.86%)	80798073(84.09%)
Read-1	42611739(45.06%)	42566604(45.50%)	42722621(45.14%)	42885697(45.89%)	43155306(45.89%)	42879176(45.66%)	40939829(43.08%)	40494753(42.59%)	40630375(42.29%)
Read-2	42285388(44.71%)	42309703(45.22%)	42437195(44.84%)	42676850(45.66%)	42952094(45.67%)	42623046(45.39%)	40516375(42.64%)	40190112(42.27%)	40167698(41.81%)
Reads map to '+'	42378188(44.81%)	42410960(45.33%)	42532544(44.94%)	42788374(45.78%)	43047706(45.77%)	42723309(45.49%)	40707223(42.84%)	40309843(42.40%)	40334352(41.98%)
Reads map to '-'	42518939(44.96%)	42465347(45.39%)	42627272(45.04%)	42774173(45.77%)	43059694(45.78%)	42778913(45.55%)	40748981(42.88%)	40375022(42.47%)	40463721(42.11%)
Non-splice reads	51595528(54.56%)	51797380(55.36%)	53557085(56.59%)	65638579(70.23%)	66265166(70.46%)	64006783(68.16%)	51426511(54.12%)	51447607(54.11%)	48940580(50.94%)
Splice reads	33301599(35.21%)	33078927(35.36%)	31602731(33.39%)	19923968(21.32%)	19842234(21.10%)	21495439(22.89%)	30029693(31.60%)	29237258(30.75%)	31857493(33.16%)
Reads mapped in proper pairs	82093832(86.81%)	82118054(87.77%)	82120068(86.77%)	82456106(88.23%)	83023490(88.28%)	82064894(87.39%)	77390954(81.44%)	77737372(81.76%)	76833928(79.97%)
