# Supplementary material for: Transcriptome and DNA Methylation Analyses of the Molecular Mechanisms Underlying with Longissimus dorsi Muscles at Different Stages of Development in the Polled Yak
Source: Genes (Basel). 2019 Nov 26;10(12):970. doi: 10.3390/genes10120970 (PMC6947547; doi:10.3390/genes10120970)
Supplement: Supplementary file 1 [file genes-10-00970-s001.zip › Table S3.csv]

sample	Min	1st_Qu	Median	Mean	3rd_Qu	Max	Sd	Sum
A10	0	0	0.6192165	12.33471164	3.94522	11682	159.5963233	252935.5969
A6	0	0	0.7276705	12.12103038	4.3069	9667.34	138.2732019	248553.849
A7	0	0	0.6191145	11.8959077	3.90236	10170.4	150.8415587	243937.4832
E6	0	0.0143609	1.53087	7.755821326	5.57481	1694.81	40.84692565	159040.8721
E7	0	0.0159803	1.609495	7.543054757	5.78899	1305.68	36.79747063	154677.8808
E8	0	0.0157947	1.656845	8.184938877	6.00052	1649.22	42.48750158	167840.3566
M2	0	0	0.704919	11.96513585	5.21302	7496.76	103.3835494	245357.0757
M3	0	0	0.6719705	12.06624441	4.73382	7731	114.5139766	247430.4079
M4	0	0	0.59291	12.81510614	5.02467	10642.4	128.6481145	262786.5665
