# Supplementary material for: Transcriptome and DNA Methylation Analyses of the Molecular Mechanisms Underlying with Longissimus dorsi Muscles at Different Stages of Development in the Polled Yak
Source: Genes (Basel). 2019 Nov 26;10(12):970. doi: 10.3390/genes10120970 (PMC6947547; doi:10.3390/genes10120970)
Supplement: Supplementary file 1 [file genes-10-00970-s001.zip › Table S4.xlsx]

## Sheet: A-vs-E-all.gene
gene_id	baseMean	baseMean_control_E	baseMean_case_A	foldChange	log2FoldChange	pval	padj	expression_E6	expression_E7	expression_E8	expression_A6	expression_A7	expression_A10
A1CF	0.432474	0	0.864948	Inf	Inf	0.764971	0.864094	0	0	0	0	0	0
A2ML1	46.8957	91.4321	2.3594	0.0258049	-5.27621	5.88361e-08	2.03817e-07	0.316456	0.163313	0.213461	0.00605247	0.006303	0.00592538
A3GALT2	0.811989	1.15432	0.469654	0.406865	-1.29738	0.928364	0.992924	0	0	0	0	0	0
A4GALT	74.7427	7.54725	141.938	18.8066	4.23317	5.15964e-18	3.63964e-17	0.126372	0.120723	0.0696636	1.05956	0.987681	1.38869
A4GNT	0	0	0					0	0	0	0	0	0
AAAS	252.321	350.564	154.078	0.439513	-1.18602	1.27715e-05	3.49017e-05	2.52939	3.53519	3.3914	1.00059	0.734153	1.006
AACS	439.266	658.668	219.865	0.333803	-1.58293	2.93958e-11	1.32452e-10	3.19642	3.09653	3.25007	0.851152	0.610259	0.723696
AADACL2	0	0	0					0	0	0	0	0	0
AADACL3	3.06371	5.22528	0.902128	0.172647	-2.53411	0.342478	0.450152	0.0507618	0.0996571	0	0	0	0
AADACL4	0	0	0					0	0	0	0	0	0
AADAT	376.492	315.831	437.152	1.38413	0.468984	0.0481681	0.0784425	1.95935	1.98242	2.35881	2.19479	2.04577	1.74822
AAED1	1072.04	1109.62	1034.47	0.932277	-0.101169	0.724609	0.829848	6.02093	6.09135	6.00971	4.83206	2.85681	3.03563
AAGAB	1348.21	1037.78	1658.63	1.59825	0.676497	0.000418799	0.000951355	5.73888	4.79259	4.93488	5.47395	5.04672	5.56092
AAK1	852.289	1025.08	679.493	0.662865	-0.593212	0.00346086	0.00685082	2.55971	2.59443	2.85671	1.36358	1.29473	0.984339
AAMDC	1288.56	350.8	2226.31	6.34639	2.66594	6.98813e-39	1.29726e-37	15.9183	14.1828	16.6845	70.187	82.8182	69.8732
AAMP	3008.5	1731.33	4285.66	2.47535	1.30763	3.67615e-10	1.52298e-09	13.8311	13.0674	12.6406	22.3521	18.0729	24.0374
AAR2	590.954	474.464	707.444	1.49104	0.576317	0.00797517	0.0149317	3.25509	3.2569	3.5944	3.29901	2.93722	3.2093
AARS	5333.15	2942.4	7723.91	2.62504	1.39234	7.84352e-05	0.000195217	11.3984	10.3554	13.2501	18.2807	25.8891	16.6419
AARS2	1156.27	871.931	1440.61	1.6522	0.72439	0.0248014	0.0428814	4.04393	3.7693	3.72713	3.48693	4.69331	5.63735
AASDH	963.495	740.509	1186.48	1.60225	0.6801	0.000748518	0.0016413	2.93066	2.39386	2.64991	2.55943	2.81939	2.7993
AASDHPPT	1461.51	1709.64	1213.37	0.709722	-0.494675	0.0101949	0.0187734	19.126	19.2416	22.1606	11.0526	8.42526	11.2396
AASS	1371.8	765.994	1977.6	2.58174	1.36834	6.89565e-09	2.57549e-08	2.74059	2.40741	2.9911	5.09781	4.74173	3.45931
AATF	271.908	272.67	271.147	0.994418	-0.00807613	1	1	3.06836	3.27819	3.10844	2.2265	1.77019	1.92144
AATK	108.336	115.336	101.336	0.878616	-0.186696	0.837147	0.924424	0.488844	0.419022	0.524124	0.477563	0.127768	0.211573
ABAT	2063.72	2824.43	1303.01	0.461337	-1.11611	0.0636801	0.101142	14.3842	5.58773	10.3565	3.75799	2.34085	2.95303
ABCA1	3844.76	2215.68	5473.84	2.47051	1.30481	3.56642e-05	9.29033e-05	2.82663	3.74049	3.01072	5.7565	3.26772	5.23402
ABCA10	342.691	116.735	568.646	4.87127	2.2843	0.000441504	0.000999557	0.227085	0.422847	0.214159	1.2645	0.799598	0.545222
ABCA12	3.18141	5.93035	0.432474	0.0729255	-3.77743	0.186032	0.264375	0.015106	0.00299984	0.00907869	0.00359486	0	0
ABCA13	45.7599	82.5239	8.99588	0.109009	-3.19747	0.00236897	0.00481699	0.12483	0.0282946	0.124213	0	0.00417147	0.0196989
ABCA2	457.523	775.733	139.314	0.17959	-2.47722	5.19861e-24	5.02578e-23	1.65738	1.56557	1.97296	0.318448	0.15657	0.229354
ABCA3	179.617	239.001	120.232	0.503062	-0.991193	0.00196283	0.00404002	0.911766	0.74632	0.648531	0.361631	0.258589	0.163335
ABCA4	17.697	29.959	5.43502	0.181415	-2.46263	0.0070326	0.0132907	0.0166747	0.0491923	0.0411796	0.0166579	0.00696425	0
ABCA5	1702.39	1245.88	2158.91	1.73284	0.793138	2.02462e-05	5.41519e-05	3.20064	3.54672	3.38232	5.11236	3.93229	3.47079
ABCA6	840.936	615.723	1066.15	1.73154	0.792055	0.0771317	0.120268	2.339	1.34384	0.923454	2.34777	1.13806	1.44739
ABCA7	157.273	237.297	77.2485	0.325535	-1.61911	5.36284e-05	0.000136626	0.36937	0.519335	0.696277	0.135627	0.0775049	0.119967
ABCA9	2290.94	2357.49	2224.4	0.943547	-0.0838342	0.765848	0.864918	7.48893	5.95218	5.35108	4.5293	3.17988	3.95729
ABCB10	1658.23	1058.62	2257.83	2.1328	1.09275	8.28478e-09	3.07462e-08	5.37106	4.78606	4.92873	7.60276	7.29338	6.02332
ABCB11	0.493807	0	0.987614	Inf	Inf	0.752071	0.855207	0	0	0	0	0.0120728	0
ABCB4	1.57993	1.20878	1.95107	1.61409	0.690717	0.921827	0.99016	0.0127476	0.012482	0	0	0.032428	0
ABCB6	1347.78	542.805	2152.75	3.96596	1.98767	1.28606e-13	6.86909e-13	2.82303	2.7919	3.0334	8.06447	9.61861	6.9073
ABCB7	1065.34	788.024	1342.66	1.70384	0.768787	0.000225834	0.000530017	4.60373	4.30072	4.1666	4.38343	5.55863	4.72221
ABCB8	461.006	530.108	391.904	0.739291	-0.435787	0.0680841	0.107424	2.8726	2.815	2.4184	1.6205	1.01608	1.36667
ABCB9	35.868	30.8623	40.8736	1.32438	0.405322	0.486653	0.603896	0.166507	0.149119	0.114746	0.185608	0.150961	0.0838038
ABCC1	2000.68	631.676	3369.68	5.33451	2.41535	1.27414e-18	9.34208e-18	1.60838	1.69559	1.69466	7.12393	5.21942	4.58711
ABCC10	364.718	470.131	259.305	0.55156	-0.85841	0.000419012	0.000951594	1.56237	1.54832	1.50462	0.714494	0.684164	0.524909
ABCC11	3.02109	4.74476	1.29742	0.273443	-1.87069	0.501331	0.618599	0.0182505	0.0238565	0.00598409	0.021978	0	0
ABCC12	0	0	0					0	0	0	0	0	0
ABCC2	10.159	6.65921	13.6588	2.05111	1.0364	0.367214	0.476865	0.0341285	0.00960217	0.0241638	0.0351146	0.0489741	0.00573262
ABCC3	182.22	128.708	235.733	1.83154	0.873056	0.00513721	0.00991222	0.216674	0.368328	0.410201	0.605291	0.345229	0.404786
ABCC4	1222.91	1028.78	1417.03	1.37738	0.461931	0.0146082	0.02623	2.84074	2.30897	2.73015	2.86683	2.23397	2.14484
ABCC5	4688.2	2142.76	7233.65	3.37586	1.75526	2.95572e-08	1.04884e-07	4.11637	4.69826	4.66655	8.07743	9.92652	7.18947
ABCC6	35.8378	50.0273	21.6483	0.43273	-1.20846	0.0399729	0.0661875	0.0907265	0.125512	0.175485	0.0416555	0.04386	0.00679168
ABCC8	256.252	445.843	66.6618	0.149519	-2.7416	1.25197e-15	7.60182e-15	1.0702	0.802706	1.08988	0.195673	0.0272131	0.107678
ABCC9	10687.5	8331.75	13043.2	1.56548	0.646602	0.000166472	0.000398017	13.2715	15.971	11.8259	14.6931	11.9182	12.2653
ABCD1	651.812	218.381	1085.24	4.9695	2.3131	3.22956e-25	3.2988e-24	1.13823	1.0526	0.980175	3.37665	3.41238	3.3569
ABCD2	21.441	1.58443	41.2975	26.0646	4.70402	3.2909e-07	1.06138e-06	0	0	0.0335757	0.0699948	0.128586	0.122416
ABCD3	1427.87	985.786	1869.94	1.89691	0.92365	1.78724e-06	5.35896e-06	2.93913	3.45904	3.25803	4.14995	4.09587	3.77187
ABCD4	465.752	671.606	259.897	0.386979	-1.36967	3.71954e-09	1.42176e-08	3.08998	3.08171	3.41572	0.781783	0.791514	0.745666
ABCE1	3131	2686.71	3575.29	1.33073	0.412219	0.0213426	0.0373218	14.8796	15.5156	15.0187	14.1983	12.4307	14.1783
ABCF1	4349.91	1983.34	6716.49	3.38646	1.75978	3.60334e-22	3.18241e-21	7.48709	7.66009	7.7908	17.6978	16.2843	15.211
ABCF2	3203.39	908.95	5497.84	6.04856	2.59659	3.31351e-43	7.23387e-42	3.78438	3.72754	4.32579	18.1343	13.6142	14.4908
ABCF3	1820.22	1167.34	2473.09	2.11856	1.08308	1.33877e-08	4.88343e-08	5.17084	5.39459	5.51685	6.86781	7.7648	8.34441
ABCG1	130.443	47.0642	213.823	4.54321	2.18371	4.05541e-10	1.67336e-09	0.221542	0.275838	0.179823	0.583899	0.621375	0.615973
ABCG2	560.766	976.158	145.374	0.148925	-2.74734	1.90697e-18	1.38141e-17	6.69853	5.47015	5.25578	0.582036	0.472848	0.575032
ABCG4	2.86134	1.99149	3.73118	1.87356	0.90578	0.713839	0.820273	0.0630888	0	0	0	0.0194175	0.0362946
ABCG5	0.815493	0.728858	0.902128	1.23773	0.307693	1	1	0.0142332	0	0	0	0	0
ABCG8	0.432474	0	0.864948	Inf	Inf	0.764971	0.864094	0	0	0	0.0216775	0	0
ABHD1	10.0509	5.0655	15.0362	2.96836	1.56967	0.166117	0.238889	0.0225636	0	0	0	0.0860214	0.214704
ABHD10	408.608	368.863	448.354	1.2155	0.281552	0.27829	0.376282	4.74174	4.20256	4.50993	3.50218	3.13604	4.78244
ABHD11	412.229	442.833	381.626	0.861782	-0.214605	0.379909	0.491272	7.49161	5.75947	7.1158	3.1905	2.88123	4.83112
ABHD12	641.37	733.771	548.968	0.748146	-0.418608	0.0489585	0.0796036	4.83032	6.65719	6.44931	3.10644	3.01358	2.94176
ABHD13	617.926	578.285	657.567	1.1371	0.185357	0.396207	0.509372	5.88609	5.84865	7.0381	4.38159	3.92525	4.72806
ABHD14A	261.967	360.424	163.511	0.453663	-1.14031	2.82389e-05	7.44704e-05	3.05278	3.87905	4.48443	1.62531	1.10128	0.839041
ABHD14B	356.232	508.921	203.542	0.399949	-1.32211	1.11164e-07	3.74986e-07	4.42662	5.66794	5.74821	1.90257	1.58228	1.1951
ABHD15	27.849	25.8864	29.8116	1.15163	0.203676	0.744936	0.848811	0.351249	0.267557	0.36034	0.335723	0.187488	0.240347
ABHD16A	1116.36	1081.54	1151.17	1.06438	0.0900143	0.666904	0.777632	7.33365	7.40862	8.41471	6.06184	6.15462	6.20404
ABHD16B	5.05189	10.1038	0	0	#NAME?	0.013641	0.0246324	0.311684	0.0742024	0.148177	0	0	0
ABHD17A	2672.88	1263.51	4082.25	3.23087	1.69192	1.13654e-19	8.80969e-19	21.1514	20.4708	24.7963	44.7176	46.1892	44.7764
ABHD17B	793.743	760.805	826.682	1.08659	0.119807	0.566804	0.68432	7.57473	7.38583	7.4263	4.92432	4.83856	5.08724
ABHD17C	46.3495	72.2004	20.4986	0.283912	-1.81648	0.0010152	0.00218227	1.74693	1.0892	1.653	0.433912	0.16529	0.346877
ABHD18	1549.14	641.111	2457.17	3.83268	1.93835	0.00290086	0.00581468	2.74907	2.32333	2.33343	3.84541	8.95863	5.61373
ABHD2	664.659	517.252	812.065	1.56996	0.650727	0.00227805	0.00464345	3.3556	4.6378	3.64645	3.90069	3.40462	3.69152
ABHD3	185.979	70.5699	301.388	4.27077	2.0945	0.000734818	0.00161328	0.84894	0.535577	0.502905	0.979327	1.69191	2.09434
ABHD4	1186.95	481.748	1892.16	3.92769	1.97368	6.99134e-23	6.41099e-22	3.59551	3.36796	3.76387	9.39827	7.70515	8.27819
ABHD5	686.773	146.517	1227.03	8.37465	3.06603	2.81953e-41	5.76669e-40	0.831741	1.1701	1.40494	5.89203	5.79625	5.3681
ABHD6	80.2915	36.4872	124.096	3.40108	1.76599	0.0369365	0.0617031	0.186564	0.258586	0.349536	0.855448	0.718319	0.22003
ABHD8	598.404	406.098	790.711	1.94709	0.961321	0.00108852	0.00232844	3.93359	5.52474	4.64363	6.55168	7.25843	4.40063
ABI1	736.936	685.617	788.255	1.1497	0.20126	0.343448	0.451197	1.32206	1.36411	1.22771	1.09123	1.2475	1.21378
ABI2	894.584	1563.91	225.256	0.144034	-2.79552	2.09943e-38	3.79655e-37	5.46722	4.92261	5.03794	0.460138	0.508392	0.402178
ABI3	29.6447	19.4461	39.8434	2.04891	1.03486	0.109388	0.164717	0.135919	0.240748	0.175531	0.330415	0.226855	0.318669
ABI3BP	3232.66	5580.82	884.503	0.15849	-2.65754	0.0233761	0.0405776	2.79836	12.6331	20.499	1.67363	0.945705	0.836929
ABL1	2631.03	3790.37	1471.7	0.388273	-1.36486	2.18484e-13	1.14975e-12	11.7724	13.0104	13.5085	4.27394	2.06999	3.04644
ABL2	784.66	944.51	624.81	0.661518	-0.596149	0.00430732	0.00841681	2.78226	2.92398	3.02871	1.73114	1.29397	1.21188
ABLIM1	7846.01	6796.87	8895.15	1.30871	0.388148	0.0690747	0.108811	11.9644	13.3046	13.5084	9.33851	12.9435	10.5331
ABLIM2	808.447	378.222	1238.67	3.27498	1.71149	7.51406e-12	3.53411e-11	3.96445	2.85925	2.84544	8.85055	6.37325	5.99192
ABLIM3	6596.07	11617.9	1574.22	0.1355	-2.88364	2.4846e-46	6.05971e-45	40.5017	34.2689	36.818	3.02181	2.61534	2.99822
ABO	3.45846	4.59471	2.32222	0.505411	-0.984471	0.684389	0.794705	0	0	0.067829	0.0168332	0	0
ABR	1477.58	1740.04	1215.11	0.698324	-0.518032	0.131904	0.194864	4.45081	5.46522	5.50788	3.94949	1.82412	1.81247
ABRA	8389.1	732.481	16045.7	21.906	4.45325	3.37502e-18	2.40894e-17	5.22628	8.43201	5.45389	96.2036	100.476	56.4835
ABRACL	218.833	415.172	22.4948	0.0541819	-4.20604	1.16974e-32	1.71461e-31	9.80065	10.7254	7.96539	0.253703	0.404805	0.379615
ABT1	669.979	403.823	936.135	2.31818	1.21299	1.36427e-05	3.71545e-05	6.34329	6.1971	6.63201	7.89635	11.1818	9.53213
ABTB1	846.893	769.069	924.716	1.20239	0.265899	0.179526	0.256254	6.24408	7.09598	6.22943	6.92395	5.44056	6.17944
ABTB2	503.449	738.894	268.004	0.36271	-1.46311	1.9989e-10	8.44727e-10	3.25899	3.09917	2.65212	0.885605	0.882584	0.466743
ACAA1	978.825	634.06	1323.59	2.08748	1.06177	1.11498e-07	3.75967e-07	7.87019	6.65892	6.36987	12.4623	10.9242	9.52728
ACAA2	5217.67	3699.93	6735.42	1.82042	0.864268	8.55278e-07	2.64105e-06	34.277	34.7423	35.2047	47.2507	38.5025	40.2227
ACACA	2869.45	3821.45	1917.45	0.501761	-0.994929	4.39214e-08	1.53488e-07	4.64213	5.56032	5.69811	2.09218	1.77441	1.35475
ACACB	9992.56	2102.71	17882.4	8.50444	3.08822	1.21085e-10	5.19992e-10	3.7196	3.79338	2.8429	25.2353	15.7106	12.3179
ACAD11	1115.23	987.067	1243.39	1.25968	0.33306	0.093341	0.142867	3.8375	4.57562	3.94607	3.40874	3.32452	3.16608
ACAD8	793.557	666.477	920.637	1.38135	0.466077	0.111416	0.167355	4.78468	6.30355	5.19296	5.1761	8.18224	5.20793
ACAD9	795.777	902.348	689.206	0.763792	-0.388748	0.085653	0.132149	5.14557	4.14039	6.09868	2.52977	3.89359	2.75246
ACADL	836.913	557.577	1116.25	2.00196	1.00142	0.000459517	0.00103792	3.29893	3.3961	3.1947	6.86428	3.78857	4.17958
ACADM	10699.9	792.8	20607	25.9927	4.70003	2.07611e-125	4.37409e-123	6.38201	6.27401	5.98923	109.72	106.027	95.186
ACADS	1831.73	389.028	3274.44	8.41697	3.0733	2.72407e-53	8.34253e-52	3.47375	4.68417	4.01196	25.186	23.202	21.9374
ACADSB	3563.12	1864.59	5261.64	2.82187	1.49665	0.000447	0.00101148	7.04915	6.77482	7.25083	8.80791	15.1798	11.9612
ACAN	538.346	1069.79	6.90531	0.00645485	-7.2754	0.000125815	0.000305616	0.170998	3.06146	3.46283	0.01945	0.0204554	0.0114829
ACAP1	210.629	298.28	122.978	0.412292	-1.27826	7.89979e-06	2.20712e-05	1.3509	1.86091	1.59609	0.359471	0.496559	0.296983
ACAP2	1420.17	1769.29	1071.04	0.605351	-0.724155	0.000160851	0.000385579	6.83271	7.05786	7.36836	2.98413	2.45104	2.74084
ACAP3	1249.67	2135.08	364.27	0.170612	-2.55121	7.40503e-36	1.23091e-34	9.38294	10.1645	9.74957	1.27607	0.939408	0.972428
ACAT1	4854.02	2083.45	7624.6	3.6596	1.87168	6.40004e-25	6.46175e-24	18.9408	17.6848	19.0572	44.8911	44.5547	46.9739
ACAT2	645.862	1172.19	119.538	0.101979	-3.29366	2.85764e-44	6.473e-43	13.0201	12.492	14.3056	1.00457	0.69418	0.712445
ACBD3	2463.87	2470.65	2457.09	0.994511	-0.00794145	0.953345	1	9.82793	10.4947	11.1541	6.97878	6.89266	6.04001
ACBD4	385.153	178.972	591.333	3.30406	1.72424	0.00314656	0.00627769	0.90799	1.15714	1.53124	2.51617	4.24117	2.06853
ACBD5	2415.41	1341.35	3489.46	2.60144	1.37931	1.10668e-13	5.95278e-13	5.42856	5.24813	5.49124	8.90319	8.76137	9.08959
ACBD6	478.466	321.373	635.56	1.97764	0.98378	1.36287e-05	3.71395e-05	4.15345	3.85823	4.46629	6.71191	5.24719	4.53607
ACBD7	55.9923	41.8046	70.1799	1.67876	0.747396	0.441075	0.557383	0.91218	0.290863	0.27986	0.345662	0.362484	0.893799
ACCS	242.579	375.179	109.979	0.293137	-1.77035	7.0045e-08	2.4107e-07	1.5901	1.82285	2.84764	0.729963	0.127875	0.425348
ACCSL	0	0	0					0	0	0	0	0	0
ACD	232.061	304.751	159.37	0.522951	-0.935253	0.000624184	0.00138289	2.21247	1.81373	2.13918	0.700683	1.03284	0.546067
ACE2	0.942776	1.45308	0.432474	0.297626	-1.74843	0.864327	0.944243	0.0189993	0.00627407	0.0063333	0	0	0
ACER1	1.3246	0.919302	1.7299	1.88175	0.912074	0.845778	0.931309	0	0.050471	0	0	0	0
ACER2	12.4244	12.0661	12.7827	1.05939	0.083231	1	1	0.100969	0.229933	0.296702	0.201636	0.25669	0.0392862
ACHE	170.132	250.399	89.8654	0.358888	-1.47839	0.00741411	0.0139574	2.35162	2.465	1.75339	1.14959	0.165885	0.337579
ACIN1	5655.82	5941.61	5370.03	0.903801	-0.145923	0.417455	0.532694	13.4978	15.3133	15.431	10.1074	8.44423	8.11088
ACKR1	17.4852	4.08771	30.8828	7.55503	2.91744	0.000922623	0.00199628	0.215609	0.0697117	0.0349925	0.656059	0.596359	0.386666
ACKR2	18.491	4.11897	32.863	7.97845	2.99611	0.000435631	0.000987667	0.121018	0	0.0297431	0.532343	0.303121	0.348963
ACKR3	484.766	351.693	617.84	1.75676	0.812916	0.0407319	0.0673549	4.30768	4.97368	6.09508	5.96981	3.51854	6.8936
ACKR4	34.4165	23.4445	45.3884	1.93599	0.953075	0.268769	0.365216	0.12588	0.322545	0.283593	0.331038	0.427757	0.0813236
ACLY	2717.43	4867.92	566.927	0.116462	-3.10207	1.66704e-57	5.91308e-56	15.18	15.6773	15.439	1.50303	0.99454	0.964824
ACMSD	2.09947	0	4.19893	Inf	Inf	0.117141	0.175156	0	0	0	0.0399011	0.0624807	0
ACO1	1633.81	1811.12	1456.51	0.804203	-0.314368	0.102454	0.155507	7.32547	8.12785	8.4117	4.94244	3.88068	3.90202
ACO2	23144.2	5640.13	40648.3	7.20698	2.8494	1.45298e-55	4.85819e-54	32.9504	31.8228	32.8427	160.517	146.818	149.459
ACOT11	440.248	387.83	492.666	1.27031	0.345186	0.313768	0.417506	2.0155	1.9971	1.64303	1.63212	2.35244	1.41914
ACOT12	0	0	0					0	0	0	0	0	0
ACOT13	2825.29	1312.14	4338.45	3.3064	1.72526	1.46435e-20	1.18882e-19	9.62875	9.55338	9.94248	19.4988	19.4369	16.9586
ACOT6	16.896	20.2931	13.4989	0.665196	-0.588148	0.573441	0.690674	0.367038	0.0868641	0.227452	0.148184	0.153618	0.0208318
ACOT7	551.527	584.981	518.073	0.885623	-0.175235	0.428869	0.54432	6.92454	7.30665	7.35785	3.97025	4.06529	2.32321
ACOT8	140.374	114.023	166.725	1.46221	0.548149	0.0888568	0.136589	1.69883	1.59816	1.60859	2.01606	1.36952	1.46126
ACOT9	689.874	672.202	707.547	1.05258	0.0739307	0.684017	0.794461	6.59364	5.60648	5.95117	4.81561	3.30617	3.96716
ACOX1	5828.59	4407.42	7249.76	1.6449	0.718	0.00139536	0.00293488	11.2114	11.2607	11.435	14.8401	11.5305	8.82491
ACOX2	1284.95	265.485	2304.42	8.68005	3.1177	1.6563e-14	9.38246e-14	1.26381	1.4324	0.866139	7.65492	6.35486	10.072
ACOXL	0.113173	0.226347	0	0	#NAME?	1	1	0	0	0	0	0	0
ACP1	798.246	505.081	1091.41	2.16086	1.11161	8.20373e-08	2.79701e-07	3.90193	4.0093	3.59053	5.28915	4.54779	4.83263
ACP2	397.644	504.165	291.123	0.577436	-0.792267	0.000730138	0.00160421	3.19271	3.66298	3.89003	1.02743	1.36415	1.4238
ACP5	175.91	181.882	169.938	0.934331	-0.0979941	0.753856	0.856631	2.52477	2.76091	2.23495	1.71925	1.69529	1.13896
ACP6	308.731	174.152	443.31	2.54554	1.34797	0.00361918	0.00714561	1.72238	1.1607	0.868614	1.51063	2.89468	2.83071
ACPP	0	0	0					0	0	0	0	0	0
ACPT	93.9324	28.4871	159.378	5.59473	2.48407	9.80531e-10	3.9327e-09	0	0.0774284	0.156379	0.97054	0.481853	0.349002
ACR	0.939308	0	1.87862	Inf	Inf	0.453411	0.570089	0	0	0	0	0	0.0541181
ACRBP	23.9648	41.9858	5.94375	0.141566	-2.82046	0.000393759	0.000896804	0.367614	0.340785	0.506379	0.0545249	0.0192333	0.0356467
ACRC	503.382	445.62	561.145	1.25925	0.332562	0.121494	0.18104	3.50396	2.91352	2.84549	2.46347	1.86892	2.22029
ACRV1	0	0	0					0	0	0	0	0	0
ACSBG1	0.364429	0.728858	0	0	#NAME?	0.917329	0.986856	0.0159881	0.00777159	0	0	0	0
ACSBG2	1.2103	1.95095	0.469654	0.240731	-2.05451	0.741076	0.845404	0	0	0.00986194	0	0	0
ACSF2	463.236	422.667	503.805	1.19197	0.253343	0.272305	0.369246	2.69095	2.39304	2.7703	2.41995	2.35725	1.8273
ACSF3	190.015	160.602	219.427	1.36628	0.450254	0.20758	0.290954	1.04978	1.21919	1.04714	1.67386	1.18511	0.626583
ACSL1	15151.9	1117.8	29186.1	26.1102	4.70654	3.5963e-42	7.59523e-41	4.22016	4.69241	4.55134	93.109	58.7916	70.0979
ACSL3	2895.56	3335.85	2455.26	0.736024	-0.442175	0.0165971	0.0295463	11.7044	12.4132	12.7081	6.57242	4.79137	4.93276
ACSL4	1871.34	1125.18	2617.49	2.32629	1.21803	7.1775e-11	3.13704e-10	5.09092	5.57771	5.77323	10.1758	7.16658	8.30974
ACSL5	207.514	116.02	299.008	2.57722	1.36581	1.93145e-06	5.77356e-06	0.44675	0.620926	0.566027	1.07819	0.782828	0.908456
ACSL6	74.7262	27.3823	122.07	4.45799	2.15639	8.77995e-07	2.70737e-06	0.0726718	0.133494	0.12538	0.358012	0.385406	0.31805
ACSM1	15.7283	0	31.4566	Inf	Inf	0.00838579	0.0156335	0	0	0	0.324409	0.0627061	0.0470761
ACSM3	35.0252	0.452694	69.5978	153.741	7.26436	0.034148	0.0574179	0	0	0.0115607	0.0546736	0.085365	0.655506
ACSM4	0	0	0					0	0	0	0	0	0
ACSM5	770.209	2.63463	1537.78	583.681	9.18904	5.65311e-63	2.34256e-61	0.0196969	0	0.00968725	5.69559	3.23321	5.40967
ACSS1	453.767	110.906	796.628	7.1829	2.84457	7.90169e-11	3.44066e-10	0.47312	0.613405	0.512621	2.33418	3.41953	2.06241
ACSS2	2425.72	1445.6	3405.83	2.35599	1.23633	0.000137873	0.000333331	7.67761	5.69502	6.27044	9.65397	12.4936	8.30071
ACSS3	1024.79	618.395	1431.18	2.31435	1.21061	0.00112966	0.00241172	2.5995	2.45063	2.56123	4.8645	3.68464	2.42235
ACTA1	697085	53349.9	1.34082e+06	25.1326	4.65149	5.27239e-16	3.28225e-15	530.324	285.577	372.849	5200.8	5365.69	7870.38
ACTA2	4227.82	5130.79	3324.85	0.648019	-0.625891	0.00305124	0.00610003	36.4604	26.821	29.8766	13.9863	13.163	11.6011
ACTB	26339.7	34300.1	18379.2	0.535835	-0.900138	1.83356e-07	6.06229e-07	340.728	351.001	354.33	116.983	87.9647	115.766
ACTBL2	0	0	0					0	0	0	0	0	0
ACTC1	53660.4	104489	2831.71	0.0271006	-5.20553	3.78643e-29	4.63678e-28	1254.17	1002.28	1280.91	44.3327	3.36691	10.3086
ACTG1	23262.5	35178.7	11346.2	0.322531	-1.63249	5.01844e-21	4.14929e-20	279.922	280.383	298.81	56.6159	46.2795	62.3981
ACTG2	120.429	72.2025	168.656	2.33588	1.22397	0.000558095	0.0012453	0.800086	0.837076	1.00748	1.12753	1.4276	1.16955
ACTL10	0	0	0					0	0	0	0	0	0
ACTL6A	425.745	497.542	353.948	0.711394	-0.491278	0.0306964	0.0521509	3.65768	3.58644	3.57212	1.43725	1.85125	1.76711
ACTL6B	0.355453	0.710907	0	0	#NAME?	0.921495	0.990057	0	0	0	0	0	0
ACTL7A	0	0	0					0	0	0	0	0	0
ACTL7B	0.808448	1.6169	0	0	#NAME?	0.645071	0.757325	0	0.101159	0	0	0	0
ACTL8	1.28731	0.226347	2.34827	10.3746	3.37499	0.4936	0.610691	0	0	0.021342	0	0	0.0258241
ACTL9	0	0	0					0	0	0	0	0	0
ACTN1	1153.85	1443.24	864.47	0.59898	-0.73942	0.0114226	0.02087	3.14961	5.21474	5.55621	2.08561	1.65505	1.40405
ACTN3	172986	1113.72	344859	309.646	8.27447	1.47008e-258	2.33702e-255	5.93998	5.49237	4.8516	1078.17	945.585	1112.16
ACTN4	2934.11	3957.33	1910.89	0.482874	-1.05028	8.15163e-09	3.02649e-08	12.8388	15.0046	14.1294	5.03509	3.96494	3.86935
ACTR10	1938.97	1454.74	2423.2	1.66573	0.736153	0.00237235	0.00482331	11.6071	10.2106	11.5245	10.2195	10.9549	14.4301
ACTR1A	3421.46	2518.38	4324.54	1.71719	0.780046	0.000338136	0.000776491	13.8029	16.1896	16.6812	22.1372	15.0016	14.0804
ACTR1B	1203.75	891.616	1515.88	1.70015	0.765665	7.91213e-05	0.000196785	8.17544	7.45819	8.85679	10.4872	8.82421	9.08123
ACTR2	2578.65	3076.35	2080.96	0.676437	-0.563973	0.00219591	0.00448649	12.4418	13.6164	13.1115	6.39437	4.72665	5.22932
ACTR3	2794.81	2972.83	2616.78	0.880233	-0.184042	0.318478	0.423065	18.1375	18.7054	19.8484	12.0025	10.1694	9.59656
ACTR3B	546.69	363.915	729.466	2.00449	1.00324	6.86665e-06	1.93243e-05	2.23878	2.49726	2.19737	2.85269	3.01072	3.12832
ACTR5	484.956	521.963	447.949	0.8582	-0.220614	0.349351	0.457509	2.38526	2.56447	2.19035	1.57379	1.07043	1.22202
ACTR6	789.52	668.453	910.588	1.36223	0.445973	0.033049	0.0557414	3.06132	3.40479	3.46517	2.75265	2.75348	2.94299
ACTR8	721.456	455.329	987.582	2.16894	1.11699	7.74843e-06	2.16726e-05	2.68727	2.4728	2.92036	3.4259	4.42453	4.54738
ACTRT2	0	0	0					0	0	0	0	0	0
ACTRT3	106.57	127.108	86.0308	0.67683	-0.563134	0.272795	0.369796	1.17376	1.23954	1.38233	0.260899	0.901094	0.346422
ACVR1	1122.52	1636.06	608.982	0.372224	-1.42576	8.06822e-13	4.06245e-12	8.39182	9.70277	9.79277	2.21764	1.83687	2.6027
ACVR1B	412.12	468.662	355.579	0.75871	-0.39838	0.0894229	0.137435	3.21958	2.94547	3.39386	1.65215	1.72918	1.48117
ACVR1C	25.9837	26.0799	25.8876	0.992625	-0.0106788	1	1	0.161572	0.160655	0.0588498	0.226923	0.237238	0.0171211
ACVR2A	3087.18	3014.63	3159.73	1.04813	0.0678189	0.692803	0.802457	9.75462	9.30259	9.4626	6.64443	5.88654	5.76681
ACVR2B	586.339	853.921	318.756	0.373285	-1.42165	1.18814e-10	5.10744e-10	5.07162	5.14609	4.67768	1.50645	1.71282	0.955116
ACVRL1	387.899	351.068	424.731	1.20983	0.2748	0.255548	0.349916	2.81193	2.7096	3.2468	2.52025	2.48104	2.01835
ACY1	286.102	186.259	385.944	2.07208	1.05108	5.87919e-05	0.00014915	1.62001	1.04057	1.35825	2.73543	2.43853	2.41496
ACYP1	188.029	107.574	268.484	2.4958	1.3195	8.57723e-06	2.38914e-05	1.69199	1.0522	1.40053	2.46427	2.30157	2.09012
ACYP2	1777	123.034	3430.96	27.8864	4.80149	9.10541e-109	1.19719e-106	2.4472	0.974062	2.31672	49.0248	47.7961	41.3744
ADA	214.739	275.259	154.219	0.560268	-0.835811	0.0198211	0.0348284	3.96598	2.66567	2.58538	1.05293	0.889634	1.01915
ADAD1	0.234827	0	0.469654	Inf	Inf	0.950265	1	0	0	0	0	0	0.0150611
ADAD2	1.15231	2.30461	0	0	#NAME?	0.478557	0.595412	0	0.0432411	0.0218124	0	0	0
ADAL	301.837	331.93	271.744	0.818678	-0.288632	0.279572	0.377811	1.74171	1.61401	1.74068	1.1971	0.859458	0.913878
ADAM10	3234.8	3671.24	2798.36	0.762238	-0.391686	0.0325792	0.0550181	10.7296	11.1514	11.1116	6.02023	4.42159	4.99082
ADAM11	18.3863	24.5804	12.1923	0.496015	-1.01154	0.220601	0.307064	0.103678	0.0636292	0.0547015	0.0345694	0.0364867	0.0563347
ADAM12	438.489	862.585	14.3918	0.0166845	-5.90535	1.9425e-47	4.97344e-46	3.55105	5.3296	4.26803	0.0527519	0.0689214	0.0642147
ADAM15	1125.01	852.772	1397.25	1.63848	0.712358	0.000601713	0.00133564	4.19391	5.7833	5.52303	6.70249	4.84239	4.36796
ADAM17	1300.67	1648.63	952.716	0.577883	-0.79115	4.75218e-05	0.000121725	5.94578	6.11767	6.29277	2.54783	1.9808	2.1516
ADAM18	0.683679	1.36736	0	0	#NAME?	0.71475	0.821103	0	0	0.0226068	0	0	0
ADAM19	1723.41	2496.76	950.059	0.380516	-1.39397	3.07425e-13	1.59998e-12	9.6644	10.0558	9.90072	3.1505	1.74737	3.05414
ADAM2	0	0	0					0	0	0	0	0	0
ADAM20	16.8803	2.30461	31.456	13.6492	3.77074	7.54913e-05	0.00018825	0.010853	0.0107183	0.0323044	0.246292	0.0939487	0.0759242
ADAM21	12.0457	8.50185	15.5895	1.83366	0.874725	0.413999	0.529018	0.0779606	0.0330153	0.0775214	0.0535156	0.111169	0.052382
ADAM22	300.878	468.725	133.031	0.283815	-1.81698	1.70337e-06	5.11536e-06	1.50924	1.05941	1.82316	0.384496	0.18515	0.182068
ADAM23	85.0057	131.196	38.8154	0.295858	-1.75702	3.34674e-05	8.75196e-05	0.294763	0.373182	0.366615	0.134763	0.050044	0.0285179
ADAM28	4.72228	4.97111	4.47346	0.899892	-0.152177	1	1	0.0255626	0.0253478	0.00851014	0.0102832	0	0.0200511
ADAM32	66.9129	35.0721	98.7536	2.81573	1.49351	0.00171796	0.00356496	0.181033	0.116625	0.107837	0.177627	0.359471	0.188259
ADAM33	4829	8040.59	1617.42	0.201156	-2.31361	2.47497e-29	3.05864e-28	17.628	23.1479	22.3508	3.67712	2.28358	2.4939
ADAM7	0	0	0					0	0	0	0	0	0
ADAM8	67.3759	97.6031	37.1487	0.38061	-1.39362	0.0453234	0.0742176	0.269695	0.45436	0.595161	0.282592	0.080756	0.0873725
ADAM9	8298.42	2056.89	14540	7.06892	2.82149	7.54153e-51	2.11683e-49	6.09239	8.12681	7.59379	35.2075	33.1483	27.3214
ADAMDEC1	3.2438	2.06435	4.42325	2.14269	1.09942	0.608575	0.722972	0.010053	0.0100768	0.0406028	0.023688	0	0.0115832
ADAMTS1	2905.96	2141.81	3670.11	1.71356	0.776993	1.49396e-05	4.04723e-05	7.19017	7.14039	6.10774	8.37257	6.92285	7.32505
ADAMTS10	470.41	777.874	162.946	0.209477	-2.25514	6.05176e-17	3.99348e-16	2.41555	3.19819	3.10843	0.588171	0.359466	0.388448
ADAMTS12	2608.11	4932.56	283.665	0.0575086	-4.12008	5.35352e-51	1.51239e-49	10.8973	15.0546	12.763	0.605594	0.33834	0.499734
ADAMTS13	10.5515	19.1277	1.97523	0.103265	-3.27558	0.00817164	0.0152668	0.055632	0.0377567	0.00759193	0	0	0
ADAMTS14	510.315	1013.02	7.61042	0.00751261	-7.05647	1.4182e-97	1.43353e-95	4.16247	3.51578	3.84563	0.0848856	0.00984454	0
ADAMTS15	741.829	1375.45	108.207	0.0786703	-3.66804	1.59791e-54	5.14597e-53	8.78294	8.27884	7.53254	0.677577	0.276903	0.444101
ADAMTS16	300.619	574.536	26.7019	0.0464756	-4.42738	2.68592e-28	3.14383e-27	2.3482	2.20315	1.69537	0.142092	0.034933	0.0733411
ADAMTS17	223.661	416.372	30.9498	0.0743321	-3.74987	4.63327e-31	6.27105e-30	2.25988	2.60674	2.39562	0.100779	0.0600865	0.153508
ADAMTS18	6.19265	4.11135	8.27395	2.01247	1.00896	0.577628	0.694894	0	0.00652419	0.0393354	0	0.0510439	0.0239245
ADAMTS19	720.543	1412.24	28.8469	0.0204263	-5.61343	2.40748e-52	7.13551e-51	3.86774	3.3784	3.28991	0.039587	0.047478	0.0705608
ADAMTS2	1360.49	2211.7	509.281	0.230267	-2.11862	4.58345e-06	1.31287e-05	6.01912	11.0312	11.5674	1.96633	0.545765	1.74928
ADAMTS20	4642.13	7487.13	1797.13	0.240029	-2.05872	3.32287e-08	1.17246e-07	17.3661	12.519	13.6884	1.73422	2.10703	2.3748
ADAMTS3	207.91	318.619	97.2001	0.305067	-1.7128	0.0249476	0.0431172	0.302174	0.895006	1.24096	0.0668537	0.148418	0.257208
ADAMTS4	454.938	662.335	247.54	0.373738	-1.4199	6.74162e-07	2.10031e-06	2.8868	4.19131	3.91631	1.37038	0.457162	0.977065
ADAMTS5	274.003	312.37	235.636	0.754351	-0.406692	0.203591	0.285982	3.8027	4.40123	4.08639	2.92718	1.25921	2.07371
ADAMTS6	538.269	1008.91	67.6257	0.0670283	-3.89908	1.07486e-23	1.0182e-22	1.35658	2.18689	2.33092	0.0973256	0.0730115	0.0737088
ADAMTS7	1687.47	3318.7	56.2402	0.0169464	-5.88287	1.48578e-24	1.48129e-23	7.79921	13.9013	11.1573	0.245598	0.0543541	0.13009
ADAMTS8	64.5451	103.021	26.0693	0.253048	-1.98252	3.25958e-05	8.53425e-05	0.672485	0.373508	0.59017	0.148138	0.064441	0.13184
ADAMTS9	3766.63	5804.88	1728.37	0.297745	-1.74785	4.13896e-22	3.64074e-21	8.64535	11.4721	11.0697	1.71713	1.43557	1.62833
ADAMTSL1	668.677	1254.23	83.1259	0.0662766	-3.91536	1.74883e-58	6.46551e-57	3.1909	3.00037	4.00846	0.167896	0.144898	0.129777
ADAMTSL2	167.71	120.372	215.048	1.78654	0.837165	0.0204658	0.0358854	0.527422	0.566324	0.550808	0.725039	0.565647	0.499333
ADAMTSL3	1428.18	2463.54	392.815	0.159452	-2.64881	5.47519e-19	4.10568e-18	7.18884	9.84678	10.4734	1.47672	0.628284	0.758187
ADAMTSL4	844.109	650.009	1038.21	1.59722	0.675567	0.0125223	0.0227225	1.80609	2.84363	3.37244	3.21919	2.76415	2.02935
ADAMTSL5	870.245	71.4791	1669.01	23.3496	4.54533	2.08402e-28	2.45574e-27	0.509655	0.460393	0.546798	6.94952	9.85631	8.0491
ADAP1	133.589	150.011	117.167	0.781051	-0.356511	0.378474	0.489706	0.831662	0.713405	1.29669	0.587873	0.306456	0.70051
ADAP2	119.265	59.1376	179.392	3.03346	1.60096	0.00758931	0.0142642	0.222234	0.490594	0.340856	1.03745	0.523113	0.450125
ADAR	1613.53	2272.26	954.801	0.420199	-1.25086	3.85264e-11	1.72305e-10	6.23625	7.00639	6.94801	1.79202	2.01344	1.53147
ADARB1	516.773	427.077	606.468	1.42004	0.505934	0.162045	0.233976	1.71761	3.19752	2.63407	2.9169	2.0189	1.61194
ADARB2	3.33307	4.69091	1.97523	0.421076	-1.24785	0.581532	0.698533	0.0479331	0.0304083	0.0303984	0	0	0
ADAT1	305.981	327.219	284.743	0.870193	-0.200593	0.430131	0.545723	2.57605	2.3692	1.72949	1.32811	1.69713	1.50152
ADAT2	158.4	208.861	107.939	0.516798	-0.952327	0.0022054	0.00450378	1.3804	1.15014	1.5038	0.390416	0.559307	0.44723
ADAT3	56.3065	91.9578	20.6553	0.224617	-2.15446	1.73628e-05	4.67184e-05	1.78863	1.4681	1.72529	0.221601	0.329778	0.34414
ADCK1	116.505	105.425	127.585	1.2102	0.275244	0.39574	0.508857	1.31555	1.13139	0.86661	1.41943	0.756175	0.915819
ADCK2	275.851	237.654	314.047	1.32145	0.40212	0.119721	0.178739	1.79067	2.12502	2.06288	2.13159	1.74073	1.34421
ADCK3	18513.9	1012.94	36014.9	35.5548	5.15197	4.24373e-23	3.92231e-22	5.79686	7.45656	6.78979	108.716	158.156	163.125
ADCK4	204.099	295.934	112.264	0.379354	-1.39838	1.74424e-06	5.23451e-06	1.64565	1.5259	1.44016	0.327039	0.274727	0.563557
ADCK5	746.616	1116.63	376.6	0.337265	-1.56805	1.47976e-13	7.85807e-13	7.82296	8.41415	7.80099	2.2699	2.15587	1.99469
ADCY1	51.8826	65.4487	38.3166	0.585445	-0.772395	0.10517	0.159216	0.214709	0.268852	0.35527	0.0531065	0.122149	0.113148
ADCY10	129.608	55.1603	204.057	3.69934	1.88727	0.0366126	0.0612265	0.0972819	0.0414247	0.0556023	0.179777	0.244859	0.106852
ADCY2	9076.85	1774.09	16379.6	9.23269	3.20675	2.68793e-66	1.2501e-64	8.07614	7.13498	7.3017	43.5938	49.2228	43.3963
ADCY3	391.005	681.491	100.519	0.147499	-2.76123	3.64325e-15	2.15017e-14	1.73658	2.23137	2.91489	0.272447	0.218126	0.160502
ADCY4	307.595	274.926	340.265	1.23766	0.307616	0.228962	0.317665	0.865374	1.26712	0.964428	0.999418	0.975328	0.810274
ADCY5	356.503	589.343	123.663	0.209831	-2.2527	2.34659e-18	1.69146e-17	1.73037	1.9466	1.70786	0.348942	0.217494	0.262612
ADCY6	1075.89	1286.59	865.181	0.67246	-0.572479	0.00402772	0.00790226	4.04802	4.76595	4.73381	2.30214	1.93578	1.87837
ADCY7	214.549	292.842	136.257	0.465293	-1.10379	0.000143801	0.000346945	0.858787	1.03475	1.05811	0.557335	0.236107	0.28416
ADCY8	9.77534	12.7712	6.7795	0.530844	-0.91364	0.408062	0.522232	0.0592276	0.0507092	0.138474	0.00882718	0.0556992	0.00863389
ADCY9	4586.05	1215.82	7956.29	6.54397	2.71017	5.05716e-48	1.31599e-46	4.80438	4.90289	4.97991	23.4341	19.8207	17.0673
ADCYAP1	1.34769	0.226347	2.46903	10.9082	3.44734	0.487972	0.605061	0	0	0.00834838	0	0.0306338	0
ADCYAP1R1	49.2759	43.6141	54.9377	1.25963	0.333004	0.501025	0.618264	0.136146	0.265332	0.348637	0.328722	0.184445	0.123548
ADD1	5318.67	5411.86	5225.48	0.965561	-0.0505606	0.78674	0.881227	21.2924	19.8116	20.8483	15.1926	13.8627	13.0793
ADD3	4230.41	5495.04	2965.77	0.539718	-0.889722	4.63728e-07	1.47013e-06	16.023	15.4328	16.3712	5.14676	5.2301	6.11761
ADGB	2.17962	4.35924	0	0	#NAME?	0.191929	0.27152	0.0202186	0.00804164	0.00406601	0	0	0
ADGRA1	12.5695	25.139	0	0	#NAME?	1.36707e-05	3.7225e-05	0.249141	0.189931	0.381739	0	0	0
ADGRA2	1292.76	2295.47	290.04	0.126353	-2.98447	9.15172e-47	2.2604e-45	14.7575	15.6595	16.8154	1.97343	0.974296	1.23781
ADGRA3	4632.93	3313.78	5952.09	1.79617	0.844921	1.68353e-06	5.05926e-06	11.9166	10.9768	12.4223	15.8141	13.2638	13.1911
ADGRB2	273.895	522.369	25.4217	0.0486662	-4.36094	1.97276e-39	3.762e-38	1.72752	1.78075	2.39033	0.0853448	0.0807592	0.0499958
ADGRB3	91.8976	166.621	17.1738	0.103071	-3.27829	0.000184514	0.000438277	0.630957	0.320087	0.353302	0.0791818	0.0220018	0.0309966
ADGRD1	219.619	176.617	262.621	1.48695	0.572357	0.0378722	0.0631035	0.893237	0.602106	0.998865	1.01444	0.657307	0.539907
ADGRD2	0.341839	0.683679	0	0	#NAME?	0.927919	0.992569	0	0.0143011	0.0143837	0	0	0
ADGRE1	5.01431	1.36736	8.66126	6.33431	2.66319	0.126308	0.187325	0	0.00825574	0.0165716	0.030479	0.0211744	0.0298758
ADGRE3	7.92361	11.3738	4.47346	0.393314	-1.34625	0.339493	0.446941	0.0525475	0.0648173	0.104127	0.0625247	0	0.0305918
ADGRE5	1264.75	1358.9	1170.6	0.861429	-0.215196	0.306708	0.409358	7.43694	5.94358	5.91596	4.58296	2.94451	3.23793
ADGRF1	3.49517	5.11173	1.87862	0.36751	-1.44414	0.529824	0.646999	0.0265535	0.0262041	0.0351765	0	0	0.0206876
ADGRF2	0.353134	0.706269	0	0	#NAME?	0.92258	0.99016	0	0.0106508	0.0107165	0	0	0
ADGRF3	13.3811	10.1559	16.6063	1.63515	0.709419	0.457986	0.574932	0.0404007	0.0781218	0.0390077	0.0743138	0.0766871	0.0601185
ADGRF4	0	0	0					0	0	0	0	0	0
ADGRF5	3549.15	2041.78	5056.52	2.47652	1.30831	4.59642e-07	1.45849e-06	7.72922	8.0774	6.99504	11.2078	9.48773	13.3776
ADGRG1	310.451	142.318	478.584	3.36279	1.74966	9.28294e-12	4.32923e-11	0.849544	0.897462	0.527524	1.68376	1.16996	1.42961
ADGRG2	55.6584	84.1712	27.1455	0.322504	-1.63261	0.0983176	0.149815	0.062172	0.308772	0.542296	0.137986	0.0548391	0.052131
ADGRG3	0	0	0					0	0	0	0	0	0
ADGRG4	0	0	0					0	0	0	0	0	0
ADGRG5	7.53088	0.226347	14.8354	65.5429	6.03437	0.000835009	0.00181773	0	0	0.0182182	0.0226601	0.0237125	0.0662964
ADGRG6	577.268	1054.75	99.7885	0.094609	-3.40188	9.1977e-13	4.61503e-12	2.491	4.21464	4.86811	0.245333	0.195386	0.224948
ADGRG7	0.585642	0.70163	0.469654	0.669375	-0.579114	1	1	0.00822882	0	0.00829742	0	0	0.00964471
ADGRL1	1071.68	1908.26	235.095	0.123198	-3.02095	1.77277e-45	4.17722e-44	5.59351	6.74998	7.28617	0.819385	0.328214	0.500572
ADGRL2	6541.03	10922.5	2159.6	0.197721	-2.33846	1.51822e-38	2.76265e-37	24.2519	25.0452	27.097	3.03893	2.88051	3.31257
ADGRL3	1367.18	2635.96	98.4085	0.0373332	-4.7434	3.71084e-83	2.55478e-81	6.24886	5.13118	6.42188	0.174055	0.178226	0.0890984
ADGRL4	569.376	515.828	622.923	1.20762	0.272164	0.233377	0.323022	2.20158	3.05808	2.43755	1.84908	1.87505	2.07284
ADGRV1	860.994	1556.08	165.911	0.106622	-3.22943	9.18751e-17	5.99709e-16	1.19341	1.32412	0.896456	0.0605862	0.109561	0.0868333
ADH4	0	0	0					0	0	0	0	0	0
ADH5	1872.32	1702.35	2042.3	1.19969	0.262661	0.164318	0.236789	19.3302	19.1323	20.3628	14.1201	13.4437	17.48
ADH7	0	0	0					0	0	0	0	0	0
ADHFE1	428.918	20.1622	837.673	41.5466	5.37666	6.29961e-51	1.77108e-49	0.175621	0.282943	0.110339	4.96223	3.93071	5.77918
ADI1	1294.59	972.95	1616.23	1.66117	0.732197	0.000174338	0.000415801	13.4243	17.3133	17.1676	17.4326	16.185	16.8095
ADIG	17.477	0.457332	34.4967	75.4304	6.23707	0.00196619	0.00404645	0	0	0	0.90335	0.715898	0
ADIPOQ	1443.8	3.25518	2884.34	886.077	9.79129	7.47596e-09	2.7839e-08	0.0284419	0	0.0473781	13.9846	15.8554	2.76536
ADIPOR1	1763.09	1095.25	2430.93	2.21953	1.15025	1.13874e-09	4.54325e-09	10.8526	11.8611	12.7611	19.1198	16.3154	16.3615
ADIPOR2	6861.96	1130.75	12593.2	11.137	3.47728	3.99097e-14	2.20227e-13	6.12597	4.88918	6.26979	50.4197	26.7606	44.7497
ADIRF	69.1851	20.4275	117.943	5.77373	2.5295	0.0074369	0.0139973	1.04262	0.579471	0.361776	2.69029	1.3843	2.1757
ADK	452.739	360.63	544.849	1.51083	0.595338	0.0104457	0.0192156	5.80487	5.51431	7.22382	5.93852	6.43018	6.66263
ADM	301.461	196.527	406.395	2.06788	1.04815	0.011436	0.0208922	1.93033	2.95169	2.57627	4.95951	2.53076	2.56927
ADM2	0.432474	0	0.864948	Inf	Inf	0.764971	0.864094	0	0	0	0.120565	0	0
ADM5	12.2526	19.2684	5.23675	0.27178	-1.87949	0.0726425	0.113918	0.218726	0.262954	0.371458	0	0.0712905	0
ADNP	3929.13	5420.74	2437.52	0.449666	-1.15307	9.86317e-11	4.26713e-10	17.0849	18.4368	18.4887	5.12839	4.91886	5.17717
ADNP2	1216.07	1344.48	1087.66	0.808986	-0.305813	0.104351	0.158114	5.12301	5.45579	5.42542	2.38757	2.63186	3.02456
ADO	486.856	383.665	590.047	1.53792	0.620982	0.00609576	0.0116296	6.65611	7.73395	7.61696	7.96999	7.5284	6.03145
ADORA1	73.4412	119.614	27.2688	0.227974	-2.13306	0.000164623	0.00039392	0.920366	0.663707	0.797864	0.319088	0.0399831	0.0124762
ADORA2A	43.8142	73.8047	13.8237	0.1873	-2.41657	2.95744e-05	7.78048e-05	0.621603	0.561106	0.371277	0.125833	0.038381	0.0705747
ADORA2B	99.3551	53.5036	145.207	2.71396	1.4404	0.000131872	0.00031953	0.454105	0.96926	0.897289	1.52008	0.901544	1.30323
ADORA3	55.2067	51.9078	58.5056	1.1271	0.172621	0.685043	0.795283	0.3128	0.453616	0.330347	0.298385	0.102605	0.339365
ADPGK	522.185	687.841	356.529	0.518331	-0.948055	2.22416e-05	5.92083e-05	3.84692	4.20646	4.35693	1.36994	1.36957	1.45747
ADPRH	443.561	319.709	567.413	1.77478	0.827639	0.000376034	0.000858559	4.38454	3.42316	3.32654	3.9391	4.64487	3.84438
ADPRHL1	3432.02	1046.4	5817.64	5.55969	2.475	5.71474e-16	3.54878e-15	17.1714	5.97119	17.9137	51.6227	37.987	52.3633
ADPRHL2	699.548	492.379	906.716	1.8415	0.880883	3.87824e-05	0.000100487	8.03498	7.46166	7.64624	8.62398	9.71892	9.4666
ADPRM	422.714	707.296	138.131	0.195295	-2.35628	9.37284e-22	8.09674e-21	7.46138	6.46238	6.65723	0.848345	0.937258	0.818865
ADRA1A	53.6938	85.0063	22.3814	0.263291	-1.92527	0.00660694	0.012531	0.322818	0.820004	0.423258	0.12956	0.136219	0.0742867
ADRA1B	4.80437	9.11492	0.493807	0.0541756	-4.20621	0.0529851	0.0856331	0.0345133	0.184836	0.0674714	0	0.0216075	0
ADRA1D	27.2145	33.9597	20.4694	0.602755	-0.730357	0.279788	0.37803	0.328148	0.393424	0.685135	0.198099	0.138942	0.193086
ADRA2A	5.71912	8.8434	2.59484	0.293422	-1.76895	0.31704	0.421315	0.16266	0.315484	0.157927	0.195945	0	0
ADRA2B	127.373	108.751	145.995	1.34247	0.424887	0.331612	0.438447	0.789092	2.49617	1.73918	1.58809	1.11479	1.67629
ADRA2C	12.6314	2.51764	22.7452	9.03431	3.17541	0.00330773	0.00656627	0	0.0808905	0.0488794	0.163451	0.175114	0.261012
ADRB1	0.484545	0.475284	0.493807	1.03897	0.0551585	1	1	0.0717835	0	0	0	0.0930752	0
ADRB2	722.758	19.8119	1425.7	71.9621	6.16916	4.31495e-41	8.75354e-40	0.175555	0.230691	0.305784	7.14762	8.51132	9.81608
ADRB3	0.115493	0.230985	0	0	#NAME?	1	1	0	0.0364682	0	0	0	0
ADRBK1	1900.12	1194.93	2605.3	2.18028	1.12452	2.01563e-09	7.87299e-09	5.63901	6.55271	6.8554	9.89477	8.34196	8.68952
ADRBK2	720.071	1183.32	256.819	0.217032	-2.20402	1.50119e-23	1.4144e-22	4.8692	4.84103	5.42865	0.933219	0.400647	0.604301
ADRM1	2279.44	966.971	3591.91	3.7146	1.89321	1.14691e-23	1.08587e-22	7.28205	7.75276	8.11242	20.9602	18.9678	20.62
ADSL	3557.81	1404.56	5711.06	4.06609	2.02364	2.84394e-21	2.37725e-20	12.8395	13.0554	14.1771	33.6833	42.3502	37.0829
ADSS	496.896	658.635	335.157	0.508865	-0.974644	1.82844e-05	4.90926e-05	4.30418	4.21252	4.05332	1.44946	1.48171	1.23449
ADSSL1	6759.47	243.105	13275.8	54.6095	5.77108	2.55446e-95	2.38876e-93	2.33328	1.70515	1.86732	72.8728	66.9434	81.9686
ADTRP	6.63103	2.79845	10.4636	3.73908	1.90268	0.179561	0.256283	0.0140185	0.0557696	0.0283324	0.0999096	0.0350465	0.0495596
AEBP1	2024.74	3606.96	442.513	0.122683	-3.02699	0.000527178	0.00118068	5.18969	13.6231	18.6279	0.922985	0.990565	1.04967
AEBP2	2154.7	2582.2	1727.21	0.668892	-0.580154	0.00154453	0.00322806	12.9539	12.5776	12.1563	5.55428	5.47764	5.29594
AEN	127.934	105.517	150.352	1.42491	0.510871	0.136206	0.200626	1.84561	1.93317	2.04202	1.78176	1.91963	1.57188
AES	3005.6	2903.15	3108.05	1.07058	0.0983881	0.595845	0.710601	27.4868	26.373	28.8741	20.2286	19.9836	17.3583
AFAP1	672.452	1247	97.9034	0.0785112	-3.67096	3.98709e-53	1.21046e-51	5.7683	6.5346	6.01756	0.364707	0.177728	0.442318
AFAP1L1	1715.91	2341.88	1089.94	0.465413	-1.10342	1.5473e-07	5.15285e-07	8.78137	8.476	8.05549	3.74721	2.00867	1.87289
AFAP1L2	1173.64	2149	198.28	0.0922662	-3.43805	9.24267e-58	3.33251e-56	8.36757	9.86643	7.84524	0.639154	0.481412	0.519222
AFF1	2040.64	420.222	3661.06	8.7122	3.12304	7.87939e-56	2.65998e-54	0.96028	1.50368	1.42547	8.02849	6.11206	7.82902
AFF2	86.0514	151.752	20.3505	0.134103	-2.89858	0.00673952	0.01277	0.0920432	0.358266	0.479953	0.0302255	0.017325	0.0493023
AFF3	412.288	760.728	63.8479	0.08393	-3.57467	2.29283e-17	1.55768e-16	2.57566	4.00138	2.83619	0.153548	0.198399	0.114514
AFF4	3320.64	2565.02	4076.27	1.58918	0.668283	0.000205947	0.000486288	9.88672	9.71243	10.0348	10.7408	9.2639	9.02141
AFG3L2	5974.59	1847.06	10102.1	5.4693	2.45136	1.26956e-40	2.53434e-39	10.3199	9.3691	10.2846	33.3616	36.7971	34.9161
AFM	0	0	0					0	0	0	0	0	0
AFMID	44.5089	61.8333	27.1846	0.439643	-1.18559	0.034583	0.05806	0.210766	0.245546	0.245769	0.101798	0.0524978	0.148048
AFP	0.862303	1.72461	0	0	#NAME?	0.621854	0.735948	0.0221997	0.0110356	0	0	0	0
AFTPH	3273.74	1219.32	5328.16	4.36977	2.12756	2.45955e-30	3.19778e-29	4.37346	4.40526	3.92735	12.2599	12.3668	10.7464
AGA	404.734	300.198	509.27	1.69645	0.762516	0.00123601	0.00262243	2.83164	2.59141	4.72727	4.27902	3.19538	4.31571
AGAP1	1927.67	2370.58	1484.76	0.626327	-0.675012	0.00029608	0.000684409	14.4374	13.7135	14.5001	6.84575	6.26888	5.93239
AGAP2	194.997	319.243	70.7516	0.221623	-2.17382	2.0908e-12	1.02156e-11	1.65042	1.17765	1.66585	0.359222	0.201299	0.186902
AGAP3	516.485	554.758	478.212	0.862018	-0.21421	0.348284	0.456487	6.06912	7.65488	7.16084	4.71749	4.19852	3.57367
AGBL1	1050.48	1191.64	909.331	0.763093	-0.390069	0.41968	0.534908	10.5737	4.53502	7.04286	3.23837	3.7832	4.35954
AGBL2	40.3988	75.3254	5.4722	0.0726475	-3.78294	1.19817e-08	4.3861e-08	0.271723	0.239493	0.219107	0.0349384	0.0184298	0.00857969
AGBL3	9.91231	12.0172	7.80744	0.64969	-0.622177	0.757038	0.858628	0.0244614	0	0	0.014624	0	0.0143667
AGBL4	1.51442	3.02883	0	0	#NAME?	0.346912	0.455029	0.019344	0.0381592	0.038208	0	0	0
AGBL5	210.81	347.392	74.2279	0.213672	-2.22653	1.86436e-13	9.83766e-13	1.48287	1.14624	1.25581	0.306375	0.259761	0.093725
AGER	106.364	164.009	48.7176	0.297041	-1.75127	0.00225117	0.0045935	0.571234	0.678938	1.03459	0.262004	0.152909	0.0574425
AGFG1	2564.81	2571.1	2558.53	0.995113	-0.00706841	0.99182	1	10.8539	10.185	11.7408	7.5737	5.64508	6.58004
AGFG2	269.674	391.246	148.101	0.378537	-1.40149	1.58222e-07	5.26213e-07	2.39577	2.31676	2.07475	0.587609	0.612758	0.911179
AGGF1	3701.88	2291.15	5112.61	2.23146	1.15799	5.21526e-09	1.96635e-08	7.47411	7.65448	8.11594	13.9461	10.7445	9.32135
AGK	327.873	374.725	281.022	0.749943	-0.415146	0.173181	0.248027	2.0457	1.6012	2.01026	0.805352	1.23305	0.666882
AGL	85888.1	37622.7	134153	3.56576	1.83421	4.79226e-26	5.10367e-25	88.9686	73.9169	81.2757	202.51	161.567	173.391
AGMAT	78.1583	5.17023	151.146	29.234	4.86957	3.74903e-22	3.30773e-21	0.0293385	0.043099	0.0723167	0.706067	0.705197	0.709478
AGMO	79.4862	56.4144	102.558	1.81794	0.862303	0.0690582	0.108805	0.316222	0.628696	0.699899	0.604351	1.02976	0.579342
AGO2	3569.27	3887.26	3251.27	0.83639	-0.257753	0.162414	0.234374	16.3016	16.5438	17.1472	11.365	8.18729	7.53991
AGO3	892.053	1136.7	647.409	0.569552	-0.8121	6.02138e-05	0.000152448	3.70918	3.98311	3.9139	1.41111	1.37852	1.29742
AGO4	1761.22	439.853	3082.59	7.00823	2.80905	9.29882e-28	1.06769e-26	1.63292	1.93335	1.63807	10.549	7.18593	7.71718
AGPAT1	473.473	755.636	191.31	0.253177	-1.98178	3.72715e-17	2.49815e-16	6.37593	7.48592	7.26108	1.1369	1.30697	0.920966
AGPAT2	491.65	132.761	850.54	6.40656	2.67955	4.79638e-07	1.51699e-06	2.04118	1.49338	2.42356	12.3495	8.71957	5.85251
AGPAT3	1277.83	630.856	1924.8	3.05109	1.60932	2.48008e-16	1.57649e-15	6.41893	8.21612	7.16055	17.1104	12.919	13.9273
AGPAT4	64.4418	122.509	6.37433	0.0520314	-4.26447	1.90473e-14	1.07549e-13	1.94819	1.64345	2.03652	0.114148	0.0807314	0
AGPAT5	9996.43	1514.88	18478	12.1977	3.60853	4.71849e-37	8.16953e-36	7.21806	7.04527	7.81195	51.6012	50.3797	62.5773
AGPS	2641.61	2069.98	3213.24	1.5523	0.634409	0.000455988	0.00103035	8.5128	7.87998	7.91088	8.87943	8.2336	7.02837
AGR2	0	0	0					0	0	0	0	0	0
AGR3	0	0	0					0	0	0	0	0	0
AGRN	4204.54	7712.37	696.701	0.0903354	-3.46856	2.02209e-73	1.11196e-71	17.802	17.8831	18.4625	1.23299	1.26004	0.806717
AGRP	0	0	0					0	0	0	0	0	0
AGT	7.22002	0.230985	14.2091	61.5151	5.94287	0.0228772	0.0397755	0	0.0159803	0	0.220137	0.0623606	0.0388566
AGTPBP1	660.092	583.856	736.328	1.26115	0.334735	0.100682	0.153111	1.87225	1.91951	1.56432	1.70096	1.14606	1.40047
AGTR1	399.093	367.662	430.523	1.17097	0.22771	0.405092	0.518926	2.40656	2.59382	2.19231	1.8673	1.19941	2.16625
AGTR2	342.83	681.843	3.81666	0.00559757	-7.48098	1.81645e-61	7.25211e-60	5.53453	8.22803	8.60703	0.019899	0.062429	0.0593326
AGTRAP	289.236	173.428	405.044	2.33552	1.22375	0.000521683	0.00116867	2.22867	3.26238	3.53609	3.51952	5.37227	4.80153
AGXT	0	0	0					0	0	0	0	0	0
AGXT2	0	0	0					0	0	0	0	0	0
AHCTF1	6119.95	5099.85	7140.04	1.40005	0.485477	0.00571058	0.0109329	8.30369	8.10741	9.0742	8.54756	8.47107	6.29461
AHCY	4290.85	2793.17	5788.53	2.07239	1.05129	1.05326e-05	2.90786e-05	26.4083	21.0443	23.278	39.3862	29.4533	23.7759
AHCYL1	1767.18	2085.11	1449.25	0.695048	-0.524816	0.00511472	0.00987099	6.43764	6.85315	7.24102	3.14579	2.61128	3.07319
AHCYL2	4185.85	1222.16	7149.53	5.84992	2.54842	1.74619e-42	3.71933e-41	3.9386	4.02353	3.26105	13.4643	14.9379	13.1058
AHDC1	2121.54	2646.45	1596.63	0.603308	-0.729032	0.00328916	0.00653533	9.8628	11.3983	9.31937	5.98946	3.28687	3.0657
AHI1	921.526	1433.08	409.97	0.286076	-1.80553	1.86088e-18	1.3497e-17	3.7796	3.52792	3.73122	0.642296	0.653603	0.635609
AHNAK	129183	75558.8	182806	2.41939	1.27464	0.000275384	0.000639442	34.9473	35.6667	36.2528	77.1282	42.1889	45.1696
AHNAK2	130.08	90.5093	169.651	1.8744	0.906431	0.00682501	0.0129193	0.13429	0.113507	0.13976	0.184869	0.166645	0.146478
AHR	1073.17	1566.63	579.704	0.370033	-1.43427	8.02608e-13	4.04473e-12	5.67884	5.57258	5.12382	1.40545	1.3847	0.981873
AHRR	7.13792	13.782	0.493807	0.0358297	-4.8027	0.00806082	0.0150791	0.104643	0.116296	0.167437	0	0	0
AHSA1	3601.34	2247.02	4955.66	2.20544	1.14106	3.16127e-10	1.31622e-09	19.0694	19.6886	21.1785	31.2522	30.9907	30.6183
AHSA2	338.84	511.236	166.443	0.325569	-1.61896	1.32742e-10	5.67546e-10	1.88912	1.81933	2.03191	0.396267	0.45396	0.229076
AHSG	0	0	0					0	0	0	0	0	0
AHSP	62.5131	83.6432	41.383	0.494756	-1.01521	0.0256351	0.0442135	1.93565	1.51812	0.908967	0.26319	0.16667	0.412605
AICDA	0.115493	0.230985	0	0	#NAME?	1	1	0	0	0	0	0	0
AIDA	1607.95	1993.38	1222.53	0.613294	-0.705349	0.000214122	0.000504085	10.7996	12.4406	13.3104	5.13458	3.80937	4.24814
AIF1	60.6561	59.3068	62.0055	1.0455	0.0641972	0.896138	0.969725	0.45889	0.78372	0.456799	0.365685	0.41955	0.509982
AIF1L	1743.32	2591.76	894.884	0.34528	-1.53416	1.07044e-15	6.53136e-15	14.0143	15.0467	14.5879	4.02932	2.85084	2.76621
AIFM1	2409.04	587.411	4230.66	7.20221	2.84844	2.43103e-23	2.26125e-22	2.93582	2.71222	3.18126	13.5645	16.9932	14.4158
AIFM2	548.473	153.927	943.018	6.1264	2.61504	8.6044e-24	8.19527e-23	1.23006	0.967788	1.21154	4.21636	5.97166	5.41529
AIFM3	10.6237	16.5788	4.66858	0.281599	-1.82829	0.112692	0.169169	0.0370361	0.0883922	0.0883376	0	0.0237467	0.0216468
AIG1	151.067	103.913	198.221	1.90757	0.931732	0.00406841	0.00797314	1.21963	1.70357	1.81033	1.79077	2.086	1.75266
AIM1	503.47	186.885	820.055	4.38801	2.13357	1.97324e-18	1.42821e-17	0.406868	0.473645	0.394706	1.44838	0.952042	0.998272
AIM1L	7.45777	14.4831	0.432474	0.0298607	-5.06561	0.00616387	0.0117518	0.0433295	0.0312238	0.073407	0.00657287	0	0
AIM2	0.246903	0	0.493807	Inf	Inf	0.950267	1	0	0	0	0	0	0
AIMP1	2715.25	1685.6	3744.91	2.2217	1.15167	3.74945e-10	1.5515e-09	20.0726	19.6581	17.6598	24.2393	26.5423	27.2133
AIMP2	1331.12	605.43	2056.81	3.39727	1.76437	1.00151e-05	2.77287e-05	10.6939	8.37244	10.8867	18.0198	28.2301	19.2405
AIP	620.037	399.632	840.442	2.10304	1.07248	2.4258e-06	7.16918e-06	4.67601	5.48315	5.64375	7.59771	9.10414	6.21606
AIPL1	0	0	0					0	0	0	0	0	0
AIRE	0	0	0					0	0	0	0	0	0
AJAP1	51.9579	92.6374	11.2784	0.121747	-3.03804	6.31625e-05	0.000159475	1.82316	0.989138	1.11079	0.228299	0.0916448	0.0281618
AJUBA	506.697	826.12	187.273	0.22669	-2.14121	2.32186e-12	1.1313e-11	4.8142	3.9849	6.30801	0.807054	0.740797	0.805293
AK1	26196.6	2171.86	50221.3	23.1236	4.53129	2.65092e-20	2.11867e-19	16.4495	12.8007	18.7134	180.047	274.555	244.119
AK2	2250.68	1196.7	3304.66	2.76147	1.46544	5.55205e-15	3.24386e-14	10.0256	8.87252	10.1774	18.5498	20.1623	16.257
AK3	5041.85	1907.5	8176.2	4.28633	2.09974	5.9299e-31	7.97663e-30	5.17643	6.13212	5.4724	17.2179	12.8183	13.7257
AK4	468.975	354.097	583.852	1.64885	0.721456	0.0138388	0.0249664	3.07231	2.06719	3.64782	2.57137	3.01025	3.49744
AK5	137.27	156.578	117.962	0.753371	-0.408567	0.482748	0.599986	0.373098	0.97711	0.941156	0.481145	0.134663	0.446335
AK6	254.44	108.758	400.122	3.67902	1.87932	5.52742e-12	2.62658e-11	2.60795	2.72784	2.52179	8.17823	6.17459	7.28315
AK7	27.3227	35.028	19.6174	0.560051	-0.836371	0.217129	0.302786	0.10177	0.108871	0.193515	0.0696169	0.0622803	0.0776035
AK8	10.2319	5.52792	14.9358	2.70189	1.43397	0.213169	0.297929	0.0337798	0.0494879	0.0493972	0.0615404	0.086052	0.139016
AK9	6.74078	10.2814	3.20019	0.311261	-1.6838	0.267364	0.363684	0.0159447	0.0119594	0.0364416	0.00930593	0.00488904	0
AKAP1	4543.21	2876.88	6209.54	2.15843	1.10998	5.38419e-10	2.2019e-09	13.9153	14.2824	13.8459	21.5901	21.0623	18.0946
AKAP10	1307.23	1417.48	1196.98	0.844446	-0.243923	0.190199	0.269505	5.76135	5.97087	6.12505	3.17378	3.5822	3.60629
AKAP11	5929.78	10061.6	1797.92	0.178691	-2.48446	3.13747e-42	6.64225e-41	21.6897	20.6434	22.3424	2.93341	2.10283	2.13542
AKAP12	11048	14819.3	7276.73	0.49103	-1.02612	8.86465e-07	2.73253e-06	27.48	37.9472	31.7514	12.9327	8.58292	9.14124
AKAP13	5278.58	8310.3	2246.86	0.27037	-1.88699	1.01223e-25	1.06057e-24	11.9384	13.6149	13.0472	2.5576	1.9955	1.66817
AKAP14	0	0	0					0	0	0	0	0	0
AKAP2	5474.54	6664.93	4284.15	0.64279	-0.637581	0.000344041	0.000789431	15.2627	14.3603	14.2855	6.91401	5.22072	5.65472
AKAP3	4.05371	3.31427	4.79315	1.44622	0.532282	0.83675	0.924103	0.0352019	0.0206521	0.0138178	0	0.00892549	0.0250254
AKAP4	16.4857	26.5077	6.46361	0.243839	-2.036	0.0272753	0.0468391	0.178553	0.150195	0.0753575	0.024759	0	0.0568242
AKAP5	12.1537	12.9045	11.4029	0.883641	-0.178468	0.923507	0.990628	0.0630503	0.134747	0.0636792	0.0753381	0.0450485	0.0318407
AKAP6	7540.72	5412.46	9668.98	1.78643	0.837079	6.9025e-05	0.000173152	9.24595	7.83308	9.56908	12.746	8.37769	8.88745
AKAP7	257.881	232.798	282.964	1.21549	0.281537	0.332477	0.439424	2.1492	2.73748	2.60799	1.32769	2.32142	1.84049
AKAP8	1369.97	976.451	1763.49	1.80602	0.85281	8.75834e-06	2.43803e-05	4.31039	4.81085	4.40515	5.90595	4.5706	6.06128
AKAP8L	2401.04	2731.97	2070.11	0.757737	-0.400232	0.0319495	0.0540539	14.4673	15.5956	14.1833	9.2885	7.28661	6.74585
AKAP9	13261.2	14065.9	12456.6	0.885585	-0.175298	0.351045	0.45921	13.3506	11.564	12.2471	5.84317	7.94816	6.69446
AKIP1	215.114	182.253	247.975	1.36061	0.444256	0.133194	0.196586	2.33028	2.61727	3.06165	1.80439	2.13853	2.64402
AKIRIN1	2447.9	2059.37	2836.43	1.37733	0.461876	0.0130749	0.0236736	8.35758	9.06355	10.2222	7.61407	7.74474	8.90169
AKIRIN2	1189.73	946.38	1433.08	1.51428	0.598632	0.00688586	0.0130275	10.1714	12.1786	11.8776	12.9508	8.7124	14.2192
AKNA	177.499	281.099	73.8984	0.262891	-1.92746	9.16243e-10	3.68669e-09	0.93717	0.778325	0.879214	0.181293	0.158384	0.127344
AKNAD1	3.2005	6.401	0	0	#NAME?	0.0743869	0.116413	0	0	0	0	0	0
AKR1A1	648.427	789.861	506.992	0.641874	-0.639637	0.00289894	0.00581217	7.39163	7.14663	7.94473	3.37444	2.84784	3.18611
AKR1B1	2765.35	3730.96	1799.73	0.482378	-1.05176	4.8245e-05	0.000123505	44.3038	33.913	35.0548	10.268	10.5808	13.0879
AKR1B10	0	0	0					0	0	0	0	0	0
AKR1D1	0.844351	1.6887	0	0	#NAME?	0.629427	0.743048	0.0203447	0	0	0	0	0
AKR1E2	37.0109	66.8581	7.16367	0.107147	-3.22233	7.4207e-07	2.30244e-06	0.202933	0.197987	0.254992	0.0352334	0.11127	0
AKT1	4316.94	5218.57	3415.31	0.654452	-0.61164	0.00055236	0.00123423	33.1612	35.7542	38.6069	16.4446	14.4517	15.0918
AKT1S1	801.973	310.119	1293.83	4.17204	2.06075	3.18342e-22	2.82294e-21	3.76283	4.78815	4.632	14.0955	11.2941	10.4942
AKT2	4094.95	3002.88	5187.02	1.72735	0.788557	7.41227e-06	2.07855e-05	16.8889	14.8765	16.6616	21.4981	16.1818	17.0825
AKT3	3059.88	4468.58	1651.18	0.369508	-1.43632	5.3095e-15	3.10734e-14	12.6635	11.884	12.9294	3.63009	2.40737	2.55794
AKTIP	1918.79	606.691	3230.88	5.32541	2.41289	6.19318e-33	9.16245e-32	3.33598	3.36881	3.58328	15.1959	11.3735	9.85166
ALAD	1959.14	851.019	3067.26	3.60422	1.84969	0.00131038	0.00276847	4.50371	4.64572	4.54835	17.8145	9.32912	8.12653
ALAS1	3908.86	894.336	6923.39	7.74138	2.95259	1.36855e-28	1.63024e-27	4.39441	4.74066	5.88136	23.8545	28.8373	24.7533
ALAS2	461.557	920.26	2.8532	0.00310043	-8.33332	3.73545e-13	1.93374e-12	10.7603	4.39122	7.37011	0.0146282	0.0301038	0.028336
ALB	4.50049	6.0623	2.93869	0.484748	-1.04469	0.56551	0.683088	0.0347569	0.0805355	0.0347543	0	0.0427107	0
ALCAM	1151.42	1426.82	876.009	0.613957	-0.70379	0.000324599	0.000747173	3.80744	4.52499	4.92155	1.83994	1.72566	1.42177
ALDH16A1	552.083	533.888	570.278	1.06816	0.0951278	0.641596	0.754512	3.67779	3.28959	3.32508	2.75636	1.90087	2.71365
ALDH18A1	1626.66	2159.09	1094.23	0.506802	-0.980506	2.02182e-07	6.65203e-07	8.37603	9.52835	10.3952	3.3694	3.37901	2.47233
ALDH1A1	3816.78	10.4308	7623.13	730.828	9.51339	1.23484e-271	2.3993e-268	0.105263	0.104277	0.0787855	39.8672	33.3127	33.4753
ALDH1A2	199.309	270.008	128.609	0.476315	-1.07001	0.0731914	0.114707	1.77085	1.13465	1.03903	0.401382	0.181041	0.708146
ALDH1A3	1125.3	1980.8	269.807	0.136212	-2.87608	7.20389e-43	1.55332e-41	7.55886	8.50773	8.54969	0.787803	0.60086	0.841773
ALDH1B1	9.39669	13.9761	4.8173	0.344682	-1.53666	0.196187	0.276671	0.116172	0.113345	0.112819	0	0.0208923	0
ALDH1L2	194.955	207.424	182.487	0.879774	-0.184794	0.725906	0.831189	0.46246	0.754218	1.16752	0.697865	0.386437	0.417176
ALDH2	12973.6	1515.78	24431.4	16.118	4.0106	7.68343e-98	7.85732e-96	13.4337	14.1812	13.0046	153.185	147.634	128.17
ALDH3A1	3.58665	5.32073	1.85256	0.348178	-1.5221	0.50419	0.621599	0.0339831	0.0983407	0.0327018	0	0.0427881	0
ALDH3A2	2330.32	1960.39	2700.24	1.3774	0.46195	0.0099782	0.0183924	7.53403	6.50062	6.46866	7.11448	5.44056	6.40161
ALDH4A1	2485.08	2885.4	2084.76	0.722518	-0.468894	0.0101692	0.0187327	22.0849	17.1556	17.3612	9.21041	9.65401	8.98656
ALDH5A1	315.563	265.344	365.782	1.37852	0.463117	0.0641665	0.101831	1.68514	2.08397	1.50964	1.99571	2.07345	2.13424
ALDH6A1	3053.2	1953.89	4152.51	2.12526	1.08764	2.65348e-09	1.02567e-08	8.2669	7.38498	7.59185	10.4056	11.5888	10.8132
ALDH7A1	1867.81	1773.77	1961.84	1.10603	0.145386	0.445736	0.561975	6.19153	5.35603	7.28737	4.41997	4.52271	4.1813
ALDH8A1	1.73518	1.66611	1.80426	1.08291	0.114918	1	1	0	0.0114747	0.01152	0.0282842	0	0.0275714
ALDH9A1	1294.66	1748.4	840.927	0.48097	-1.05598	5.01188e-08	1.74448e-07	10.9624	11.2068	13.3545	4.01923	3.90978	3.37866
ALDOA	749747	21608.5	1.47789e+06	68.3938	6.09579	1.0174e-193	7.41302e-191	250.889	220.573	249.68	9667.34	9403.65	8984.8
ALDOB	42.0707	23.7614	60.3801	2.5411	1.34546	0.0845342	0.130611	0.210893	0.30249	0.191758	0.588554	0.418768	0.141362
ALDOC	86.8018	120.669	52.9346	0.438676	-1.18877	0.0391538	0.0649912	0.768622	1.13186	1.93711	0.310885	0.382914	0.452071
ALG1	355.957	484.836	227.077	0.468358	-1.09432	3.86463e-05	0.000100164	2.90162	3.78525	3.79667	1.07302	1.2969	0.612415
ALG10	1042.92	974.758	1111.08	1.13985	0.188843	0.368651	0.478377	4.96037	4.94741	4.59395	2.90123	3.69745	3.45758
ALG11	557.03	668.02	446.04	0.667704	-0.58272	0.0072768	0.0137181	2.61336	2.99837	3.18047	1.03354	1.16722	1.43613
ALG12	223.351	317.334	129.369	0.407675	-1.29451	5.86499e-06	1.66226e-05	2.69242	3.21006	3.90303	0.94405	0.903864	0.830551
ALG13	771.37	620.351	922.389	1.48688	0.572291	0.00686885	0.0129967	1.10581	1.63839	1.60678	1.16042	1.27032	1.08178
ALG14	427.681	536.497	318.864	0.594345	-0.750628	0.00122274	0.00259555	10.1658	9.44355	11.0399	3.92535	3.8777	3.62337
ALG2	341.967	350.303	333.631	0.952406	-0.070351	0.794225	0.88836	3.437	3.3024	3.15798	1.81886	1.75587	1.95979
ALG3	67.4222	72.7789	62.0656	0.852796	-0.229727	0.586429	0.702534	0.65567	1.31203	1.12206	0.583531	0.763565	0.90552
ALG5	313.284	340.26	286.307	0.841438	-0.249071	0.309666	0.412738	4.20991	4.09015	3.94471	1.97309	2.35912	2.81274
ALG6	417.437	452.716	382.158	0.844145	-0.244438	0.275665	0.373079	2.45317	2.19249	2.74269	1.22722	1.96815	1.34729
ALG8	268.987	393.679	144.296	0.366531	-1.44799	5.04314e-08	1.75466e-07	3.27028	3.46775	3.90733	0.629108	1.05472	0.883901
ALG9	322.866	463.465	182.268	0.393273	-1.3464	1.08613e-07	3.66665e-07	3.51783	3.34269	4.11541	0.933868	0.912442	0.976349
ALK	5.70162	8.93421	2.46903	0.276357	-1.85539	0.250855	0.344271	0	0.0618284	0.0481013	0	0.00889488	0
ALKBH1	717.371	522.956	911.786	1.74353	0.802007	0.000156539	0.000376273	4.45724	3.76429	4.59481	4.50181	4.66072	5.15674
ALKBH2	357.388	251.389	463.386	1.8433	0.882292	0.000302736	0.000698962	1.66917	1.74157	1.81107	2.23756	2.00974	1.57153
ALKBH3	644.438	324.462	964.415	2.97235	1.5716	4.68897e-13	2.4081e-12	1.96448	1.66794	1.59543	5.2682	4.4177	4.7706
ALKBH4	1080.6	529.529	1631.68	3.08137	1.62357	1.46194e-07	4.88159e-07	8.78384	9.76878	10.8223	18.5278	14.9963	23.6869
ALKBH5	3366.42	883.12	5849.71	6.62392	2.72769	6.48286e-47	1.6149e-45	13.4959	14.2052	14.6237	60.1625	61.6668	56.6768
ALKBH6	37.0613	41.4689	32.6537	0.787425	-0.344786	0.589649	0.705041	0.233816	0.0766913	0.153369	0.1911	0.0996997	0
ALKBH7	1023.01	327.458	1718.57	5.24821	2.39183	2.17816e-17	1.48382e-16	8.63661	9.41133	10.1925	27.8373	32.0856	36.3451
ALLC	4.9254	9.41832	0.432474	0.0459184	-4.44478	0.0481838	0.0784535	0.0819387	0.0933475	0	0	0	0
ALMS1	3573.87	5096.29	2051.45	0.402539	-1.3128	2.43315e-13	1.2762e-12	5.83905	6.31723	6.48967	1.58806	1.61306	1.51517
ALOX12	4.15734	5.029	3.28568	0.653346	-0.614081	0.797158	0.890843	0.0598322	0.00972193	0.0195331	0.0120554	0.0124764	0.0117098
ALOX12B	0.726539	1.45308	0	0	#NAME?	0.694691	0.803916	0.0232255	0	0	0	0	0
ALOX5	75.422	74.6172	76.2269	1.02157	0.0307922	0.896273	0.969751	0.456236	0.515455	0.478692	0.4288	0.182942	0.234042
ALOX5AP	9.53089	6.99028	12.0715	1.7269	0.788184	0.511106	0.628664	0.147765	0.193951	0.294747	0.230397	0.245656	0.340276
ALPK1	125.083	157.062	93.1039	0.592783	-0.754424	0.0351602	0.058978	0.380398	0.45817	0.384177	0.255707	0.118768	0.146782
ALPK2	4659.16	392.387	8925.94	22.7478	4.50766	1.4771e-31	2.04352e-30	0.922159	0.934558	0.715821	14.5264	12.2325	8.84715
ALPK3	37608.6	9451.43	65765.7	6.95828	2.79873	1.66925e-54	5.35599e-53	26.9335	17.3983	22.4574	111.621	99.8769	89.7047
ALPL	273.911	90.0143	457.807	5.08593	2.34651	1.94925e-12	9.56682e-12	0.413202	0.77685	0.630952	2.07825	1.50171	1.09269
ALS2	2186.07	1712.47	2659.67	1.55312	0.635166	0.0164113	0.0292394	3.34616	3.45602	3.19877	3.28869	4.19272	2.86294
ALS2CL	880.969	350.325	1411.61	4.02944	2.01058	4.48391e-17	2.98364e-16	0.840105	1.49295	1.41087	3.74804	3.63056	2.3139
ALS2CR11	67.0725	106.263	27.8815	0.262381	-1.93026	2.95123e-05	7.76529e-05	0.253411	0.208581	0.222977	0.0380997	0.0480162	0.0459585
ALS2CR12	5.04838	10.0968	0	0	#NAME?	0.0133719	0.0241739	0	0.0342022	0.0230067	0	0	0
ALX1	3.0219	3.67137	2.37242	0.646196	-0.629957	0.825267	0.915237	0.0342104	0.0168259	0.118821	0	0.0219032	0.0405268
ALX3	0.570505	1.14101	0	0	#NAME?	0.78325	0.878557	0	0.0336197	0.0339471	0	0	0
ALX4	2.75992	5.51985	0	0	#NAME?	0.110013	0.165488	0	0.220305	0.0981533	0	0	0
ALYREF	778.41	754.052	802.768	1.06461	0.0903195	0.649277	0.760605	14.0295	14.6757	14.3644	10.8636	7.34507	10.67
AMACR	573.73	220.019	927.44	4.21527	2.07562	0.000205978	0.000486288	2.78363	2.07154	2.32113	4.16549	8.16741	7.65701
AMBN	0.124468	0.248937	0	0	#NAME?	1	1	0.0134596	0	0	0	0	0
AMBP	3.92574	5.59061	2.26088	0.404407	-1.30612	0.572716	0.690048	0.136715	0.0381086	0	0.0475808	0	0.0231635
AMBRA1	1234.01	1075.89	1392.12	1.29393	0.371761	0.0589387	0.0942236	3.59975	3.28876	3.56941	3.38835	3.5747	2.87598
AMD1	3686.35	2144.77	5227.93	2.43752	1.28542	1.77511e-12	8.75886e-12	9.753	9.71176	11.3153	14.4478	16.169	16.5571
AMDHD1	68.6125	118.097	19.128	0.161969	-2.62621	6.46925e-08	2.23354e-07	0.723546	0.542491	0.473685	0.138936	0.0359634	0.0338345
AMDHD2	195.222	187.447	202.997	1.08296	0.114982	0.708798	0.815921	1.65346	1.53746	1.50225	1.51629	1.41918	1.5093
AMELX	0	0	0					0	0	0	0	0	0
AMER1	1109.12	1290.59	927.662	0.718791	-0.476356	0.0162752	0.0290117	4.78379	5.63833	5.26492	2.82486	2.50406	1.8642
AMER2	3.31255	3.78492	2.84018	0.750393	-0.414282	0.903317	0.975803	0.076925	0.0736119	0.0560557	0.0466331	0.0491945	0
AMER3	0	0	0					0	0	0	0	0	0
AMFR	11553.4	3480.63	19626.1	5.63867	2.49536	3.1446e-43	6.88231e-42	17.8429	20.5537	22.6361	79.506	73.7299	72.26
AMH	44.5283	62.0673	26.9893	0.434839	-1.20145	0.0218505	0.0381261	0.551235	1.04949	1.02749	0.239636	0.383169	0.156922
AMHR2	21.5516	30.5901	12.5132	0.409061	-1.28961	0.0979652	0.14933	0.236526	0.13062	0.180336	0.0411289	0.129226	0.0399876
AMICA1	39.9142	0	79.8285	Inf	Inf	1.28417e-17	8.86198e-17	0	0	0	0.515007	0.271198	0.205227
AMIGO1	472.931	386.06	559.802	1.45004	0.536091	0.0189865	0.0334593	1.21587	1.60153	1.50957	1.46396	1.31962	1.05916
AMIGO2	151.979	148.925	155.034	1.04102	0.0580002	0.848516	0.933795	0.991772	1.05702	0.739687	0.606151	0.526646	0.722654
AMIGO3	154.477	227.912	81.043	0.355589	-1.49172	0.000840268	0.00182872	1.4719	1.75954	2.94464	0.57363	0.430036	0.38349
AMMECR1	169.691	249.355	90.0265	0.361038	-1.46978	2.75898e-06	8.09365e-06	1.4977	1.53819	1.46716	0.312216	0.250656	0.393419
AMMECR1L	1266.14	1418.22	1114.07	0.785541	-0.348242	0.0741461	0.116068	4.65746	5.10943	6.10805	2.96047	2.26268	2.82609
AMN	0.230985	0.46197	0	0	#NAME?	0.995124	1	0	0	0	0	0	0
AMN1	323.461	416.811	230.112	0.552078	-0.857055	0.000531002	0.00118879	2.81796	2.36575	2.99849	0.797445	1.29585	0.878912
AMOT	7464.98	3231.35	11698.6	3.62034	1.85613	5.2918e-13	2.70578e-12	8.14052	7.25125	6.89719	19.1047	12.6625	18.0772
AMOTL1	3870.36	3098.61	4642.11	1.49813	0.58316	0.00131187	0.00277095	13.015	14.2903	13.1052	12.1229	14.3084	11.002
AMOTL2	2204.75	3312.4	1097.1	0.331208	-1.59419	2.02025e-17	1.37785e-16	14.1594	13.8111	15.623	3.73629	2.47114	3.03527
AMPD1	27697.9	7269.27	48126.6	6.62056	2.72695	1.41229e-22	1.27763e-21	46.314	30.3181	41.9876	151.363	185.823	186.878
AMPD2	724.147	1325.25	123.047	0.0928487	-3.42897	4.46756e-49	1.20376e-47	5.37618	5.35179	5.70814	0.571273	0.29413	0.281964
AMPD3	610.431	19.4641	1201.4	61.7239	5.94776	2.2655e-11	1.02794e-10	0.0942831	0.084895	0.0496745	3.83442	1.39315	2.55412
AMPH	129.02	213.402	44.6371	0.209169	-2.25726	0.0120681	0.0219645	0.349734	1.08925	1.51117	0.260373	0.096863	0.118061
AMT	872.931	1318.38	427.487	0.324253	-1.62481	5.65629e-15	3.30145e-14	9.70349	11.8214	11.2051	2.65354	1.98535	2.05064
AMTN	0	0	0					0	0	0	0	0	0
AMZ1	1.2678	2.5356	0	0	#NAME?	0.431884	0.547663	0.0318223	0	0.0612769	0	0	0
AMZ2	4481.37	1313.21	7649.52	5.82504	2.54227	9.23577e-43	1.98167e-41	15.0328	12.9875	13.3217	57.3936	54.7425	51.4354
ANAPC1	1271.77	1687.83	855.7	0.506982	-0.979993	3.69888e-07	1.18705e-06	3.31981	3.47681	3.84375	1.16058	1.23754	1.16611
ANAPC10	291.444	170.525	412.363	2.41819	1.27393	1.34701e-05	3.67302e-05	1.88338	1.73553	2.32486	2.79417	3.30417	4.04819
ANAPC11	680.718	295.952	1065.48	3.60019	1.84807	3.90275e-09	1.49077e-08	9.19484	9.82885	11.2805	26.5163	16.5094	26.2563
ANAPC13	862.55	748.521	976.578	1.30468	0.383692	0.0606961	0.0967717	4.51348	4.24779	6.21987	4.86061	4.02829	4.11061
ANAPC15	24.6252	13.2547	35.9956	2.71569	1.44132	0.0438527	0.0719983	0.0854124	0.0285507	3.40836e-09	0.0332489	0.0728499	3.34785e-08
ANAPC16	3387.28	1055.38	5719.19	5.4191	2.43805	1.01845e-38	1.87272e-37	13.6429	12.9093	12.9387	47.0543	47.2449	40.5097
ANAPC2	1430.48	1012.42	1848.55	1.82587	0.868587	5.91655e-06	1.67605e-05	8.32176	8.87193	7.90494	12.6925	11.245	10.2374
ANAPC4	599.786	798.873	400.7	0.501581	-0.995446	5.82015e-06	1.65008e-05	3.90255	3.73829	3.56944	1.49886	1.2005	1.15526
ANAPC5	1326.47	1673.95	979.001	0.584846	-0.773871	7.67937e-05	0.000191322	9.35906	11.1731	8.82006	3.15162	4.73195	3.99106
ANAPC7	2861.33	2325.69	3396.96	1.46062	0.546583	0.00298475	0.00597326	12.8287	13.1434	13.058	12.1895	14.4185	13.8192
ANGEL1	412.51	297.419	527.602	1.77393	0.826953	0.000597789	0.00132794	1.76577	1.55016	1.23761	1.79052	2.15442	1.62499
ANGEL2	1502.4	1529.1	1475.7	0.96508	-0.0512803	0.778824	0.875108	5.87396	6.62783	6.54136	4.08218	3.79505	3.63996
ANGPT1	359.049	280.278	437.82	1.56209	0.643476	0.339536	0.44696	0.73385	1.52809	1.25116	0.784739	1.58091	0.802797
ANGPT2	244.563	302.945	186.18	0.614568	-0.702355	0.0522182	0.0845265	1.54793	1.74414	1.53142	0.452246	0.458407	0.956571
ANGPT4	245.819	334.147	157.491	0.471322	-1.08521	0.00268863	0.00542222	1.46252	2.68199	2.68635	0.813043	0.715597	0.6368
ANGPTL1	1911.29	3033.48	789.096	0.260129	-1.9427	0.000460132	0.00103904	9.79245	23.5333	20.963	3.88313	1.80923	3.26293
ANGPTL2	1757.77	2828.96	686.574	0.242695	-2.04279	0.0026323	0.00531721	7.4635	15.783	21.2704	2.92005	1.35086	2.49915
ANGPTL3	0	0	0					0	0	0	0	0	0
ANGPTL4	543.725	103.446	984.004	9.51224	3.24978	6.54334e-42	1.37034e-40	0.739305	1.4966	0.951984	7.02285	5.30574	6.50428
ANGPTL5	18.3329	2.48982	34.1761	13.7263	3.77888	9.89836e-05	0.000243621	0	0	0.0733091	0.202613	0.122538	0.299204
ANGPTL6	495.657	986.804	4.51064	0.00457096	-7.77329	1.93937e-05	5.19592e-05	3.22054	10.8867	21.6976	0.0690081	0	0.0676337
ANGPTL7	26.2917	6.71411	45.8692	6.83176	2.77226	0.0260451	0.0448483	0.0197691	0.0386687	0.0871392	0.224779	0.35886	0.0346474
ANHX	2.25107	2.52692	1.97523	0.781674	-0.355362	0.938091	0.999665	0	0.0257404	0.0258353	0	0.0696493	0
ANK1	21665.9	4272.16	39059.7	9.14285	3.19264	2.23922e-67	1.07871e-65	7.79938	7.20493	7.51188	43.6928	48.178	40.7366
ANK2	21797.6	30455.5	13139.8	0.431442	-1.21276	2.26017e-12	1.10217e-11	21.3002	20.2149	20.4018	6.52703	5.82644	4.27453
ANK3	10306.9	7044.91	13569	1.92607	0.945658	0.000119628	0.000291276	16.8583	12.4179	12.4484	21.5584	15.2737	14.2893
ANKAR	4.57949	2.11417	7.04481	3.33219	1.73647	0.563573	0.681057	0.00537519	0	0.00547677	0	0	0.0185597
ANKDD1A	2.01173	2.60337	1.42009	0.545481	-0.874398	0.83825	0.925292	0	0	0	0	0	0
ANKDD1B	2.19944	1.60702	2.79187	1.7373	0.796845	0.82662	0.916446	0	0	0	0	0	0
ANKEF1	26.8125	15.0272	38.5978	2.56853	1.36094	0.0917948	0.140759	0.04173	0.0746341	0.0668533	0.1102	0.125148	0.0884748
ANKFN1	22.2268	40.1783	4.27519	0.106405	-3.23236	0.00119483	0.00253845	0.202233	0.13623	0.0403332	0	0.0202484	0
ANKFY1	2348.32	3121.77	1574.87	0.50448	-0.987131	8.45568e-08	2.87954e-07	6.65342	6.81367	6.58381	2.37838	1.99698	1.99089
ANKH	392.563	136.649	648.477	4.74556	2.24658	8.82657e-06	2.45585e-05	2.79599	4.3957	4.46825	9.0932	9.6509	14.9911
ANKIB1	1844.06	1894.07	1794.05	0.947195	-0.0782668	0.660226	0.770719	4.68572	4.80385	5.31933	3.0172	2.95089	2.96439
ANKK1	0	0	0					0	0	0	0	0	0
ANKLE1	43.9533	72.3902	15.5164	0.214343	-2.222	0.000110398	0.000269778	0.393539	0.271302	0.33008	0.101164	0.0572729	0.026819
ANKLE2	3742.63	2530.66	4954.6	1.95783	0.969256	7.6229e-08	2.6112e-07	7.67849	8.40347	8.44981	11.1256	11.0836	8.83537
ANKMY1	12.8403	17.7604	7.92022	0.445949	-1.16505	0.297845	0.399204	0.0351079	0.0505829	0.0169407	0	0	0
ANKMY2	1938.9	1300.79	2577.01	1.98112	0.986314	1.18977e-07	4.00106e-07	7.63987	6.70206	7.08922	9.17053	8.00796	9.44829
ANKRA2	681.461	397.255	965.667	2.43085	1.28146	8.4137e-08	2.8658e-07	2.54876	3.40786	2.63663	4.82341	5.58959	6.08143
ANKRD1	109433	741.992	218125	293.972	8.19954	3.08143e-37	5.36703e-36	4.46586	2.8815	9.78047	1042.66	731.001	1245.57
ANKRD10	1869.33	1462.69	2275.97	1.55602	0.637857	0.000673853	0.0014869	3.90035	3.72592	4.33815	6.54377	6.24131	4.9854
ANKRD11	4058.37	4541.46	3575.27	0.78725	-0.345107	0.0622967	0.0991159	7.13203	7.60773	7.50104	4.84135	3.3147	2.87932
ANKRD12	5354.4	3890.97	6817.84	1.75222	0.809185	6.00526e-06	1.69963e-05	5.59296	5.72793	6.06812	6.18039	7.06976	5.33766
ANKRD13A	1113.92	1513.75	714.085	0.471731	-1.08396	5.26063e-08	1.82706e-07	6.76061	5.90446	6.1013	2.09861	1.53486	1.98848
ANKRD13B	130.441	142.316	118.565	0.83311	-0.263421	0.597962	0.712483	1.25523	1.00625	0.976244	1.18705	0.341991	0.457999
ANKRD13C	1047.8	987.791	1107.81	1.12151	0.165439	0.39193	0.504763	3.34771	3.77603	3.56841	2.82694	2.24174	2.22125
ANKRD13D	217.32	319.422	115.218	0.360709	-1.47109	2.93714e-07	9.50792e-07	2.0342	2.08717	2.66483	0.58208	0.504371	0.782011
ANKRD16	268.198	285.589	250.808	0.87821	-0.187362	0.456124	0.5728	2.6533	2.53992	2.95202	1.62022	1.95158	2.32492
ANKRD17	6739.93	7147.02	6332.84	0.886081	-0.17449	0.298482	0.399874	10.0263	10.2009	10.8006	5.55885	5.81467	6.25086
ANKRD2	2806.95	13.7271	5600.17	407.964	8.6723	2.49182e-19	1.90115e-18	0.113821	0.128274	0.128036	27.1791	41.9763	57.1621
ANKRD22	1.90235	1.49362	2.31109	1.54731	0.62976	0.871721	0.949866	0.065892	0	0	0.0195225	0	0.0384347
ANKRD23	53734.4	233.545	107235	459.163	8.84286	4.92202e-103	5.85519e-101	1.63497	1.8583	1.43466	510.059	624.197	618.444
ANKRD24	85.4235	128.348	42.499	0.331123	-1.59456	7.79194e-05	0.000194072	0.484963	0.717711	0.460298	0.0579653	0.13426	0.236987
ANKRD26	488.044	752.155	223.933	0.297722	-1.74796	2.81947e-14	1.5727e-13	1.0214	1.04254	1.12189	0.191893	0.321512	0.172496
ANKRD27	1491.66	1844.71	1138.61	0.617228	-0.696126	0.000255559	0.000595703	4.40086	5.27401	5.19877	2.24134	1.94604	2.2115
ANKRD28	2165.45	1120.66	3210.25	2.86461	1.51834	6.29324e-16	3.90128e-15	5.34812	5.08649	5.80339	10.0574	9.83547	10.556
ANKRD29	54.9094	83.141	26.6778	0.320874	-1.63992	0.00136125	0.00286625	0.696513	0.541352	0.881373	0.242455	0.0505712	0.190536
ANKRD31	33.9974	61.509	6.48587	0.105446	-3.24543	2.28674e-06	6.78226e-06	0.0996884	0.0888332	0.125554	0.00424239	0.00884245	0.00834679
ANKRD33	0.60439	1.20878	0	0	#NAME?	0.766618	0.86534	0.0269746	0	0	0	0	0
ANKRD33B	941.27	4.26948	1878.27	439.93	8.78113	1.0864e-15	6.62409e-15	0.043609	0.0530788	0.0214678	13.2394	5.06263	6.73161
ANKRD34A	11.1246	16.7379	5.51128	0.32927	-1.60266	0.153033	0.22258	0.092103	0.13961	0.217378	0.0640452	0.0167208	0.0786533
ANKRD34B	2.39056	4.78111	0	0	#NAME?	0.154216	0.224059	0	0.0252257	0.0643455	0	0	0
ANKRD34C	0	0	0					0	0	0	0	0	0
ANKRD35	61.7213	22.5048	100.938	4.48515	2.16516	0.00705261	0.0133228	0.08951	0.0861499	0.180163	0.445741	0.105165	0.299897
ANKRD37	57.1027	19.6753	94.5301	4.80451	2.26439	3.4349e-06	9.96121e-06	0.112165	0.333476	0.186699	1.18291	1.24791	0.625321
ANKRD39	373.58	328.748	418.412	1.27274	0.34794	0.142823	0.209315	4.07149	4.3735	3.75	5.32965	4.37711	5.26099
ANKRD40	3624.17	1688.96	5559.38	3.2916	1.71879	7.42674e-21	6.10298e-20	8.7882	8.8359	10.1662	19.3897	20.3449	16.8802
ANKRD42	562.402	770.277	354.526	0.460257	-1.11949	3.60477e-07	1.1577e-06	3.33737	3.58345	3.50793	1.0443	1.07373	0.98269
ANKRD44	1537.11	2596.87	477.355	0.18382	-2.44364	8.40879e-35	1.34903e-33	5.84931	6.83338	6.60476	0.827911	0.539934	0.733236
ANKRD45	15.1636	25.1277	5.19957	0.206926	-2.27281	0.0180972	0.0320375	0.368651	0.482159	0.0401033	0.0482616	0	0.0467275
ANKRD46	810.699	742.158	879.24	1.18471	0.244531	0.256789	0.351478	5.06236	5.53809	5.38753	3.29768	3.90735	3.97102
ANKRD49	296.082	266.541	325.623	1.22166	0.288844	0.279796	0.37803	1.79522	2.41732	2.2934	1.40254	1.50321	1.85301
ANKRD50	7193.55	13775.6	611.527	0.0443921	-4.49355	5.79976e-115	8.97526e-113	30.268	27.2517	30.072	1.08299	0.727659	0.682672
ANKRD52	1202.46	1261.06	1143.85	0.907056	-0.140737	0.482694	0.599963	2.04755	2.1731	2.75981	1.71437	1.27101	1.47707
ANKRD53	0	0	0					0	0	0	0	0	0
ANKRD54	373.904	265.086	482.721	1.821	0.864731	0.00133809	0.00282121	2.29952	2.56934	2.5212	3.74122	3.48641	2.30125
ANKRD55	0.230985	0.46197	0	0	#NAME?	0.995124	1	0	0.00951656	0	0	0	0
ANKRD6	483.205	203.257	763.152	3.75461	1.90866	4.63908e-07	1.47043e-06	0.748783	0.405197	0.62862	1.1227	1.41687	1.49333
ANKRD60	0.484545	0.475284	0.493807	1.03897	0.0551585	1	1	0	0	0	0	0	0
ANKRD61	0	0	0					0	0	0	0	0	0
ANKRD63	0.586438	1.17288	0	0	#NAME?	0.775337	0.872254	0	0	0	0	0	0
ANKRD65	1.14683	1.86119	0.432474	0.232364	-2.10554	0.759756	0.860316	0	0.08051	0.0404554	0	0	0
ANKRD66	0.234827	0	0.469654	Inf	Inf	0.950265	1	0	0	0	0	0	0.0852126
ANKS1A	981.744	1313.17	650.314	0.495223	-1.01385	4.52866e-07	1.4383e-06	5.94195	6.19347	5.99105	1.82318	1.84276	1.79113
ANKS1B	22.0348	41.7343	2.33524	0.055955	-4.15959	3.38948e-05	8.85578e-05	0.177668	0.0777953	0.099303	0	0.00649555	0.00611998
ANKS3	527.31	551.433	503.186	0.912507	-0.132092	0.58	0.697124	2.50992	2.82126	2.83948	2.33484	1.83966	1.39157
ANKS4B	28.8378	0.905388	56.7703	62.7028	5.97046	0.0456137	0.074658	0	0	0.0262908	0.0935874	0.132119	0.613684
ANKS6	165.105	266.185	64.0259	0.240531	-2.0557	1.79817e-10	7.61394e-10	1.26617	0.911234	1.21941	0.238635	0.25029	0.154632
ANKUB1	4.14955	4.18376	4.11535	0.983648	-0.0237856	1	1	0.030834	0.0455931	0.0459249	0.0184716	0	0
ANKZF1	631.631	583.896	679.367	1.16351	0.21848	0.318778	0.423335	2.01004	2.46357	2.21834	2.14508	2.13015	1.67293
ANLN	1028.52	1922.17	134.858	0.070159	-3.83323	1.18813e-65	5.3826e-64	5.32895	5.32309	6.3044	0.332331	0.170074	0.310112
ANO1	63.6582	19.7658	107.551	5.44125	2.44394	2.33446e-07	7.62329e-07	0.104977	0.0705923	0.078651	0.293731	0.390303	0.240089
ANO10	820.967	554.055	1087.88	1.96349	0.973417	3.56889e-05	9.29261e-05	3.79754	4.31538	4.73776	5.22411	4.54351	6.47705
ANO2	68.0778	131.522	4.6333	0.0352283	-4.82712	2.63171e-17	1.77755e-16	0.720145	0.664408	0.549907	0	0.0117536	0.0325461
ANO3	238.063	468.257	7.86877	0.0168044	-5.89502	3.16e-08	1.11702e-07	1.55779	0.569218	1.26417	0.0179413	0.0139772	0.00887139
ANO4	0.710892	0.927977	0.493807	0.532133	-0.910143	0.986705	1	0.0086616	0	0.0173839	0	0	0
ANO5	3326.76	380.386	6273.13	16.4915	4.04365	1.79643e-91	1.47484e-89	2.09488	1.53311	1.86508	20.7359	19.5665	17.3367
ANO6	3708.73	2227.27	5190.2	2.3303	1.22051	2.13386e-05	5.69432e-05	10.8345	9.44251	9.48133	16.6992	10.6041	16.2312
ANO8	967.527	693.698	1241.36	1.78947	0.839535	2.47354e-05	6.55476e-05	2.3512	3.00437	2.94971	4.06295	2.8353	2.73422
ANO9	25.404	23.1266	27.6813	1.19695	0.259361	0.763828	0.86364	0.0712042	0.154811	0.172815	0.0856091	0.135345	0.0732006
ANOS1	610.825	1053.12	168.533	0.160033	-2.64356	2.30991e-30	3.01443e-29	7.03215	6.93753	6.21447	1.02464	0.427581	0.793898
ANP32A	1546.61	2096.78	996.442	0.475226	-1.07331	1.52136e-08	5.52296e-08	15.684	15.1442	16.2148	4.6913	4.93688	5.00801
ANP32B	1343.21	1841.86	844.548	0.458529	-1.12491	7.70243e-09	2.86579e-08	9.61657	11.1296	10.309	3.34547	2.72664	2.78289
ANP32E	4377.71	2916.21	5839.22	2.00233	1.00168	2.65634e-08	9.45478e-08	11.3837	11.2084	11.7458	12.6105	14.2151	13.5756
ANPEP	104.48	91.0762	117.884	1.29435	0.372223	0.615552	0.729922	0.161617	0.568166	0.402623	0.224454	0.19846	0.312975
ANTXR1	3172.92	5810.61	535.223	0.0921113	-3.44048	1.05455e-69	5.32975e-68	14.0836	18.1679	16.698	1.29489	0.786429	0.903395
ANTXR2	2426.22	3570.86	1281.58	0.3589	-1.47835	2.04618e-15	1.22581e-14	15.9373	15.6726	15.6238	4.3163	2.75666	3.71042
ANXA1	1213.17	1012.67	1413.68	1.396	0.481301	0.160475	0.231996	8.35973	11.0404	10.2401	11.9778	5.76476	7.39334
ANXA10	0	0	0					0	0	0	0	0	0
ANXA11	3717.39	1535.58	5899.21	3.84168	1.94174	4.99026e-26	5.2984e-25	8.82559	9.45151	9.49623	27.6865	27.9142	21.8157
ANXA13	5.90169	8.40806	3.39532	0.403817	-1.30823	0.395748	0.508857	0.0570358	0.0702911	0.0983916	0.0170848	0.0538475	0
ANXA2	5311.42	7068.2	3554.64	0.502906	-0.991639	1.39415e-05	3.79389e-05	72.6629	88.7169	89.1894	38.0378	16.9362	23.8321
ANXA3	997.975	601.781	1394.17	2.31674	1.2121	0.00061997	0.0013739	5.94153	5.80119	7.71219	7.13523	11.2401	9.7749
ANXA4	1771.31	1868.4	1674.22	0.896072	-0.158314	0.698021	0.806761	16.2946	17.1011	7.45145	8.94348	8.26708	6.88645
ANXA5	3259.27	3758.98	2759.57	0.734128	-0.445896	0.025858	0.0445628	23.9237	31.5978	32.6406	16.6634	10.005	13.0283
ANXA6	14776.5	18833	10720	0.569213	-0.812959	2.97768e-06	8.7002e-06	100.321	88.4519	91.162	40.334	31.5958	33.1851
ANXA7	4256.41	1285.28	7227.55	5.62333	2.49142	3.90671e-41	7.93457e-40	10.8202	8.01764	8.61701	31.678	30.6865	31.852
ANXA9	15.9636	0.973157	30.954	31.8078	4.99131	4.08277e-06	1.17562e-05	0.0176615	0	0	0.171155	0.269766	0.146469
AOAH	24.5311	20.597	28.4652	1.38201	0.466765	0.492922	0.609987	0.0916695	0.166459	0.0918807	0.154721	0.0661434	0.0538189
AOC1	185.24	10.4527	360.027	34.4437	5.10617	3.7325e-17	2.50018e-16	0.0742892	0.0320462	0.128956	1.59559	0.793289	1.50039
AOC2	111.452	147.318	75.5855	0.513076	-0.962757	0.00640359	0.0121783	0.633785	0.8852	0.967113	0.214675	0.41838	0.32842
AOX1	2176.45	287.47	4065.43	14.1421	3.82192	2.70968e-23	2.51776e-22	1.05545	0.613558	0.859372	9.38225	5.61687	6.29894
AP1B1	3018.54	2503.04	3534.03	1.4119	0.497634	0.00624373	0.011895	7.89212	7.82655	8.00438	7.09364	7.37321	7.19541
AP1G1	4046.01	4301.22	3790.79	0.88133	-0.182246	0.297079	0.398391	8.91764	9.25829	9.78623	5.47295	5.2439	5.1006
AP1G2	183.971	265.878	102.065	0.383878	-1.38128	7.6945e-06	2.15355e-05	0.87868	0.914156	0.880114	0.374388	0.137241	0.224362
AP1M1	1171.53	1315.23	1027.83	0.781483	-0.355713	0.070133	0.110309	8.73014	7.96139	9.73761	4.73098	4.00528	4.25536
AP1M2	2.17712	0.46197	3.89227	8.42536	3.07474	0.419714	0.534913	0	0.0112325	0	0.0409763	0	0
AP1S1	243.363	298.176	188.549	0.632343	-0.661221	0.0133434	0.0241299	3.78705	3.30194	3.14859	0.947657	1.8747	1.17988
AP1S2	1605.41	2207.29	1003.52	0.454641	-1.1372	1.65359e-09	6.50684e-09	11.2493	10.9116	11.0385	3.10315	3.29842	2.62986
AP1S3	8.3915	5.45567	11.3273	2.07625	1.05398	0.414056	0.529038	0.0551538	0.0928201	0.0379976	0.0213201	0.0444849	0.0843446
AP2A1	2319.56	2450.47	2188.65	0.893154	-0.163018	0.398751	0.51204	13.5874	13.5907	12.2058	9.34502	7.33725	7.20654
AP2A2	3457.02	3447.71	3466.33	1.0054	0.00776866	0.909454	0.980857	13.2639	14.2578	14.9624	13.9875	8.03052	7.10726
AP2B1	4517.68	4923.36	4112	0.835203	-0.2598	0.146649	0.214222	11.9277	13.279	14.2388	7.97324	6.45622	6.42629
AP2M1	5076.64	4554.81	5598.47	1.22913	0.297641	0.0895678	0.137639	27.171	27.3871	29.4168	23.6179	21.0371	20.7231
AP2S1	1579.99	750.398	2409.58	3.21107	1.68306	4.43444e-18	3.14202e-17	12.4346	11.8537	12.6247	22.039	23.4833	25.2673
AP3B1	2648.23	3218.42	2078.04	0.645671	-0.631129	0.000543362	0.00121506	10.3887	11.6517	12.6368	5.59082	4.38714	4.70132
AP3B2	5.34954	9.79695	0.902128	0.0920825	-3.44093	0.0755406	0.118039	0.0752116	0.0365238	0.036459	0	0	0.00725531
AP3D1	4858.89	4396.99	5320.79	1.2101	0.275126	0.107375	0.162245	12.9367	14.2383	13.7064	13.4158	9.95414	10.9487
AP3M2	129.39	89.317	169.463	1.89732	0.923965	0.00658869	0.0125031	0.7253	0.885527	0.813875	1.04716	0.871409	0.927431
AP3S1	374.2	576.412	171.989	0.298378	-1.74479	1.37373e-12	6.82647e-12	6.74169	7.95824	8.18513	0.859961	1.46369	1.08674
AP3S2	1249.27	828.547	1670	2.01558	1.01119	3.19649e-07	1.03188e-06	6.76607	6.49544	6.93094	7.63939	9.17979	8.80194
AP4B1	472.408	460.891	483.924	1.04998	0.0703557	0.805272	0.89836	1.74459	1.82923	1.67785	1.08842	1.54507	1.29838
AP4E1	1584.32	837.322	2331.31	2.78425	1.47729	1.17081e-14	6.67991e-14	2.97308	3.10913	2.67228	6.63089	5.56449	5.29025
AP4M1	730.236	1019.53	440.942	0.432495	-1.20924	1.16403e-08	4.26649e-08	10.3127	10.4609	9.86098	3.46012	3.02549	2.39824
AP4S1	535.903	372.295	699.511	1.87892	0.909901	0.000293967	0.000680064	5.73729	5.74797	4.13922	7.20091	5.11399	7.82298
AP5B1	418.163	94.6147	741.712	7.83928	2.97072	3.20947e-10	1.33565e-09	0.524487	0.931115	1.52675	6.59047	3.7429	4.0993
AP5M1	866.807	948.812	784.802	0.827142	-0.273793	0.18348	0.261152	6.38056	7.28567	6.80513	4.09949	3.70197	3.27535
AP5S1	501.329	392.851	609.807	1.55226	0.634368	0.00488952	0.00946353	5.40412	6.26688	5.2983	5.70363	4.94798	5.99261
AP5Z1	506.394	645.662	367.127	0.568606	-0.814499	0.000364231	0.000833352	3.94893	4.42959	4.26965	2.21499	1.35854	1.92786
APAF1	1960.98	2715.04	1206.92	0.444533	-1.16964	4.22259e-10	1.73865e-09	7.64087	6.76071	7.06499	1.91825	1.52241	2.22249
APBA1	126.626	204.567	48.6852	0.237992	-2.07102	0.000753658	0.00165174	0.390881	0.648984	0.942407	0.138618	0.194484	0.0300629
APBA2	102.812	184.892	20.7321	0.112131	-3.15674	5.10254e-08	1.77427e-07	0.734422	1.01633	0.539643	0.133489	0.0437636	0.0487696
APBA3	664.671	394.128	935.213	2.37287	1.24663	6.95034e-09	2.5948e-08	3.18573	3.31995	3.20873	6.00091	5.63066	4.95209
APBB1	862.319	1071.01	653.631	0.610295	-0.71242	0.000601975	0.00133605	4.87947	4.30888	5.01929	2.50096	2.04814	1.56917
APBB1IP	71.5896	66.5739	76.6054	1.15068	0.202491	0.643898	0.756202	0.463437	0.434837	0.541578	0.382064	0.384655	0.33429
APBB2	1915.04	2075.4	1754.69	0.84547	-0.242174	0.190591	0.269998	7.30226	7.52847	8.31264	4.18989	3.66351	3.83624
APBB3	669.356	1002.4	336.315	0.335511	-1.57557	3.35685e-13	1.74415e-12	4.1323	4.64505	5.0118	1.09136	0.986007	0.762954
APC	7765.24	6660.62	8869.86	1.33169	0.413255	0.0167279	0.0297671	7.92659	8.493	8.52431	7.94564	6.96718	5.85597
APC2	49.7997	47.0136	52.5857	1.11852	0.161591	0.807718	0.900514	0.0781837	0.227627	0.12891	0.205398	0.101054	0.037369
APCDD1L	3.78133	3.57188	3.99078	1.11728	0.159985	0.938151	0.999665	0	0.015569	0.0157151	0.079583	0.0208258	0
APEH	1760.3	1670.93	1849.66	1.10697	0.146613	0.397903	0.511173	11.9941	11.629	11.9962	11.6878	8.71846	7.96434
APELA	0.124468	0.248937	0	0	#NAME?	1	1	0.0412467	0	0	0	0	0
APEX1	2286.31	2418.4	2154.22	0.890761	-0.166889	0.34963	0.457764	28.5083	24.6411	27.9517	15.366	16.0944	14.1102
APEX2	198.477	268.89	128.065	0.476272	-1.07014	0.000230165	0.000539746	2.2648	2.29202	2.20556	0.55754	0.662704	0.641981
APH1A	1323.24	1669.91	976.578	0.584809	-0.773961	6.01005e-05	0.000152205	13.4518	15.3077	16.8041	6.2844	5.31275	5.65458
APH1B	60.0479	64.2924	55.8034	0.867961	-0.204297	0.695034	0.804105	0.808565	0.834414	0.992051	0.829189	0.230117	0.431199
API5	3484.07	2099.52	4868.62	2.31891	1.21345	2.31025e-11	1.04688e-10	8.37505	8.05633	9.24045	11.5361	10.7645	13.4671
APIP	1187.09	713.94	1660.23	2.32545	1.21751	4.99075e-10	2.04675e-09	7.79694	8.9882	9.08692	16.909	11.5548	13.4041
APLF	666.327	1028.05	304.599	0.296287	-1.75493	1.11259e-15	6.77668e-15	5.16929	4.7293	5.09652	1.11828	0.895697	1.02556
APLN	24.2671	34.4261	14.1081	0.409807	-1.28698	0.131955	0.194923	0	0	0	0	0	0
APLNR	240.491	404.988	75.9938	0.187645	-2.41393	5.12112e-17	3.39344e-16	5.49997	7.06083	6.16773	0.717463	0.803058	0.663211
APLP1	310.826	170.9	450.753	2.63752	1.39918	5.42845e-08	1.88423e-07	0.868488	1.07561	1.0217	1.70756	1.79568	1.97615
APLP2	4679.42	5272.55	4086.29	0.775011	-0.367711	0.0392124	0.06507	16.6399	16.6528	17.9095	9.29215	7.3129	8.64144
APMAP	1174.78	1431.81	917.744	0.640967	-0.641678	0.000942275	0.00203628	9.26992	10.2025	11.3316	4.20691	3.87237	4.29371
APOA1	60.9229	114.729	7.11661	0.0620297	-4.0109	7.69983e-06	2.15435e-05	2.10638	4.26305	4.70168	0.269051	0.0953054	0.0865644
APOA1BP	1010.25	589.562	1430.93	2.42711	1.27924	2.0365e-10	8.59578e-10	6.60416	5.51172	6.83264	11.5979	9.49669	10.1827
APOA2	0	0	0					0	0	0	0	0	0
APOA4	13.1579	20.2611	6.05464	0.29883	-1.7426	0.107895	0.162862	0	0.0160924	0	0.118753	0	0
APOA5	0	0	0					0	0	0	0	0	0
APOB	0.864948	0	1.7299	Inf	Inf	0.468118	0.584713	0	0	0	0.00352186	0	0
APOBEC1	0	0	0					0	0	0	0	0	0
APOBEC2	12298.4	8680.61	15916.1	1.83352	0.87462	0.000225772	0.000529942	118.108	141.237	111.595	184.721	115.339	126.382
APOBEC4	0	0	0					0	0	0	0	0	0
APOBR	28.8259	21.324	36.3277	1.7036	0.768588	0.247684	0.340506	0.0805022	0.0920037	0.0921456	0.0923762	0.118931	0.0548976
APOC2	0	0	0					0	0	0	0	0	0
APOC3	0	0	0					0	0	0	0	0	0
APOC4	0	0	0					0	0	0	0	0	0
APOD	1578.24	254.544	2901.93	11.4005	3.51102	3.37724e-65	1.50274e-63	1.76975	1.86573	1.29537	12.3175	10.9097	11.0846
APOE	637.286	617.182	657.389	1.06515	0.091052	0.844182	0.930196	3.27445	7.31826	7.58902	7.66014	2.60905	2.36347
APOF	0	0	0					0	0	0	0	0	0
APOH	0.808448	1.6169	0	0	#NAME?	0.645071	0.757325	0	0.102523	0	0	0	0
APOL6	15.1942	0	30.3883	Inf	Inf	0.000180913	0.000430075	0	0	0	0.453884	0.414322	0.118299
APOLD1	627.209	318.985	935.434	2.93254	1.55215	7.5635e-10	3.06093e-09	3.90096	5.71489	4.58349	10.6497	8.16933	9.76795
APOM	60.3098	93.7108	26.9088	0.287148	-1.80014	0.000188447	0.000447194	1.92414	1.69613	1.90064	0.142177	0.0997521	0.369285
APOO	1176.25	328.786	2023.71	6.15509	2.62178	1.79403e-26	1.95588e-25	4.58652	4.86609	5.70426	17.9128	20.6481	21.9803
APOOL	760.015	524.74	995.29	1.89673	0.923513	0.0358781	0.0600958	5.51563	6.05741	6.36778	4.84009	8.64867	9.36622
APOPT1	1066.34	289.126	1843.56	6.37633	2.67273	1.98799e-37	3.49738e-36	3.8654	4.07753	4.5698	18.5275	18.0161	18.3592
APP	10320.4	15921.1	4719.75	0.296447	-1.75415	1.87227e-23	1.75458e-22	58.413	70.9736	74.8286	13.7366	11.0767	10.7975
APPBP2	2232.81	2812.59	1653.02	0.587722	-0.766795	2.97607e-05	7.82358e-05	19.3453	20.6123	20.5386	7.98498	7.89447	7.0463
APPL1	5402.52	4172.97	6632.07	1.58929	0.668385	0.000151416	0.000364511	10.6861	11.3182	12.0833	11.8254	10.4707	12.5784
APPL2	2816.7	1455.49	4177.92	2.87046	1.52128	1.43404e-16	9.23651e-16	6.0275	5.46095	6.15559	12.174	10.9207	11.9459
APRT	739.737	594.116	885.358	1.49021	0.575517	0.00634662	0.0120778	10.8392	12.1122	11.9148	12.403	12.3947	12.0339
APTX	157.731	176.24	139.222	0.789954	-0.340159	0.262354	0.357946	1.20139	1.17849	1.26909	0.604139	0.799468	0.800883
AQP1	2444.48	1057.53	3831.43	3.62301	1.85719	1.01598e-15	6.20771e-15	6.0419	8.13388	6.28859	19.3853	16.0536	12.7221
AQP10	0.469654	0	0.939308	Inf	Inf	0.757021	0.858628	0	0	0	0	0	0
AQP11	5.67449	9.47037	1.87862	0.198368	-2.33375	0.169961	0.243795	0.43031	0.0929049	0.325387	0	0	0.0558452
AQP2	0	0	0					0	0	0	0	0	0
AQP3	7.12816	3.25982	10.9965	3.37335	1.75418	0.19958	0.28098	0.0551321	0.0535867	0.0718321	0.153948	0.0915729	0.107809
AQP4	937.51	968.046	906.974	0.936911	-0.0940158	0.863897	0.943891	1.61558	4.15413	1.85488	1.51345	2.07094	0.762655
AQP5	0.216237	0	0.432474	Inf	Inf	0.950263	1	0	0	0	0.0310892	0	0
AQP6	0.226347	0.452694	0	0	#NAME?	0.996815	1	0	0	0	0	0	0
AQP7	2278.67	781.732	3775.61	4.8298	2.27196	4.31607e-20	3.41981e-19	6.4672	4.36983	6.09658	21.3948	17.6117	24.3493
AQP8	0	0	0					0	0	0	0	0	0
AQP9	1.11185	0	2.2237	Inf	Inf	0.356964	0.465561	0	0	0	0	0	0
AQR	2823.31	3069.46	2577.16	0.839614	-0.252201	0.162229	0.234184	8.32195	7.75955	7.85911	4.57319	4.47073	4.17576
AR	163.123	21.5416	304.704	14.1449	3.82221	1.44607e-27	1.65062e-26	0.0815535	0.0955532	0.200188	0.991047	1.08016	0.833987
ARAF	2686.93	1595.51	3778.35	2.36811	1.24374	8.32602e-12	3.90027e-11	11.0844	10.3312	10.2596	20.2951	14.1219	18.8798
ARAP1	1597.21	1893.94	1300.48	0.686655	-0.542342	0.00413787	0.00810201	4.71998	5.29533	5.47308	2.61617	2.46657	1.97461
ARAP2	134.02	102.243	165.798	1.62161	0.697423	0.13002	0.192389	0.198255	0.16398	0.186541	0.243051	0.115663	0.139699
ARAP3	872.952	1008.48	737.422	0.731221	-0.451621	0.0281848	0.0482541	2.63374	3.44841	3.03725	1.63093	1.3241	1.27569
ARC	2.84752	2.7805	2.91454	1.04821	0.0679238	1	1	0.0207779	0.0993661	0.0200064	0	0.0258803	0.0475836
ARCN1	5783.41	5604.3	5962.53	1.06392	0.0893915	0.596468	0.711101	22.6641	24.7021	26.5109	18.1377	14.727	15.939
AREG	0.113173	0.226347	0	0	#NAME?	1	1	0	0	0.0181557	0	0	0
AREL1	1178.77	1172.83	1184.71	1.01013	0.0145396	0.937121	0.998929	3.55061	3.77793	3.62828	2.7848	2.46673	1.93498
ARF1	7004.44	5760.12	8248.77	1.43205	0.518081	0.00317936	0.00633444	62.8053	66.1741	70.5851	62.2303	60.0955	55.7626
ARF3	375.072	501.205	248.939	0.49668	-1.00961	3.62404e-05	9.42778e-05	8.04075	7.46425	9.32863	2.78849	1.80586	2.97732
ARF4	3932.64	4469.35	3395.94	0.759829	-0.396254	0.0236077	0.040951	60.3403	69.2204	79.4114	31.1551	29.4476	33.146
ARF5	229.432	223.566	235.297	1.05247	0.0737832	0.824386	0.914501	2.35734	2.99089	2.74964	1.93262	2.36134	1.92511
ARF6	1642.05	1975.54	1308.56	0.662384	-0.594261	0.0128023	0.0232041	8.00003	8.73194	9.55129	4.60862	3.47131	4.20954
ARFGAP1	757.523	745.794	769.253	1.03146	0.0446809	0.791757	0.885995	3.42152	4.19684	3.88109	3.84319	2.28296	2.85523
ARFGAP2	5503.16	3685.85	7320.48	1.9861	0.989939	2.29825e-08	8.212e-08	18.92	19.1801	18.7639	23.7163	24.2668	20.6073
ARFGAP3	645.775	894.576	396.974	0.443757	-1.17216	5.5173e-08	1.91392e-07	3.93435	5.3409	5.96718	1.65815	1.33657	1.37569
ARFGEF1	5830.77	4903.48	6758.07	1.37822	0.462806	0.00685896	0.0129808	8.68176	8.77333	9.19208	10.5223	7.76422	7.50324
ARFGEF2	1906.54	1449.16	2363.92	1.63124	0.705969	0.000159556	0.000382856	2.49076	3.22808	3.30734	3.95163	3.5037	2.83688
ARFGEF3	436.769	409.776	463.763	1.13175	0.178553	0.701019	0.809115	0.854039	1.11978	0.791038	0.573957	0.951635	0.57111
ARFIP1	1073.33	1221.59	925.057	0.757254	-0.401151	0.038093	0.0634049	6.74567	7.334	7.59771	2.7451	3.13623	3.68742
ARFIP2	433.176	562.799	303.553	0.539363	-0.890673	0.00013988	0.000337856	4.33084	5.38914	5.23538	2.01792	1.7465	1.60569
ARFRP1	1086.43	845.343	1327.52	1.57039	0.65112	0.00101759	0.00218688	8.08293	8.14924	9.54922	9.63352	8.61029	9.06173
ARG1	1.45974	2.91947	0	0	#NAME?	0.368398	0.478084	0.0317657	0	0.0239972	0	0	0
ARG2	77.6173	118.623	36.6114	0.308636	-1.69602	0.00798261	0.014944	1.11732	2.05915	0.962617	0.342517	0.358456	0.105287
ARGFX	0	0	0					0	0	0	0	0	0
ARGLU1	3746.19	4625.24	2867.14	0.619891	-0.689913	0.000100336	0.000246568	27.0406	31.1901	33.6334	13.5991	12.6091	14.0482
ARHGAP1	328.997	437.458	220.537	0.504133	-0.988125	0.000119711	0.000291436	3.57734	3.46704	3.60069	1.42277	0.879262	1.04886
ARHGAP10	3156.92	2753.57	3560.27	1.29296	0.370683	0.0421297	0.0694365	11.7429	12.7611	11.2879	10.2685	11.4797	9.69797
ARHGAP11A	588.652	1167.84	9.46298	0.00810296	-6.94733	3.72998e-104	4.56127e-102	5.13465	4.76286	5.4249	0.0659332	0.0256094	0.0162063
ARHGAP12	1711.44	1936.76	1486.12	0.767321	-0.382098	0.0415314	0.068515	5.37711	5.44326	5.76904	2.80815	2.45156	2.60865
ARHGAP17	826.654	907.693	745.614	0.821439	-0.283775	0.172427	0.247008	3.39732	3.60508	3.41613	2.129	1.55501	1.62055
ARHGAP18	665.715	833.882	497.547	0.596663	-0.745012	0.000565919	0.00126179	8.47047	7.97388	6.65258	3.50173	2.60589	2.68768
ARHGAP19	512.302	637.155	387.448	0.60809	-0.717642	0.00107824	0.00230871	5.22443	5.09328	5.16618	1.82397	2.52288	1.86928
ARHGAP20	256.705	356.854	156.556	0.438712	-1.18865	0.000371045	0.000847944	0.714357	1.26077	1.13292	0.344516	0.189419	0.323752
ARHGAP21	3107.56	2558.26	3656.87	1.42944	0.515446	0.00396236	0.007781	4.41386	4.74231	5.15182	5.02969	3.92257	4.6571
ARHGAP22	194.883	206.321	183.445	0.889122	-0.169547	0.69747	0.806331	0.8317	1.60617	0.676634	0.75179	0.792144	0.451684
ARHGAP23	850.851	1127.74	573.963	0.50895	-0.974403	2.58973e-06	7.62272e-06	3.80529	3.73901	3.4902	1.39729	1.1543	1.08656
ARHGAP24	1530.86	2155.16	906.568	0.420651	-1.24931	2.22224e-07	7.26768e-07	9.38616	8.85596	8.3614	1.51763	2.4597	3.35228
ARHGAP25	114.034	123.365	104.703	0.848728	-0.236626	0.535835	0.652942	0.518081	0.651806	0.482225	0.350737	0.215406	0.307946
ARHGAP26	1113.63	1430.99	796.258	0.556437	-0.84571	1.4848e-05	4.02365e-05	4.29144	4.02172	4.19486	1.03574	1.27017	1.34992
ARHGAP27	136.13	181.031	91.2285	0.503938	-0.988682	0.00361688	0.00714186	0.780968	1.05385	0.850203	0.301596	0.229398	0.258567
ARHGAP28	1614.77	2780.87	448.678	0.161345	-2.63178	4.53697e-40	8.88444e-39	11.517	13.1761	12.2806	1.29183	0.732842	1.96075
ARHGAP29	3845.6	4994.57	2696.63	0.539913	-0.889202	6.42993e-07	2.00858e-06	13.8917	13.4025	13.9189	5.07144	4.41287	4.71177
ARHGAP30	116.943	65.1452	168.74	2.59022	1.37308	0.0050027	0.00966661	0.231889	0.244176	0.239741	0.57354	0.290772	0.356615
ARHGAP31	2014.36	2308.54	1720.18	0.745139	-0.424419	0.0250998	0.043363	5.0663	6.10313	5.87573	3.33065	2.35351	2.23181
ARHGAP32	1618.88	2987.29	250.464	0.0838432	-3.57616	8.83782e-58	3.19312e-56	7.96486	6.68002	7.19294	0.473859	0.504549	0.231675
ARHGAP33	157.265	309.823	4.70766	0.0151947	-6.04029	6.48395e-41	1.30628e-39	1.25782	1.09929	1.09894	0	0.0213317	0.020061
ARHGAP35	6392.24	5873.59	6910.89	1.1766	0.234628	0.340099	0.447537	14.7145	14.924	15.6898	12.9632	7.59529	13.2004
ARHGAP36	8831.8	17589.4	74.1679	0.00421662	-7.8897	4.47292e-47	1.1206e-45	132.068	87.3368	113.908	0.385673	0.306146	0.28716
ARHGAP39	567.611	1030.09	105.133	0.102062	-3.29249	8.70285e-42	1.81391e-40	4.87308	5.07353	4.1108	0.464124	0.342949	0.274073
ARHGAP4	99.8674	99.0049	100.73	1.01742	0.02492	0.905996	0.977912	0.443161	0.519533	0.384355	0.363806	0.204141	0.209211
ARHGAP42	645.907	946.895	344.918	0.364262	-1.45695	3.43662e-11	1.54212e-10	3.21919	3.3074	3.45335	1.1539	0.647403	0.720321
ARHGAP44	82.9433	101.789	64.0971	0.629702	-0.667258	0.0885149	0.136111	0.368545	0.42798	0.430974	0.0896338	0.197892	0.201882
ARHGAP5	9737.17	10944.5	8529.82	0.779369	-0.359622	0.0396587	0.0657232	22.254	20.5265	22.4474	11.5147	10.3517	8.71174
ARHGAP6	335.19	372.914	297.465	0.797677	-0.326123	0.378352	0.489585	1.16928	2.00394	1.92585	1.23494	0.706251	0.666156
ARHGAP8	106.347	197.818	14.8757	0.0751992	-3.73314	4.4226e-18	3.1349e-17	0.0497255	0.0805578	0.129786	0	0	0.0188095
ARHGAP9	8.87284	2.3631	15.3826	6.50948	2.70254	0.0285149	0.0487524	0.0111595	0.0108434	0.0218586	0.108977	0.0427513	0.0798245
ARHGDIA	3007.71	3358.29	2657.14	0.791219	-0.337852	0.0630518	0.100199	20.2007	22.4369	24.0793	13.1185	10.6636	10.5822
ARHGDIB	288.523	135.518	441.528	3.25808	1.70402	2.18994e-09	8.53287e-09	0.959736	1.08188	0.985753	2.07879	1.52341	2.0718
ARHGDIG	62.4584	119.482	5.43502	0.0454883	-4.45836	8.78469e-15	5.0499e-14	1.92113	2.18107	2.91504	0.161654	0.0866668	0
ARHGEF1	711.582	877.627	545.538	0.621606	-0.685928	0.00121657	0.00258306	3.44676	3.86745	3.44841	1.506	1.18413	1.40922
ARHGEF10	1464.71	2321.73	607.686	0.261739	-1.9338	1.03417e-22	9.41408e-22	4.86856	5.67862	6.17574	1.40726	0.710854	1.05416
ARHGEF10L	4159.46	1315.45	7003.46	5.32399	2.41251	9.95395e-39	1.83419e-37	5.07397	5.3827	6.48134	21.9919	19.7644	16.9334
ARHGEF11	2041.61	2123.25	1959.97	0.923098	-0.115445	0.555996	0.673196	4.01635	4.23265	4.20593	3.09104	2.41758	2.42465
ARHGEF12	4451.39	3437.77	5465.01	1.5897	0.668751	0.000159618	0.000382887	7.00485	7.28291	7.17581	8.03992	6.95888	7.22823
ARHGEF15	253.806	250.374	257.237	1.02741	0.0390101	0.909275	0.980786	1.505	1.27123	1.46057	0.829295	0.89747	0.92709
ARHGEF16	17.0233	30.6996	3.34701	0.109025	-3.19727	0.000869394	0.00188835	0.190914	0.17376	0.116186	0	0.0258346	0.0119633
ARHGEF17	1905.28	3253.02	557.552	0.171395	-2.5446	4.91189e-39	9.18655e-38	7.06333	8.69209	7.88314	1.02108	0.740271	1.03813
ARHGEF18	413.906	550.346	277.466	0.504167	-0.988028	2.70997e-05	7.15958e-05	2.15892	2.16978	2.29211	0.676326	0.766374	0.671936
ARHGEF19	17.6632	31.2612	4.06514	0.130038	-2.943	0.00184656	0.00381417	0.190847	0.136396	0.148079	0.0434939	0	0.0282622
ARHGEF2	3742.66	6149.76	1335.56	0.217172	-2.20309	5.1217e-33	7.61592e-32	17.2699	19.1623	19.2479	3.25911	2.51813	2.71109
ARHGEF25	1220.77	1778.31	663.22	0.372949	-1.42295	3.34678e-12	1.61271e-11	7.18261	10.0906	9.74293	2.60636	2.50569	1.8912
ARHGEF26	184.257	345.857	22.6578	0.0655121	-3.9321	3.85318e-29	4.71523e-28	1.86722	2.19161	2.50812	0.0457979	0.0636072	0.104685
ARHGEF28	719.927	455.67	984.183	2.15986	1.11094	1.37814e-07	4.61059e-07	1.03889	1.19822	0.867325	2.10196	1.87178	1.41717
ARHGEF3	2588.46	4559.64	617.275	0.135378	-2.88493	8.95451e-08	3.04467e-07	17.9425	24.1436	12.1518	1.56261	1.5946	1.31894
ARHGEF33	1.99515	2.08754	1.90277	0.911488	-0.133704	1	1	0	0.00747208	0.00751551	0	0.00937735	0.00880197
ARHGEF37	746.295	509.174	983.416	1.93139	0.949643	1.42861e-05	3.88102e-05	3.47355	3.4125	3.58352	5.0809	4.72962	3.11125
ARHGEF38	1.80853	3.61706	0	0	#NAME?	0.268499	0.364906	0.0378409	0.018686	0.00936276	0	0	0
ARHGEF39	177.28	346.789	7.77026	0.0224063	-5.47995	5.7666e-41	1.1631e-39	1.97943	2.42555	2.27005	0	0.0542155	0.0254106
ARHGEF4	46.7768	90.799	2.75469	0.0303383	-5.04271	3.65439e-13	1.89402e-12	0.454921	0.482686	0.353414	0.019937	0.020755	0.00965526
ARHGEF40	2020.17	3177.79	862.555	0.271432	-1.88134	1.09821e-22	9.98152e-22	8.34052	9.33879	10.158	2.86638	1.26246	1.33791
ARHGEF5	4.73779	8.98177	0.493807	0.0549788	-4.18498	0.0563888	0.0905688	0.0476989	0.0183888	0.0509892	0	0.00610911	0
ARHGEF6	3690.87	2640.88	4740.87	1.79519	0.844135	3.30287e-06	9.60061e-06	7.6234	8.65674	8.08124	8.10822	9.27289	9.69714
ARHGEF7	2361.33	2619.79	2102.87	0.802688	-0.317088	0.0882321	0.135748	9.05153	10.0432	10.0393	6.07392	4.8512	4.3598
ARHGEF9	385.073	533.531	236.615	0.443488	-1.17303	9.31679e-07	2.86583e-06	1.82782	1.68859	1.81842	0.348382	0.545577	0.432621
ARID1A	2474.98	3291.93	1658.03	0.503665	-0.989464	7.94067e-08	2.71261e-07	6.39901	6.94697	7.10536	2.79669	2.01435	2.10327
ARID1B	2945.33	2423	3467.66	1.43115	0.51717	0.0038614	0.00759297	4.66853	4.868	4.84666	5.19483	4.43465	3.79185
ARID2	2743.42	3318.72	2168.11	0.653298	-0.614187	0.000607225	0.00134685	6.83694	6.85026	7.23065	2.74231	3.07308	2.77927
ARID3A	251.411	356.457	146.364	0.410607	-1.28417	2.86385e-06	8.38441e-06	2.33239	3.02104	3.23117	0.99085	0.688948	0.851964
ARID3B	90.4776	20.9391	160.016	7.64197	2.93394	2.0307e-12	9.93867e-12	0.232897	0.080278	0.208466	0.941272	1.07034	0.777679
ARID3C	0.248937	0.497873	0	0	#NAME?	0.9887	1	0	0	0	0	0	0
ARID4A	2014.54	2040.9	1988.19	0.974174	-0.0377479	0.833682	0.922269	3.93666	4.24345	4.17229	2.64906	2.53461	2.43915
ARID4B	2370.67	2781.36	1959.99	0.704685	-0.504949	0.00619357	0.0118032	5.67139	6.34553	5.8333	3.14628	2.6598	2.43443
ARID5A	435.148	255.306	614.99	2.40884	1.26834	0.00763106	0.0143304	1.76176	1.82647	2.52497	2.47137	2.47148	4.33852
ARID5B	7430.03	1797.2	13062.9	7.26845	2.86165	1.38838e-54	4.48774e-53	3.52444	3.03173	3.52105	17.0635	12.8717	13.9622
ARIH1	4310.52	2739.66	5881.38	2.14676	1.10216	8.06702e-10	3.26093e-09	7.8071	8.24051	8.93499	12.7094	11.9422	11.6903
ARIH2	8651.99	1995.11	15308.9	7.67319	2.93983	8.8008e-38	1.56561e-36	5.94395	5.88318	6.4839	29.8886	35.0388	32.2792
ARL1	2953.17	2908.67	2997.67	1.0306	0.0434808	0.823594	0.91409	11.6707	13.7353	15.0325	8.51423	7.74848	8.15402
ARL10	114.688	187.035	42.3417	0.226384	-2.14316	3.79154e-06	1.09537e-05	2.66531	3.20573	3.08668	0	0.185028	1.00962
ARL11	192.128	5.07942	379.177	74.6497	6.22206	3.31853e-56	1.13121e-54	0.133922	0.0778317	0.0262189	2.54222	2.52231	2.90075
ARL13A	0.113173	0.226347	0	0	#NAME?	1	1	0	0	0	0	0	0
ARL13B	553.489	775.891	331.088	0.426719	-1.22864	3.10526e-08	1.09878e-07	3.83183	4.26346	4.26237	1.27815	1.06125	1.07608
ARL14	1.03834	1.60702	0.469654	0.292252	-1.77472	0.812718	0.904992	0	0	0.131198	0	0	0
ARL14EP	1072.56	548.921	1596.19	2.90787	1.53996	2.18602e-14	1.22798e-13	6.37684	6.87291	8.04269	13.7124	12.2207	13.6077
ARL14EPL	70.8504	60.6305	81.0703	1.33712	0.41913	0.388609	0.501187	0.7974	1.03376	0.317064	0.305304	0.600048	0.968584
ARL15	523.339	650.003	396.674	0.610265	-0.712492	0.00136765	0.00287939	4.5551	5.97119	5.50716	2.13138	2.20751	1.50577
ARL16	145.304	214.368	76.2406	0.355653	-1.49146	8.59249e-06	2.39301e-05	3.40936	3.35384	3.2086	1.20116	0.627053	0.849777
ARL2	734.654	681.811	787.497	1.15501	0.207903	0.330155	0.436653	8.28779	9.42071	10.0548	7.59161	7.01006	7.51376
ARL2BP	1149.76	922.194	1377.33	1.49354	0.578731	0.00278807	0.00560725	7.11691	8.07322	7.43584	7.93539	6.03838	7.37592
ARL3	537.427	727.799	347.055	0.476855	-1.06838	1.60165e-06	4.82566e-06	14.2953	14.1259	16.1394	4.59909	4.79578	4.42917
ARL4A	1060.67	765.162	1356.18	1.77241	0.82571	0.000447316	0.00101206	4.44155	4.23904	3.72347	5.37248	4.90087	3.39537
ARL4C	190.156	321.583	58.7286	0.182623	-2.45306	2.35292e-07	7.68071e-07	3.23425	5.18559	4.9213	1.03929	0.220226	0.481284
ARL4D	62.3987	43.846	80.9514	1.84627	0.884612	0.0460255	0.0752616	0.494488	0.855118	0.522957	1.06523	0.464448	0.836682
ARL5A	1621.81	986.625	2257	2.28759	1.19383	0.000500701	0.00112426	12.5792	13.3188	12.7045	15.5762	23.4152	17.6932
ARL5B	471.945	493.973	449.917	0.910814	-0.134772	0.614088	0.728482	5.08059	4.93164	5.00482	3.82995	2.11562	3.23675
ARL5C	3.66483	1.38591	5.94375	4.2887	2.10054	0.30972	0.412779	0	0	0	0	0	0
ARL6	152.519	183.56	121.478	0.661787	-0.595562	0.0814855	0.126335	1.52004	1.58805	2.46308	0.94909	0.839937	0.351687
ARL6IP1	3810.92	5087.07	2534.77	0.498278	-1.00498	1.53305e-08	5.56192e-08	41.8275	45.8629	47.8131	13.4592	13.8509	13.7836
ARL6IP4	621.014	686.081	555.948	0.810323	-0.30343	0.14214	0.208472	4.43982	5.19836	5.13534	2.15171	3.02209	2.15663
ARL6IP5	2352.94	2371.34	2334.55	0.984486	-0.0225574	0.981195	1	25.4177	23.0794	23.7391	18.9892	12.46	13.1205
ARL6IP6	238.645	299.947	177.342	0.591244	-0.758173	0.00528601	0.0101802	3.05922	4.58293	3.69278	1.06069	0.882076	1.33996
ARL8A	93.054	65.6143	120.494	1.83639	0.876874	0.0242618	0.0420191	0.831711	1.33207	1.33632	1.75131	1.4578	2.18394
ARL8B	2550.2	1432.06	3668.34	2.56157	1.35703	1.55195e-13	8.22639e-13	7.83026	9.18009	8.53031	14.9005	11.4204	13.1185
ARL9	125.748	245.419	6.07755	0.024764	-5.33561	4.36038e-31	5.91085e-30	3.29407	2.30033	3.09594	0.0546563	0.0572257	0
ARMC1	1704.66	1771.4	1637.93	0.924653	-0.113017	0.54482	0.66203	10.2342	9.74196	11.0326	6.04263	5.45201	6.48805
ARMC10	1406.9	1411.61	1402.19	0.993325	-0.00966266	1	1	7.5289	8.51839	8.05397	5.84143	4.32432	4.67723
ARMC12	146.793	35.9709	257.616	7.16177	2.84032	0.0116482	0.0212444	0.0855402	0.418126	0.111206	1.22426	0.460719	0.0990367
ARMC2	39.9232	47.5795	32.2669	0.678168	-0.560285	0.429558	0.545036	0.214013	0.121085	0.168241	0.0731368	0.067181	0.0450345
ARMC3	0.466308	0.932616	0	0	#NAME?	0.850168	0.93473	0	0.00936293	0.00944051	0	0	0
ARMC4	149.771	271.5	28.0414	0.103283	-3.27532	2.24578e-05	5.97382e-05	0.462817	0.67045	1.26227	0.0243144	0.0595605	0.0556959
ARMC5	188.253	239.125	137.382	0.574521	-0.799569	0.00718096	0.0135491	2.36059	2.82225	2.24927	1.00902	0.991475	0.872913
ARMC6	837.364	300.735	1373.99	4.56878	2.19181	3.68661e-10	1.52659e-09	2.32859	1.99232	2.97376	6.10602	9.4783	6.64633
ARMC7	289.312	335.293	243.331	0.725724	-0.462506	0.0868732	0.133822	3.55088	3.77702	3.60505	2.17565	1.09913	1.81019
ARMC8	3525.51	2364.05	4686.98	1.98261	0.9874	5.53223e-08	1.91872e-07	4.16364	4.71787	4.06109	5.39075	6.11799	5.77984
ARMC9	233.897	364.803	102.991	0.282321	-1.82459	2.09213e-10	8.8157e-10	1.35803	1.4969	1.30867	0.280016	0.142813	0.283288
ARMCX1	1227.95	2212.66	243.233	0.109928	-3.18537	1.26035e-51	3.63092e-50	12.6449	11.8957	11.5178	1.1953	0.819445	0.780822
ARMCX2	1833.11	3482.7	183.511	0.0526921	-4.24627	2.6385e-53	8.09465e-52	26.5766	21.495	25.8209	0.836316	0.720204	0.976751
ARMCX3	5851.04	6391.71	5310.38	0.830822	-0.267388	0.109488	0.164784	29.1332	26.2303	29.4564	11.9836	15.9515	14.3776
ARMCX4	1350.56	2497.56	203.568	0.0815071	-3.61693	2.98965e-65	1.33367e-63	4.72076	4.85772	5.27351	0.29924	0.267099	0.257516
ARMCX5	417.532	475.485	359.578	0.756235	-0.403094	0.12459	0.185013	3.23469	3.49011	2.50197	1.06905	1.62352	1.61522
ARMT1	382.966	335.025	430.907	1.28619	0.363105	0.349452	0.457572	2.97963	2.48002	2.54373	1.45298	2.54267	2.37231
ARNT	4128.7	3497.47	4759.94	1.36096	0.444629	0.0115346	0.0210592	10.9497	11.5745	11.4621	11.1109	9.42297	9.50121
ARNT2	595.601	1173.46	17.7401	0.0151177	-6.04762	1.44511e-91	1.20337e-89	2.42587	3.339	3.07522	0.0399969	0.0364167	0.0196131
ARNTL	405.361	171.712	639.01	3.7214	1.89585	7.32804e-05	0.000183065	0.686438	0.77983	0.749964	1.37452	1.50901	2.09322
ARNTL2	3.45849	5.45971	1.45727	0.266913	-1.90556	0.403072	0.516872	0.03312	0.0165139	0.0335146	0	0.0205271	0.00972592
ARPC1B	552.884	393.748	712.019	1.80831	0.854641	0.00115124	0.00245359	3.32499	4.36422	5.36471	6.93547	4.2822	4.72224
ARPC2	2503.46	2169.94	2836.99	1.30741	0.386708	0.0379549	0.0632173	19.3003	21.2683	24.1536	17.5106	18.1645	19.7826
ARPC3	1028.07	1206.21	849.932	0.70463	-0.505062	0.0110644	0.0202664	22.9439	22.8069	25.9251	11.2767	10.3814	10.2017
ARPC4	1041.87	926.418	1157.32	1.24924	0.321049	0.110596	0.166279	5.81886	6.31105	7.61075	5.61457	5.1203	5.2561
ARPC5	1333.7	1835.48	831.928	0.453248	-1.14163	4.93681e-09	1.86821e-08	14.6025	18.3793	16.8734	5.25634	3.72319	4.34304
ARPC5L	1177.42	421.262	1933.58	4.58997	2.19848	4.22061e-11	1.87897e-10	2.12606	2.07456	2.03581	4.82952	7.09961	6.04367
ARPP19	8174.93	2709.62	13640.2	5.034	2.33171	4.65593e-13	2.39184e-12	12.2971	10.8194	12.9942	31.4507	28.7156	40.4217
ARPP21	4248.16	2902.14	5594.18	1.9276	0.946808	0.00722833	0.0136341	11.1043	9.07333	8.28306	8.09734	11.3463	13.636
ARR3	0.248937	0.497873	0	0	#NAME?	0.9887	1	0.0204475	0	0	0	0	0
ARRB1	566.196	683.679	448.714	0.656322	-0.607524	0.00602965	0.0115085	3.19005	3.68395	3.5023	1.58802	1.32429	1.31545
ARRB2	241.061	405.86	76.2616	0.187901	-2.41195	1.05292e-16	6.82954e-16	2.6615	2.939	2.17929	0.33358	0.289358	0.356056
ARRDC1	248.367	302.692	194.043	0.641056	-0.641478	0.0223539	0.0389269	1.94185	2.00576	1.70546	1.06366	0.456442	0.915429
ARRDC2	2250.11	44.1835	4456.04	100.853	6.65611	9.70857e-12	4.52127e-11	0.256453	0.539884	0.26117	31.751	17.4495	12.0355
ARRDC3	4137.85	3479.71	4796	1.37828	0.462866	0.10818	0.163224	16.0666	15.145	10.9364	13.7944	8.94118	14.0975
ARRDC5	7.90842	8.03165	7.78519	0.969313	-0.044965	1	1	0	0.0761245	0.252999	0.0942467	0	0.0610779
ARSA	145.761	145.281	146.24	1.0066	0.00948725	0.914705	0.985137	1.6563	1.46293	1.56385	1.33355	0.883115	0.824521
ARSB	644.736	1110.3	179.168	0.161369	-2.63157	1.7394e-21	1.47942e-20	4.82491	5.22942	6.85068	0.724298	0.340337	0.692972
ARSE	98.3896	186.154	10.6254	0.0570784	-4.13091	1.41906e-19	1.09462e-18	1.47249	1.02298	1.54346	0.0742243	0.0588698	0.109313
ARSG	235.895	118.783	353.008	2.97189	1.57138	3.06717e-07	9.91598e-07	0.977404	0.565839	0.710296	1.86777	1.1267	1.26582
ARSH	80.3097	142.805	17.8144	0.124747	-3.00293	5.09014e-11	2.25402e-10	0.729948	1.16992	0.979386	0.156944	0.071447	0.043944
ARSI	135.068	126.934	143.201	1.12816	0.173966	0.587337	0.703429	1.96267	1.34875	1.39102	1.26646	1.19235	1.10688
ARSJ	142.841	267.459	18.224	0.0681376	-3.8754	1.93764e-23	1.81486e-22	2.54358	2.23606	2.64138	0.234969	0.0555006	0.0528615
ARSK	214.829	151.03	278.628	1.84485	0.883506	0.00150625	0.00315409	0.894362	0.813927	0.455446	1.02553	0.788077	0.803277
ART1	528.864	146.539	911.19	6.21809	2.63647	1.75976e-29	2.19337e-28	2.54908	2.53483	2.17236	12.4713	8.55315	12.3678
ART3	3147.89	111.805	6183.98	55.3106	5.78948	1.80984e-33	2.76408e-32	1.59942	0.490215	1.37132	50.7429	33.7013	32.1898
ART4	19.8812	1.81541	37.9469	20.9026	4.38561	0.000955202	0.00206192	0	0.0219301	0.0659087	0.397545	0.110326	0.286038
ARV1	539.612	371.329	707.894	1.90638	0.930836	3.7264e-05	9.67679e-05	3.8203	4.37952	3.56069	4.6541	5.5101	4.86209
ARVCF	767.687	829.073	706.301	0.851916	-0.231217	0.587464	0.703485	4.72065	3.38031	4.03563	4.08293	1.63945	2.05315
ARX	367.584	144.084	591.083	4.10235	2.03645	9.39691e-09	3.47114e-08	0.982157	1.50823	1.54061	4.41788	4.10764	2.47375
AS3MT	306.825	121.888	491.763	4.03454	2.01241	2.24564e-14	1.26025e-13	0.990326	1.04835	0.896342	2.72925	3.29597	2.73207
ASAH1	928.684	1251.43	605.941	0.4842	-1.04633	3.32332e-07	1.07124e-06	10.9704	9.95071	10.851	3.83677	2.92181	3.17689
ASAH2	0.593095	1.18619	0	0	#NAME?	0.77208	0.869877	0.0124474	0	0.0124708	0	0	0
ASAH2B	0.475284	0.950567	0	0	#NAME?	0.845709	0.931292	0.0301222	0	0.0300413	0	0	0
ASAP1	669.943	914.489	425.397	0.465175	-1.10416	3.4612e-07	1.11363e-06	1.59982	2.23842	2.0393	0.722759	0.479633	0.496289
ASAP2	706.24	1134.67	277.808	0.244835	-2.03012	1.84433e-20	1.48763e-19	2.52851	2.92245	3.17901	0.494002	0.284857	0.381598
ASAP3	648.429	1083.42	213.436	0.197002	-2.34372	1.52572e-08	5.53763e-08	2.56108	4.56749	3.8907	0.55524	0.404725	0.551157
ASB1	653.078	299.987	1006.17	3.35405	1.7459	1.07138e-15	6.53479e-15	3.70368	4.08511	3.88621	10.2739	8.06327	8.1602
ASB10	219.77	82.1513	357.389	4.35038	2.12114	2.52914e-13	1.32456e-12	0.650262	0.436198	0.775835	2.68845	2.22229	2.49558
ASB11	1594.73	111.175	3078.28	27.6887	4.79122	2.59151e-105	3.21402e-103	1.02148	1.43654	0.936177	21.0385	22.8563	18.8843
ASB12	5140.18	169.675	10110.7	59.5887	5.89697	1.37621e-85	1.01117e-83	1.53002	1.32667	1.47532	63.6557	42.7148	54.3679
ASB13	63.1301	47.0996	79.1606	1.68071	0.749067	0.104098	0.157785	1.11728	0.985172	0.615026	0.629254	1.03049	0.87463
ASB14	2153.67	167.91	4139.43	24.6527	4.62367	3.50951e-106	4.44715e-104	1.1893	0.666805	0.787993	14.587	15.6777	13.7333
ASB15	1608.6	230.081	2987.12	12.9829	3.69854	8.41395e-26	8.86354e-25	1.96698	0.805071	1.14633	8.98174	10.7912	12.2063
ASB16	1188.86	198.474	2179.25	10.98	3.45681	2.11305e-59	7.93262e-58	1.98683	1.80093	1.73718	12.609	12.206	13.4918
ASB17	0	0	0					0	0	0	0	0	0
ASB18	247.877	101.282	394.472	3.89478	1.96154	2.48406e-12	1.20831e-11	0.345872	0.359487	0.604842	0.938477	0.767434	0.916305
ASB2	27365	1731.64	52998.3	30.6058	4.93573	6.36026e-139	1.76543e-136	13.9054	9.0678	10.16	215.344	223.249	195.692
ASB3	758.392	813.981	702.803	0.863415	-0.211875	0.294377	0.395253	5.82695	5.25215	5.86755	2.90969	3.59145	2.59388
ASB4	540.83	244.544	837.117	3.42317	1.77533	5.63403e-15	3.28956e-14	1.95604	3.23516	2.7564	5.74866	5.70785	4.73087
ASB5	14770.4	2321.85	27218.9	11.7229	3.55126	2.77337e-80	1.77648e-78	16.1313	12.5281	13.8687	93.3228	100.782	94.6008
ASB6	309.474	372.843	246.105	0.660076	-0.599297	0.0187785	0.0331261	3.88682	4.22541	3.88697	2.08298	1.83841	1.60258
ASB7	319.677	371.245	268.109	0.722189	-0.469551	0.0646157	0.10247	2.69048	2.78322	3.12855	1.41026	1.17372	1.25657
ASB8	1107.32	423.275	1791.36	4.23214	2.08139	1.71752e-24	1.70843e-23	5.02992	4.87786	4.52131	12.8943	13.43	13.4652
ASB9	54.8927	93.6024	16.183	0.172891	-2.53206	1.52003e-05	4.11531e-05	0.384597	0.78352	0.668032	0.055494	0.0579699	0.0542778
ASCC1	2719.91	1083.59	4356.23	4.02017	2.00726	6.78268e-05	0.000170366	9.78699	8.85068	9.82474	12.7732	10.7372	16.6257
ASCC2	1561.83	822.199	2301.47	2.79916	1.485	1.28067e-14	7.29245e-14	3.54558	4.01169	4.67455	8.28473	7.36162	6.23649
ASCC3	2392.33	2884.45	1900.2	0.658775	-0.602143	0.000977478	0.00210688	4.84889	4.90066	5.30392	2.24913	2.19054	1.6328
ASCL1	0	0	0					0	0	0	0	0	0
ASCL3	0	0	0					0	0	0	0	0	0
ASCL4	0	0	0					0	0	0	0	0	0
ASF1A	394.044	370.596	417.493	1.12654	0.171905	0.509661	0.627144	5.54025	5.78028	5.89431	3.6177	4.89577	3.90052
ASF1B	259.882	507.964	11.7989	0.0232278	-5.42801	3.22531e-53	9.8431e-52	5.475	4.70703	6.51977	0.0381639	0.0995565	0.186886
ASGR1	19.528	0.479922	38.5761	80.38	6.32877	0.00384066	0.00755585	0.0208705	0	0	0.431523	0.376973	0
ASGR2	0.987614	0	1.97523	Inf	Inf	0.444461	0.560529	0	0	0	0	0	0
ASH1L	10724.5	10981.8	10467.1	0.953128	-0.0692581	0.69918	0.807643	13.207	13.2203	13.981	8.96756	7.90837	6.92006
ASH2L	785.887	921.432	650.342	0.705795	-0.502679	0.0135967	0.0245549	4.66379	5.16876	5.23213	2.2633	2.35691	2.66826
ASIC2	5.36785	4.52245	6.21324	1.37387	0.45824	0.826811	0.916598	0.104062	0.0766558	0.0257076	0	0.100435	0.0928926
ASIC3	7.71887	13.5591	1.87862	0.13855	-2.85152	0.0496332	0.0806107	0.112647	0.151624	0.1745	0	0	0.0526428
ASIC4	3.54264	7.08528	0	0	#NAME?	0.0541004	0.0872823	0.0327582	0.0420565	0.0529681	0	0	0
ASIC5	0	0	0					0	0	0	0	0	0
ASIP	3.50417	6.14338	0.864948	0.140793	-2.82835	0.257786	0.352648	0.0783721	0	0.154909	0	0	0
ASL	249.268	152.245	346.291	2.27457	1.18559	1.31029e-05	3.57737e-05	1.04569	1.14123	1.213	1.72412	1.42411	1.84777
ASMT	9.99743	7.44761	12.5472	1.68473	0.752521	0.568171	0.685687	0.0291447	0.0140498	0.0142006	0.0177966	0.0191008	0.0703007
ASMTL	462.354	523.222	401.486	0.767333	-0.382076	0.109411	0.164724	4.44708	4.5116	4.56884	3.48149	2.37555	2.31341
ASNA1	2394.85	910.454	3879.24	4.26078	2.09112	2.32846e-28	2.73824e-27	10.3073	9.29201	13.3126	30.1053	27.2836	29.1978
ASNS	2800.5	5390.49	210.51	0.0390521	-4.67846	8.30608e-50	2.26951e-48	43.0088	34.3812	48.4955	1.15641	1.29975	0.507544
ASNSD1	3425.76	1620.6	5230.93	3.22777	1.69054	2.56656e-20	2.05501e-19	12.1396	12.2973	11.8487	26.0596	24.4358	22.1368
ASPA	76.4446	14.0554	138.834	9.87764	3.30417	0.000286725	0.000663951	0.1332	0.296964	0.0902267	0.847085	0.396226	1.02934
ASPDH	0.341839	0.683679	0	0	#NAME?	0.927919	0.992569	0	0	0	0	0	0
ASPG	0	0	0					0	0	0	0	0	0
ASPHD1	0	0	0					0	0	0	0	0	0
ASPHD2	20.0079	25.6704	14.3454	0.558831	-0.839517	0.297616	0.398958	0.373508	0.358541	0.647426	0.161161	0.0682133	0.283854
ASPM	2030.06	4027.74	32.3823	0.00803982	-6.95862	1.39848e-167	6.79313e-165	5.11998	4.97594	5.71185	0.0457548	0.0240001	0.0300138
ASPN	2774.92	4944.41	605.434	0.122448	-3.02976	1.12573e-10	4.8463e-10	22.1739	42.9958	39.8275	3.18772	1.79206	2.62637
ASPRV1	0	0	0					0	0	0	0	0	0
ASPSCR1	1442.3	901.273	1983.32	2.20058	1.13788	2.5712e-09	9.94748e-09	7.97638	7.30281	6.82473	14.3441	10.6512	11.7514
ASRGL1	1099.36	719.903	1478.82	2.05419	1.03857	1.36639e-07	4.57389e-07	5.82819	5.24528	5.37588	8.36518	7.48527	5.81522
ASS1	645.878	446.291	845.465	1.89443	0.921761	0.243911	0.336059	3.16788	4.907	4.8265	2.01807	5.66958	8.30555
ASTE1	79.256	82.0609	76.451	0.931637	-0.10216	0.824051	0.914407	0.663706	0.777354	0.652209	0.516693	0.411675	0.234767
ASTL	0	0	0					0	0	0	0	0	0
ASTN1	74.8979	141.27	8.52557	0.0603494	-4.05052	1.84373e-05	4.94726e-05	0.314283	0.668951	0.463984	0.0365145	0.0076281	0.0213065
ASTN2	22.1108	37.602	6.61966	0.176045	-2.50598	0.00991664	0.0182847	0.23658	0.394973	0.645479	0.0398652	0.105197	0.0195214
ASUN	968.885	694.076	1243.69	1.79187	0.841467	3.38732e-05	8.85147e-05	3.25325	2.90356	3.22347	3.41659	3.7083	3.76158
ASXL1	1272.38	1804.73	740.03	0.410051	-1.28612	4.70306e-11	2.08684e-10	5.41808	5.21602	5.5159	1.62131	1.56031	1.35209
ASXL2	1677.14	1741.46	1612.81	0.926126	-0.11072	0.569552	0.68707	3.94524	3.75469	4.05757	2.53064	2.07856	2.47357
ASXL3	160.04	314.98	5.10106	0.0161949	-5.94832	6.61751e-41	1.33012e-39	0.547868	0.678355	0.766052	0.00818639	0	0.00401057
ASZ1	0.885168	0.905388	0.864948	0.955334	-0.0659223	1	1	0	0	0	0	0	0
ATAD1	3881.59	1805.77	5957.41	3.29909	1.72207	4.95346e-21	4.09944e-20	11.1742	11.2473	11.4031	22.0814	24.6415	22.6149
ATAD2	1776.67	3255.71	297.626	0.0914167	-3.4514	5.67534e-52	1.65408e-50	8.58264	7.42236	8.04559	0.417966	0.420072	0.567879
ATAD2B	2762.98	2777.35	2748.62	0.989658	-0.0149979	0.935119	0.997707	3.98606	4.87475	4.59494	3.15519	2.56984	2.68201
ATAD5	464.743	865.507	63.9801	0.0739221	-3.75785	2.1422e-47	5.47669e-46	1.63619	1.58244	1.62999	0.0479781	0.0923263	0.127454
ATAT1	339.276	595.163	83.3885	0.14011	-2.83537	2.37246e-26	2.57088e-25	2.83594	3.1053	3.42808	0.374826	0.347648	0.171251
ATCAY	4.87619	9.75237	0	0	#NAME?	0.0158684	0.028327	0.0508517	0.0662319	0.0331314	0	0	0
ATE1	2008.33	2004.72	2011.94	1.0036	0.00518783	0.986687	1	13.463	15.5778	14.0175	8.77608	10.3969	8.67315
ATF1	2530.82	1399.48	3662.16	2.6168	1.3878	5.95742e-14	3.25148e-13	10.8089	11.5123	10.1731	18.5649	17.2362	17.6947
ATF2	2377.99	2057.52	2698.47	1.31152	0.391237	0.0369008	0.0616493	6.37128	6.91189	7.0523	5.09182	5.65061	5.45262
ATF3	10065.6	297.03	19834.1	66.7747	6.06123	9.15814e-13	4.59668e-12	3.3641	2.87772	2.44789	91.6746	183.836	104.255
ATF4	40980	6058.28	75901.6	12.5286	3.64715	3.51256e-85	2.50711e-83	73.7875	69.0626	81.0068	594.965	618.65	550.873
ATF5	45.5848	51.1552	40.0144	0.782215	-0.354363	0.505605	0.622949	1.20691	1.42788	1.57478	0.424899	0.620146	0.886199
ATF6	1225.07	1234.64	1215.5	0.9845	-0.0225375	0.906199	0.978036	5.58281	5.16655	5.62165	3.67431	3.51392	3.57512
ATF6B	966.752	1286.45	647.05	0.502972	-0.99145	1.11863e-06	3.41388e-06	6.88005	7.21834	5.95956	2.32585	1.71546	2.20156
ATF7	618.984	870.056	367.911	0.422859	-1.24175	1.47171e-08	5.35049e-08	3.71448	4.2435	4.41023	1.37244	1.1067	0.93364
ATF7IP	4773.11	3413.7	6132.51	1.79644	0.84514	1.54852e-06	4.67202e-06	10.0402	9.60938	9.5392	12.8155	10.8561	8.72384
ATF7IP2	6.9107	11.4137	2.4077	0.210948	-2.24504	0.126356	0.18738	0.0708393	0.0586475	0.0594297	0.0139108	0.0288558	0
ATG10	466.533	323.859	609.206	1.88108	0.911563	8.82722e-05	0.000218457	2.48516	3.18524	2.87679	3.48491	3.76763	2.78896
ATG101	1339.32	441.185	2237.46	5.07149	2.34241	5.08866e-11	2.25393e-10	5.99958	6.09601	6.79156	20.9312	17.9558	13.0913
ATG12	1255.43	1340.37	1170.49	0.873258	-0.19552	0.288453	0.388073	10.4278	10.2193	11.1396	5.12502	6.40611	5.60434
ATG13	854.33	717.086	991.573	1.38278	0.467573	0.0208227	0.036471	2.03629	2.2834	2.20378	2.29411	1.76948	1.96002
ATG14	1023.56	685.408	1361.71	1.98672	0.990388	6.2044e-07	1.94194e-06	2.70589	2.76198	2.55612	3.86476	3.04564	3.40372
ATG16L1	1508.16	1184.57	1831.74	1.54634	0.628857	0.00105723	0.00226566	5.18555	5.53192	6.26848	6.02314	6.0299	6.1603
ATG16L2	143.927	145.44	142.414	0.979194	-0.0303331	0.939883	1	0.684642	0.941214	0.928399	0.514273	0.462816	0.39156
ATG2A	791.826	828.239	755.414	0.912072	-0.13278	0.684409	0.794705	1.90763	2.86413	1.9724	1.7993	1.48802	1.00211
ATG2B	3132.34	2475.34	3789.34	1.53083	0.614319	0.000561205	0.00125192	4.4212	4.41277	4.87409	5.53123	4.346	4.45088
ATG3	1118.68	838.403	1398.96	1.6686	0.738637	0.000171267	0.000408867	4.5088	4.00023	3.75864	5.34465	5.10424	4.90582
ATG4A	1850.78	630.104	3071.45	4.87452	2.28526	5.52762e-32	7.80788e-31	3.84072	3.04531	3.26514	9.69454	9.94048	10.9695
ATG4B	908.377	962.445	854.31	0.887646	-0.171944	0.364291	0.473561	7.54126	7.59789	8.49313	4.25967	5.30858	5.52553
ATG4C	279.857	425.63	134.083	0.315022	-1.66648	5.83506e-10	2.37795e-09	2.36689	2.35684	2.72051	0.631802	0.512065	0.473826
ATG4D	1193.67	578.36	1808.98	3.12778	1.64514	1.70617e-16	1.09329e-15	6.56982	6.63754	7.31274	13.8499	13.1869	14.1439
ATG5	1307.66	751.912	1863.4	2.47821	1.3093	3.20409e-11	1.44036e-10	3.55966	3.90765	3.64156	5.43833	6.30747	5.72853
ATG7	362.818	301.996	423.641	1.4028	0.48831	0.0466421	0.0761631	1.73348	1.71631	1.79332	1.63813	1.61377	1.57975
ATG9A	2893.02	1077.99	4708.04	4.36743	2.12678	4.46075e-30	5.71885e-29	5.09429	5.5014	4.99075	16.4887	14.3334	13.6877
ATG9B	48.5223	90.9932	6.05149	0.0665049	-3.9104	1.55671e-10	6.625e-10	0.38302	0.63643	0.576159	0.0844073	0.0220589	0
ATHL1	661.112	1000.67	321.553	0.321337	-1.63784	4.58666e-14	2.52223e-13	5.09334	5.12147	4.08827	1.1744	1.23521	1.0385
ATIC	3775.4	3439.03	4111.77	1.19562	0.257758	0.150414	0.219245	18.491	17.7867	19.541	13.6222	13.2576	15.0062
ATL1	29.5357	54.0057	5.06578	0.0938008	-3.41426	4.82888e-06	1.37888e-05	0.34637	0.316185	0.519276	0.0316297	0	0.0465508
ATL2	8125.88	2031.6	14220.2	6.99949	2.80725	1.07641e-52	3.22315e-51	6.39142	7.00967	7.08018	35.0595	29.7411	31.4509
ATL3	1170.05	1412.94	927.162	0.656194	-0.607806	0.00187355	0.00386764	9.95645	11.2846	10.9696	4.7656	4.7679	3.06348
ATMIN	2121.18	1057.47	3184.9	3.01182	1.59064	3.43601e-17	2.30654e-16	4.12408	4.46868	4.80591	8.68112	8.53743	7.34185
ATN1	632.94	953.993	311.887	0.326929	-1.61295	3.76033e-12	1.80502e-11	3.1152	4.46371	4.52175	0.998739	0.680759	1.09509
ATOH1	0	0	0					0	0	0	0	0	0
ATOH7	0	0	0					0	0	0	0	0	0
ATOH8	113.566	73.9112	153.221	2.07304	1.05175	0.00821973	0.0153501	2.04855	1.47511	1.65618	3.13052	2.19457	2.41964
ATOX1	826.642	647.555	1005.73	1.55312	0.635168	0.0672618	0.106281	4.57006	4.95873	7.72904	6.06669	4.29046	7.09389
ATP10A	256.99	466.574	47.4048	0.101602	-3.299	6.61909e-28	7.67052e-27	1.45414	1.44708	1.41177	0.176553	0.0819494	0.117537
ATP10B	87.4166	167.542	7.29138	0.0435198	-4.52218	2.77447e-18	1.99086e-17	0.340796	0.441704	0.265687	0.0151311	0	0.0185343
ATP10D	994.678	1357.99	631.37	0.46493	-1.10491	3.47465e-08	1.22428e-07	2.99326	3.27636	3.87358	0.997095	0.972016	0.923145
ATP11A	1312.3	2120.33	504.277	0.23783	-2.072	2.8973e-25	2.96981e-24	7.90538	7.41026	7.90101	1.4526	0.966106	1.1584
ATP11B	2071.71	2737.44	1405.98	0.513611	-0.961251	1.86235e-07	6.15049e-07	10.1031	10.0099	9.84271	2.96763	3.13526	2.77056
ATP11C	611.677	753.428	469.926	0.623717	-0.681035	0.00207171	0.00425011	1.89188	1.98191	1.94154	0.991627	0.643006	0.637064
ATP12A	0.803013	1.13637	0.469654	0.413292	-1.27477	0.930816	0.994391	0	0.00657245	0.0131515	0	0	0.00787685
ATP13A1	920.061	1117.46	722.666	0.646707	-0.628817	0.00184353	0.00380836	3.4796	3.85098	3.95862	1.87791	1.78882	1.76876
ATP13A2	424.218	645.012	203.425	0.315381	-1.66483	2.7223e-12	1.32017e-11	2.58459	2.76604	2.86748	0.548156	0.754283	0.534003
ATP13A3	3752.87	3339.77	4165.97	1.24738	0.318902	0.165874	0.238637	7.02139	7.03018	8.26511	7.39752	5.54497	3.91872
ATP13A4	0	0	0					0	0	0	0	0	0
ATP13A5	0	0	0					0	0	0	0	0	0
ATP1A1	4162.07	6057.7	2266.43	0.37414	-1.41835	7.94017e-12	3.72651e-11	23.3736	26.6098	26.8081	8.48803	4.67663	3.42658
ATP1A2	11136.7	2499.53	19773.9	7.91102	2.98386	3.67448e-18	2.61521e-17	7.08275	7.57209	7.24974	30.5014	37.8552	41.9161
ATP1A3	0	0	0					0	0	0	0	0	0
ATP1A4	3.52625	2.8164	4.23611	1.50409	0.588888	0.821818	0.912527	0	0.00735717	0.00734841	0	0	0.00873068
ATP1B1	6820.63	606.333	13034.9	21.498	4.42613	1.80264e-39	3.46023e-38	4.44847	5.39497	4.76708	55.1802	54.3571	69.9954
ATP1B2	32.1514	48.9848	15.3181	0.312712	-1.6771	0.00900872	0.0167146	0.446845	0.367741	0.648954	0.0855346	0.120927	0.139656
ATP1B3	627.634	848.556	406.713	0.4793	-1.061	1.14493e-06	3.4917e-06	10.1026	11.2594	11.2912	3.55827	2.49764	3.32711
ATP1B4	18833.9	24542.7	13125.1	0.534786	-0.902968	0.000115179	0.000281108	87.4241	66.4997	69.8332	23.8917	23.3449	22.561
ATP2A1	161488	4856.92	318119	65.4979	6.03338	3.97036e-121	7.38613e-119	24.3442	21.7187	21.727	879.095	950.865	1003.8
ATP2A2	145516	17540.1	273493	15.5924	3.96277	7.00818e-54	2.18064e-52	61.7755	59.5082	62.1563	748.729	571.118	515.767
ATP2A3	132.912	71.966	193.858	2.69374	1.42961	1.93413e-05	5.18506e-05	0.301043	0.371825	0.239531	0.647002	0.392686	0.419193
ATP2B1	12652.6	8409.94	16895.3	2.00897	1.00645	4.64818e-07	1.47305e-06	18.7119	16.9115	17.4003	28.9056	19.316	20.7544
ATP2B2	214.593	3.76637	425.42	112.952	6.81957	2.76329e-65	1.23585e-63	0.0266797	0.00643522	0.0256354	1.03867	0.872767	0.733905
ATP2B3	2.09537	3.26445	0.926281	0.283747	-1.81732	0.605186	0.719582	0.0052623	0.0102044	0.0152671	0.00638749	0.00666416	0
ATP2B4	3546.92	6080.07	1013.78	0.166738	-2.58434	2.49816e-43	5.49501e-42	13.2417	13.7736	12.9245	1.91498	1.32628	1.18834
ATP2C1	4045.4	3834.65	4256.14	1.10992	0.15045	0.385355	0.497542	13.9132	15.055	14.5808	12.699	10.1615	9.40475
ATP2C2	89.2477	19.2586	159.237	8.26832	3.04759	4.35499e-13	2.24053e-12	0.123814	0.0698787	0.0598655	0.501487	0.596776	0.366675
ATP4A	1.81198	1.15493	2.46903	2.13783	1.09615	0.81395	0.905903	0	0.0233343	0	0	0.0203852	0
ATP4B	0	0	0					0	0	0	0	0	0
ATP5A1	47324.3	14675.3	79973.3	5.44952	2.44613	1.43767e-33	2.20725e-32	59.5563	51.7897	61.0686	171.849	195.641	201.263
ATP5B	52964.8	15089.9	90839.6	6.01989	2.58974	7.94723e-34	1.22985e-32	145.771	137.367	151.089	495.125	567.82	572.368
ATP5C1	9295.46	2890.34	15700.6	5.43208	2.4415	3.43954e-41	7.01017e-40	20.0577	18.0347	20.1445	60.9507	66.8614	64.2554
ATP5D	9336.88	2270.07	16403.7	7.22607	2.85321	4.21209e-54	1.32001e-52	54.679	57.8482	55.3965	244.909	266.866	261.558
ATP5E	3341.69	1409.05	5274.33	3.74319	1.90427	2.64207e-20	2.11257e-19	1.8183	1.37182	1.59094	3.92148	2.46613	3.86031
ATP5F1	9987.24	3096.52	16878	5.45063	2.44642	3.41755e-37	5.94063e-36	36.7344	32.9458	34.6281	110.788	121.582	122.436
ATP5G1	5179.48	1007.18	9351.77	9.28507	3.21491	3.9533e-54	1.24114e-52	22.4069	20.8368	24.1664	129.822	146.37	158.398
ATP5G2	8214.22	5437.82	10990.6	2.02114	1.01517	8.1804e-09	3.03652e-08	135.476	136.62	145.425	177.931	182.968	163.814
ATP5G3	6950.34	2895.83	11004.8	3.80023	1.92609	2.48651e-09	9.63474e-09	69.408	70.2127	71.9976	142.277	151.935	194.864
ATP5H	9112.71	2755.86	15469.6	5.61333	2.48886	2.5762e-33	3.89033e-32	69.3246	62.573	64.7367	215.968	236.149	246.523
ATP5I	2224.97	757.291	3692.64	4.87612	2.28573	5.41332e-17	3.58028e-16	4.05434	2.62065	3.56425	12.1011	7.73034	12.8987
ATP5J	4088.29	2074.91	6101.67	2.94069	1.55616	1.06106e-17	7.363e-17	34.3718	35.0881	35.6302	67.4246	71.4903	69.6786
ATP5J2	4777.15	1227.31	8326.98	6.78474	2.76229	4.76007e-38	8.51119e-37	11.0832	12.1496	12.1982	44.8675	54.0848	51.3973
ATP5L	2867.52	1346.05	4388.99	3.26065	1.70516	2.24763e-15	1.34236e-14	16.4683	16.4055	16.5441	29.6409	32.4265	37.3743
ATP5O	8619.36	3701.21	13537.5	3.65759	1.87089	8.97987e-17	5.86374e-16	80.8403	71.0514	72.8799	149.2	175.091	174.68
ATP5S	1087.12	188.147	1986.1	10.5561	3.4	7.65963e-48	1.9873e-46	2.11121	1.7274	1.69189	10.5547	11.5226	13.2667
ATP5SL	1147.45	220.45	2074.46	9.4101	3.23421	1.74529e-52	5.19045e-51	2.44747	3.20959	2.86121	17.8664	18.6984	16.2257
ATP6AP1	1152.68	1125.76	1179.6	1.04783	0.0674011	0.748758	0.852444	9.76176	10.9972	12.0323	6.68656	6.10187	8.26998
ATP6AP1L	89.1572	78.6144	99.7001	1.26822	0.342802	0.342587	0.450201	0.666309	0.495773	0.497942	0.718561	0.38834	0.365914
ATP6AP2	681.608	739.432	623.785	0.8436	-0.245369	0.234972	0.324947	10.4003	11.8364	12.1488	5.91761	5.8654	5.58203
ATP6V0A1	1226.73	1137.48	1315.99	1.15694	0.21031	0.273558	0.370715	3.83923	3.59241	3.61106	3.17307	2.76659	2.86118
ATP6V0A2	1300.25	1684.28	916.22	0.543983	-0.878367	5.84464e-06	1.65676e-05	6.73926	8.62183	8.39501	3.06338	2.43914	3.04596
ATP6V0A4	2.51944	5.03888	0	0	#NAME?	0.140109	0.20582	0.0253498	0.00833976	0.00838793	0	0	0
ATP6V0B	1150.08	731.138	1569.02	2.14599	1.10164	2.68416e-08	9.54991e-08	6.52846	7.45273	8.35357	9.78209	9.17718	10.1085
ATP6V0C	632.326	520.326	744.326	1.4305	0.51652	0.0180371	0.0319407	3.71311	4.68383	5.19817	4.14466	3.76502	3.94374
ATP6V0D1	1776.03	1343.24	2208.83	1.6444	0.717559	0.000146103	0.000352158	14.5147	18.0002	16.6266	17.6072	17.0027	15.9054
ATP6V0D2	7.45357	2.63927	12.2679	4.64821	2.21667	0.0933156	0.142841	0.0655968	0.0259516	0.0262555	0.0928007	0.0489327	0.0457136
ATP6V0E1	734.147	646.376	821.918	1.27158	0.346622	0.0907384	0.139298	17.311	17.6585	16.09	13.2614	11.0929	12.3554
ATP6V0E2	85.7494	101.14	70.3586	0.695654	-0.523557	0.171925	0.246349	1.11816	0.91549	0.700888	0.482876	0.76853	0.474936
ATP6V1A	1550.58	1709.8	1391.36	0.813754	-0.297336	0.126433	0.187463	5.98495	6.1327	6.65653	3.67592	2.75879	2.82968
ATP6V1B1	0.714749	0.959844	0.469654	0.489303	-1.0312	0.985817	1	0	0	0	0	0	0.0111763
ATP6V1B2	1408.7	1094.02	1723.39	1.57527	0.6556	0.000839338	0.00182692	6.54356	6.70238	7.49615	6.21841	8.06092	6.78313
ATP6V1C1	1685.31	787.916	2582.7	3.27789	1.71277	2.15271e-08	7.71087e-08	5.92351	4.7199	5.4668	14.7152	8.41165	11.5684
ATP6V1C2	71.4056	100.215	42.5962	0.425048	-1.2343	0.00517532	0.00998023	0.841138	0.634426	0.556797	0.154248	0.122739	0.151067
ATP6V1D	1629.89	1147.1	2112.69	1.84177	0.881095	4.66681e-05	0.00011966	11.1826	11.7379	12.4753	11.6537	15.1582	12.6622
ATP6V1E1	2080.76	1430.5	2731.03	1.90915	0.932931	4.26427e-07	1.35827e-06	11.1656	9.52781	11.4134	15.6509	12.4413	11.5768
ATP6V1E2	13.9122	19.491	8.33338	0.427551	-1.22583	0.37003	0.479987	0.0983363	0.265404	0.458066	0.02968	0.252287	0
ATP6V1F	894.458	465.149	1323.77	2.8459	1.50888	2.8383e-13	1.48027e-12	15.3142	13.7543	14.2505	25.4548	27.1369	26.5392
ATP6V1G1	4316.94	3669.64	4964.24	1.35279	0.435935	0.015508	0.0277232	65.8286	65.1537	73.1037	55.1888	59.9347	58.7139
ATP6V1G2	33.589	37.8163	29.3617	0.77643	-0.365071	0.557595	0.674787	0.21642	0.211836	0.544728	0.112073	0.192891	0.182016
ATP6V1G3	0	0	0					0	0	0	0	0	0
ATP7A	2386.11	1533.75	3238.47	2.11147	1.07825	5.76742e-09	2.16427e-08	3.69025	3.88032	3.71926	5.04466	4.84914	5.21811
ATP7B	298.932	359.546	238.318	0.662831	-0.593288	0.0198935	0.0349486	0.776815	1.08217	0.848066	0.41728	0.451786	0.351812
ATP8A1	3140.6	775.652	5505.55	7.09797	2.82741	8.70238e-41	1.74317e-39	1.70217	1.87673	1.86433	8.47317	9.76367	9.08729
ATP8A2	1.31066	2.62132	0	0	#NAME?	0.418657	0.53382	0.021682	0.021366	0.0106996	0	0	0
ATP8B1	391.481	570.775	212.188	0.371754	-1.42758	3.33142e-06	9.68039e-06	1.90821	1.44814	1.31293	0.335062	0.361626	0.429851
ATP8B2	1169.22	1973.21	365.23	0.185094	-2.43367	1.95801e-32	2.83912e-31	5.3573	6.35356	6.64105	0.953823	0.610903	0.731748
ATP8B3	0.248937	0.497873	0	0	#NAME?	0.9887	1	0	0	0	0	0	0
ATP8B4	156.388	189.001	123.774	0.654889	-0.610677	0.0607235	0.0968066	0.576776	0.695188	0.529826	0.337104	0.162226	0.242052
ATP9A	3872.35	1444.83	6299.88	4.3603	2.12443	1.24654e-20	1.01481e-19	5.17897	6.01017	5.99983	18.0472	17.6256	12.8477
ATP9B	673.319	1019.2	327.434	0.321264	-1.63817	3.8189e-14	2.10999e-13	3.49232	2.91699	3.23038	0.61604	0.718064	0.707042
ATPAF1	4057.82	1292.38	6823.26	5.27959	2.40043	3.35792e-13	1.74415e-12	5.8684	5.3316	6.02093	15.6108	20.4843	21.0618
ATPAF2	505.22	366.859	643.582	1.7543	0.810898	0.00030412	0.000701974	4.12556	4.34515	3.82349	6.02857	5.21088	4.6477
ATPIF1	5188.5	1326.23	9050.77	6.82443	2.77071	4.65546e-15	2.73371e-14	21.3389	23.6332	24.6134	80.8583	96.3668	108.748
ATR	1818.22	2839.21	797.23	0.280793	-1.83242	7.46296e-22	6.48955e-21	4.8077	4.74755	4.9337	0.955125	0.925038	0.802259
ATRAID	603.765	463.837	743.693	1.60335	0.681087	0.0231892	0.040293	9.72459	10.0463	9.79239	7.91838	12.6174	10.8668
ATRIP	264.938	346.807	183.068	0.527866	-0.921756	0.000412066	0.000936425	1.99571	2.12208	2.60136	0.834832	1.21194	0.580847
ATRN	1514.58	1666.36	1362.79	0.817822	-0.29014	0.130543	0.193098	4.76377	5.201	5.6518	2.87	2.32791	2.645
ATRX	8816.38	9252.25	8380.51	0.90578	-0.142767	0.399661	0.513058	12.9338	13.1998	13.3542	7.34566	7.44053	7.08867
ATXN1	788.907	216.137	1361.68	6.30007	2.65537	3.91536e-25	3.98765e-24	1.13583	1.74601	1.77407	6.43223	4.6701	6.47352
ATXN10	5257.22	6436.54	4077.9	0.633555	-0.658458	0.000219289	0.000515348	44.3488	44.672	48.0246	20.8941	14.8658	19.8318
ATXN1L	1700.29	1104.08	2296.49	2.08	1.05658	2.51451e-08	8.95727e-08	4.30477	5.07659	5.49553	6.8494	5.77534	6.63522
ATXN2	2021.73	2491.93	1551.54	0.622625	-0.683565	0.000229041	0.000537255	6.6952	6.74372	6.70843	3.13483	2.59117	3.30225
ATXN2L	1171.36	1751.14	591.576	0.337823	-1.56566	2.84786e-15	1.68987e-14	5.54535	6.40828	7.1683	1.37693	1.2113	1.54665
ATXN3	448.311	551.076	345.545	0.627038	-0.673375	0.00337991	0.00669815	2.45711	2.65573	2.91025	1.22083	0.953203	1.00759
ATXN7	743.049	485.146	1000.95	2.06319	1.04488	6.37753e-07	1.99363e-06	1.60654	1.74119	2.12341	3.09105	2.25163	2.54658
ATXN7L1	708.273	511.8	904.746	1.76777	0.821932	9.64191e-05	0.000237543	1.42478	1.37933	1.66092	2.18726	2.01751	2.07165
ATXN7L2	329.178	226.466	431.889	1.90708	0.931367	0.000182481	0.000433625	1.02775	0.942259	1.16037	1.45109	1.06777	1.7572
ATXN7L3	880.449	1308.93	451.965	0.345293	-1.53411	1.65092e-13	8.73781e-13	6.40871	8.05806	7.40475	2.19791	1.50037	1.59334
ATXN7L3B	5242.67	5388.03	5097.3	0.946043	-0.080023	0.624957	0.73867	28.685	30.2352	29.6479	16.0666	17.0678	17.926
AUH	859.878	562.234	1157.52	2.05879	1.0418	4.69176e-07	1.48578e-06	4.32084	4.69496	4.16176	5.85417	6.23237	6.70298
AUNIP	14.4718	28.5112	0.432474	0.0151686	-6.04277	1.78343e-05	4.79429e-05	0.278861	0.182787	0.503525	0	0	0
AUP1	2223.57	1278.4	3168.74	2.47868	1.30957	2.95414e-12	1.4302e-11	10.9104	12.0785	13.0381	21.0018	22.382	21.9158
AURKA	205.159	346.975	63.3426	0.182557	-2.45358	8.94476e-16	5.49024e-15	1.90051	2.03496	2.56077	0.251515	0.199557	0.448599
AURKAIP1	963.204	457.798	1468.61	3.20799	1.68167	2.10558e-14	1.18508e-13	6.42902	6.37562	6.28225	12.6653	15.5062	14.1174
AURKB	235.127	467.042	3.21132	0.00687586	-7.18424	4.18275e-61	1.6511e-59	2.08738	2.05298	2.6918	0.0168187	0.0176552	0
AURKC	191.13	297.33	84.9289	0.285638	-1.80774	2.66344e-09	1.02907e-08	1.90158	2.56783	3.21961	0.705854	0.390076	0.435642
AUTS2	567.353	687.805	446.902	0.649751	-0.622041	0.00442411	0.00863057	2.81632	2.76971	2.48234	1.26358	1.14448	1.1835
AVEN	842.216	449.664	1234.77	2.74598	1.45732	0.000189312	0.000449185	4.62609	6.19086	5.96417	14.3234	8.1783	8.46951
AVIL	184.9	220.02	149.78	0.680757	-0.554788	0.0643449	0.102077	0.556718	0.479589	0.446402	0.321442	0.226972	0.166404
AVL9	673.53	697.254	649.805	0.931949	-0.101677	0.647914	0.759643	2.70402	2.56552	3.09366	2.25274	2.02476	1.64401
AVPI1	1042.33	476.701	1607.96	3.3731	1.75408	5.77941e-18	4.06208e-17	4.87012	5.95358	5.69084	12.6368	11.0192	12.2284
AVPR1A	43.4116	74.4399	12.3832	0.166352	-2.58769	1.01677e-05	2.81334e-05	0.995233	1.00723	1.1744	0.145495	0	0.310872
AVPR1B	0	0	0					0	0	0	0	0	0
AVPR2	13.7878	0.457332	27.1182	59.2966	5.88988	3.5351e-06	1.02416e-05	0	0.0481584	0.0487294	0.184133	0.32262	0.477731
AWAT1	0	0	0					0	0	0	0	0	0
AWAT2	0	0	0					0	0	0	0	0	0
AXDND1	6.11817	12.2363	0	0	#NAME?	0.00498815	0.00964162	0.0508812	0.01269	0.0640828	0	0	0
AXIN1	2064.08	1129.1	2999.05	2.65613	1.40932	1.43834e-11	6.62599e-11	4.73306	6.01281	6.04184	12.5161	8.26996	9.32774
AXIN2	282.281	470.29	94.2728	0.200457	-2.31864	1.00564e-14	5.7639e-14	1.89864	2.18011	2.88372	0.310274	0.458294	0.303972
AXL	1477.09	1757.72	1196.45	0.68068	-0.554952	0.0308121	0.052322	6.27303	7.84387	8.0658	4.3632	2.07241	3.31664
AZGP1	1.18686	0.977795	1.39593	1.42764	0.513627	0.972453	1	0.0643506	0	0	0.0260072	0.0274277	0.0254222
AZI2	805.91	963.291	648.53	0.673244	-0.570799	0.00516463	0.00996072	4.99114	4.90403	6.2901	2.37595	2.65967	2.29644
AZIN1	6301.59	5262.18	7340.99	1.39505	0.480316	0.00548743	0.0105403	22.6741	20.6454	23.7093	20.3413	16.3906	20.3476
AZIN2	15.605	29.2348	1.97523	0.0675642	-3.8876	0.000239884	0.000560883	0.136423	0.175856	0.231319	0	0.0287768	0
AZU1	0.690336	1.38067	0	0	#NAME?	0.711562	0.81814	0	0	0.0410063	0	0	0
B2M	7135.2	918.007	13352.4	14.545	3.86245	2.39886e-89	1.89813e-87	4.77171	6.74593	5.57955	46.2411	48.6618	50.655
B3GALNT1	885.944	1280.03	491.86	0.384258	-1.37985	3.97767e-11	1.77533e-10	7.2216	5.96774	6.46468	1.70518	1.14668	1.43368
B3GALNT2	2262.15	1619.28	2905.02	1.79402	0.843192	6.36761e-06	1.798e-05	7.46128	8.46801	8.38039	9.53289	7.18924	11.1051
B3GALT1	161.957	282.121	41.7926	0.148137	-2.755	1.66214e-05	4.48478e-05	4.66241	3.28209	2.19613	0.377895	0.283261	0.341641
B3GALT2	1110.57	2108.96	112.184	0.0531938	-4.2326	7.07022e-78	4.2781e-76	9.99045	9.68772	12.4121	0.446703	0.230221	0.428757
B3GALT4	374.252	185.824	562.68	3.02802	1.59838	2.51829e-08	8.96892e-08	4.21141	4.10696	4.59038	10.2007	6.83724	7.02803
B3GALT5	0.712925	1.42585	0	0	#NAME?	0.700945	0.809115	0.0610732	0	0.0307069	0	0	0
B3GALT6	147.442	182.254	112.63	0.617984	-0.694358	0.0312634	0.0530163	1.81599	2.56919	2.79451	0.979925	0.990651	0.980823
B3GAT1	184.614	143.849	225.38	1.56678	0.647807	0.229461	0.318257	1.69724	1.79305	1.90745	1.30344	1.25952	2.78866
B3GAT2	6.6594	9.36835	3.95046	0.421681	-1.24578	0.411306	0.525883	0	0.292993	0.252656	0	0.386119	0
B3GAT3	1912.2	885.752	2938.65	3.31769	1.73018	8.26688e-20	6.45082e-19	11.2691	11.4607	12.6393	29.2253	23.9661	24.8456
B3GLCT	575.294	824.115	326.474	0.396151	-1.33588	1.44064e-09	5.70095e-09	3.9046	4.11941	5.13165	1.09947	1.23761	0.816073
B3GNT2	312.263	384.807	239.72	0.622961	-0.682786	0.00840923	0.0156739	4.78787	4.98949	4.47779	2.01735	1.28807	2.26864
B3GNT3	129.424	59.5876	199.26	3.34398	1.74157	3.74856e-07	1.20211e-06	0.477047	0.668703	0.464962	1.45164	1.07336	0.802817
B3GNT4	0.226347	0.452694	0	0	#NAME?	0.996815	1	0	0	0	0	0	0
B3GNT5	403.032	619.359	186.705	0.301449	-1.73001	1.18154e-12	5.8949e-12	5.54865	6.60648	6.52121	1.1745	0.932667	1.18401
B3GNT6	1.17725	0.995747	1.35875	1.36456	0.448434	0.971083	1	0.115243	0	0	0.0690656	0.0744869	0
B3GNT7	11.043	19.3182	2.76772	0.14327	-2.80319	0.0187421	0.0330652	0.244987	0.251813	0.20619	0.0197495	0.020764	0.0579445
B3GNT8	2.36763	0.46197	4.27329	9.25014	3.20948	0.285048	0.384083	0	0.0280992	0	0.0731977	0.116683	0.0359115
B3GNT9	308.215	523.8	92.6293	0.176841	-2.49948	1.70954e-20	1.38082e-19	3.66113	3.91947	5.01935	0.467444	0.485649	0.554885
B3GNTL1	59.5927	92.4935	26.6918	0.288581	-1.79295	0.000195263	0.000462364	1.00356	0.936825	0.701224	0.152693	0.364386	0
B4GALNT1	62.1115	84.0686	40.1544	0.477639	-1.06601	0.0256459	0.0442277	0.699698	0.570823	0.688475	0.294889	0.107769	0.230534
B4GALNT2	0.622342	1.24468	0	0	#NAME?	0.758101	0.858955	0.0242623	0	0	0	0	0
B4GALNT3	131.911	202.618	61.2049	0.30207	-1.72704	0.000128681	0.000312187	1.02091	0.824662	0.634001	0.391819	0.0982769	0.118023
B4GALNT4	243.013	481.643	4.38293	0.00909995	-6.77993	7.11769e-61	2.79074e-59	2.24231	2.2839	2.02638	0.0121365	0.0388714	0
B4GALT1	1299.64	1916.71	682.574	0.356118	-1.48957	2.50658e-14	1.40264e-13	8.35293	10.3523	10.1769	2.30739	2.13056	1.92857
B4GALT2	1341.78	1268.37	1415.18	1.11575	0.158014	0.389654	0.502388	9.07673	9.99288	11.9741	9.29294	5.64326	7.41168
B4GALT3	222.025	288.582	155.468	0.53873	-0.892365	0.00150671	0.00315467	2.42593	3.29898	2.65911	0.927827	1.04395	0.834036
B4GALT4	987.885	1705.69	270.078	0.158339	-2.65891	3.21882e-36	5.41747e-35	11.2721	10.0748	13.6654	1.36782	1.04086	1.05136
B4GALT5	451.962	481.677	422.248	0.876622	-0.189974	0.447071	0.563496	2.80802	3.14417	2.93867	2.40321	1.43671	1.79613
B4GALT6	416.626	705.382	127.87	0.181278	-2.46373	4.25689e-23	3.93239e-22	4.81977	4.91376	4.69231	0.718226	0.690923	0.307129
B4GALT7	824.49	839.832	809.148	0.963464	-0.0536967	0.808305	0.900996	8.36251	8.25457	9.77923	5.07767	3.53245	5.4453
B4GAT1	644.381	671.699	617.063	0.91866	-0.122397	0.547982	0.665271	7.33159	8.20295	7.64685	4.42545	5.01467	4.00307
B9D1	222.799	243.674	201.923	0.828662	-0.271145	0.336269	0.443498	5.94587	5.97634	7.92247	3.99262	2.92179	3.89749
B9D2	189.308	153.458	225.158	1.46722	0.553089	0.161394	0.233228	2.9432	2.99413	3.08728	2.44819	2.29387	4.14112
BAALC	2.55966	4.19303	0.926281	0.22091	-2.17847	0.462075	0.579358	0	0.23616	0	0	0	0
BABAM1	1383.06	883.173	1882.95	2.13203	1.09223	1.59769e-08	5.77845e-08	8.56361	8.02464	8.91938	12.4194	11.7045	10.5456
BACE1	790.674	811.189	770.16	0.94942	-0.0748811	0.742292	0.84646	3.15779	3.60217	3.84666	2.44545	1.77747	2.25263
BACE2	180.637	297.08	64.1939	0.216083	-2.21034	2.72233e-12	1.32017e-11	2.35162	3.24485	3.49698	0.423569	0.363156	0.497029
BACH1	1123.81	891.462	1356.15	1.52127	0.605276	0.00181923	0.00376083	4.71913	5.33812	5.18506	5.32988	3.99899	4.59204
BACH2	560.841	496.272	625.411	1.26022	0.333674	0.33784	0.445069	2.82026	1.81036	2.47827	2.92408	1.32534	1.4771
BAD	355.534	382.014	329.055	0.861369	-0.215297	0.406963	0.520902	6.14686	5.95051	6.85314	4.00409	2.63024	3.67448
BAG1	3194.09	2588.78	3799.4	1.46764	0.553502	0.00206465	0.00423712	13.4572	13.0971	15.3604	13.4247	12.0018	13.0556
BAG2	3076.7	1264.21	4889.2	3.86741	1.95137	4.19622e-06	1.2065e-05	16.1881	14.3076	17.4684	28.406	35.1946	46.2272
BAG3	2879.36	662.203	5096.52	7.69631	2.94417	5.62966e-53	1.69734e-51	3.77925	4.35415	4.82825	24.1289	19.0705	19.8235
BAG4	401.588	426.581	376.596	0.882822	-0.179805	0.467215	0.584128	3.59803	3.83659	3.70926	2.36519	1.74645	2.32862
BAG5	945.476	413.598	1477.35	3.57196	1.83671	5.61878e-19	4.21156e-18	2.79402	3.25224	4.23508	8.42414	7.23056	6.6905
BAG6	10021.5	6039.04	14003.9	2.3189	1.21344	4.15477e-12	1.98618e-11	25.3222	25.0667	24.6611	42.1112	38.7592	37.392
BAHCC1	867.05	1273.51	460.589	0.361668	-1.46726	1.88031e-12	9.24923e-12	2.10834	2.33743	2.17231	0.752213	0.58291	0.358773
BAHD1	512.715	695.282	330.149	0.474842	-1.07448	1.96852e-06	5.87833e-06	4.43834	4.33985	3.97937	1.41146	1.28545	1.45552
BAIAP2	285.013	260.892	309.134	1.18491	0.244782	0.328454	0.434699	1.30128	1.78584	1.66998	1.57128	1.13933	0.853823
BAIAP2L1	140.784	272.362	9.20528	0.0337979	-4.88692	2.67776e-21	2.24155e-20	2.4802	1.58394	2.41315	0.0650493	0.0340666	0.0475766
BAIAP2L2	37.8023	24.4797	51.1249	2.08846	1.06244	0.0563094	0.0904707	0.0915476	0.161139	0.14724	0.308963	0.173903	0.159569
BAIAP3	86.7098	104.983	68.4361	0.651875	-0.617333	0.116346	0.174096	0.41648	0.32504	0.483076	0.195507	0.216002	0.129482
BAK1	556.197	595.448	516.947	0.868165	-0.203959	0.394295	0.507286	4.34834	4.27547	5.87197	3.55149	2.68375	2.43472
BAMBI	183.192	200.883	165.5	0.823866	-0.279518	0.736766	0.841145	0.305285	1.64212	3.80049	0.858252	0.980299	1.00486
BANF1	4505.65	2194.34	6816.96	3.10661	1.63534	1.83326e-19	1.4073e-18	46.5558	45.1278	49.0212	92.6074	95.64	86.3116
BANF2	0	0	0					0	0	0	0	0	0
BANK1	29.2185	11.2192	47.2177	4.20864	2.07336	0.00168641	0.00350407	0.0232456	0.0691059	0.0617643	0.184372	0.0955196	0.135021
BANP	662.041	601.519	722.563	1.20123	0.264512	0.220567	0.307042	2.51232	3.62839	3.32549	2.80138	2.46776	2.70658
BAP1	2628.51	1965.76	3291.27	1.6743	0.743556	4.18896e-05	0.00010793	9.20062	9.34957	10.5148	12.289	9.99311	10.5316
BARD1	431.431	817.638	45.2228	0.055309	-4.17634	2.48837e-52	7.3628e-51	4.22891	3.86054	3.97108	0.161191	0.0943267	0.256331
BARHL1	0	0	0					0	0	0	0	0	0
BARHL2	0.216237	0	0.432474	Inf	Inf	0.950263	1	0	0	0	0.0318226	0	0
BARX1	2.19955	0	4.3991	Inf	Inf	0.0951103	0.145397	0	0	0	0.0619486	0	0.0608343
BARX2	116.847	61.4816	172.211	2.80103	1.48596	0.00419139	0.00820128	0.50414	0.974718	0.949978	1.88255	1.5419	0.810874
BASP1	653.61	1250.29	56.9286	0.0455322	-4.45697	2.56091e-69	1.28317e-67	15.1507	16.497	13.7314	0.536592	0.424999	0.483107
BATF	5.78484	4.14261	7.42708	1.79285	0.842253	0.609293	0.723727	0.0670157	0.127652	0.190708	0.0413849	0.043018	0.239544
BATF2	31.2995	40.2058	22.3931	0.556962	-0.844348	0.168057	0.241321	0.752457	0.398223	0.688686	0.138325	0.237304	0.0894106
BATF3	25.7009	6.12019	45.2815	7.39871	2.88727	7.17364e-05	0.000179413	0.142223	0.0545995	0.192788	0.644793	0.216133	0.466361
BAX	80.8061	120.191	41.4214	0.344631	-1.53688	0.000240508	0.000562267	1.56909	1.51654	1.44562	0.517481	0.74458	0.456164
BAZ1A	1939.53	2451	1428.06	0.582644	-0.779314	3.16877e-05	8.31268e-05	5.46218	5.41573	4.65616	2.08084	1.88638	1.53484
BAZ1B	5062.64	5480.09	4645.19	0.847648	-0.238462	0.186943	0.265479	12.2082	12.105	12.2037	7.64705	6.55495	5.61159
BAZ2A	2095.48	2614.99	1575.98	0.602669	-0.730562	8.57537e-05	0.000212434	4.28056	4.19071	4.43869	1.94237	1.59085	1.68037
BAZ2B	2724.69	3577.49	1871.89	0.52324	-0.934454	2.54702e-07	8.28338e-07	4.97692	4.6329	4.91076	1.69906	1.75276	1.3114
BBC3	62.8373	38.7209	86.9537	2.24565	1.16714	0.00985795	0.0181823	0.689419	0.482275	0.664854	0.951403	0.908124	0.621478
BBIP1	420.439	297.65	543.229	1.82506	0.867944	0.000243855	0.000569636	2.85863	2.62884	3.05112	2.76381	3.00866	3.04169
BBOF1	2.36525	2.40828	2.32222	0.964261	-0.0525037	1	1	0	0	0	0	0.029145	0
BBOX1	0.486864	0.479922	0.493807	1.02893	0.0411479	1	1	0.014483	0	0	0	0	0
BBS1	221.327	333.708	108.946	0.326472	-1.61497	1.79674e-08	6.47559e-08	2.28164	2.0319	2.1296	0.470002	0.279287	0.747231
BBS10	209.404	174.749	244.059	1.39663	0.481949	0.332125	0.438992	1.20215	0.605698	1.18851	0.521861	1.08752	0.853438
BBS12	336.804	358.165	315.442	0.880717	-0.183249	0.483816	0.600972	2.54672	2.72129	2.46665	1.56904	1.08008	1.78956
BBS2	1002.93	1100.21	905.663	0.823176	-0.280727	0.203681	0.286064	6.23005	5.67896	6.08141	2.62736	4.30561	2.92192
BBS4	1120.35	1225.37	1015.32	0.828584	-0.271281	0.173293	0.248167	6.3304	6.63912	6.75544	3.58946	3.16133	4.05103
BBS5	331.002	341.515	320.489	0.938432	-0.0916755	0.740768	0.845273	2.01763	1.98015	1.94178	1.79023	1.35387	1.41909
BBS7	276.703	404.065	149.341	0.369597	-1.43597	5.62187e-08	1.94943e-07	1.39152	1.86376	2.20689	0.437596	0.496253	0.385939
BBS9	389.756	429.747	349.765	0.813886	-0.297101	0.205712	0.288476	1.55008	2.27075	1.99826	0.984208	1.12717	1.06636
BBX	2060.04	2624.44	1495.65	0.569893	-0.811237	1.24535e-05	3.40805e-05	8.109	7.11832	7.67545	2.98812	2.80846	2.26172
BCAM	2688.9	2953.7	2424.09	0.820695	-0.285083	0.126068	0.187016	18.2541	16.5284	17.0014	9.77286	7.2394	10.5834
BCAN	1.59602	3.19205	0	0	#NAME?	0.320384	0.425177	0	0.0245415	0.0328962	0	0	0
BCAP29	1094.79	588.947	1600.64	2.71779	1.44244	6.10141e-13	3.10432e-12	6.05339	6.99951	6.28541	11.222	11.0683	10.4628
BCAP31	1611.41	1013.73	2209.09	2.17917	1.12378	3.56859e-09	1.36701e-08	13.7945	16.6987	17.535	21.7988	18.2031	16.4056
BCAR1	903.634	993.779	813.49	0.818582	-0.288801	0.165031	0.237601	7.11787	7.92802	7.45169	4.81717	3.70651	3.39424
BCAR3	1176.83	1376.52	977.129	0.709853	-0.494407	0.0109286	0.020026	5.43327	4.86723	5.70087	2.78704	2.75765	2.72678
BCAS1	132.608	176.455	88.7611	0.503024	-0.991301	0.00409916	0.0080307	0.833175	0.657017	0.692274	0.310646	0.202896	0.189431
BCAS2	659.487	498.766	820.208	1.64448	0.717628	0.0063476	0.0120784	8.93579	8.58476	9.30254	7.45696	11.7296	8.45142
BCAS3	985.099	594.997	1375.2	2.31127	1.20869	1.76733e-09	6.93564e-09	2.51057	2.14696	2.04588	3.98371	2.88513	3.60233
BCAS4	154.321	233.269	75.3725	0.323115	-1.62988	5.75369e-07	1.80572e-06	4.10334	5.17272	6.73432	1.18827	1.01967	1.2683
BCAT1	3771.61	7486.6	56.6114	0.0075617	-7.04707	3.1082e-82	2.06666e-80	51.3286	40.1762	45.9034	0.190593	0.146944	0.313183
BCAT2	261.125	247.691	274.559	1.10847	0.148575	0.585278	0.701588	1.65309	1.7021	1.93682	1.05762	1.15905	1.46763
BCCIP	1600.9	1104.4	2097.39	1.89913	0.925339	1.17613e-06	3.58247e-06	13.0496	11.9415	12.4665	15.2677	15.546	14.3014
BCDIN3D	201.123	210.591	191.655	0.910081	-0.135934	0.605473	0.719874	2.24606	2.19006	1.84144	1.07886	1.70589	0.869069
BCHE	480.862	886.596	75.1285	0.0847381	-3.56085	2.44185e-44	5.56364e-43	6.52127	5.63849	6.60037	0.244517	0.277751	0.469569
BCKDHA	1619.27	645.488	2593.05	4.01719	2.00619	1.63721e-18	1.19093e-17	6.85503	6.10576	6.40979	15.8954	16.4731	19.1609
BCKDHB	733.154	346.257	1120.05	3.23474	1.69365	2.32328e-15	1.38517e-14	6.7432	5.20003	6.16536	12.3745	12.932	14.7565
BCKDK	1130.1	728.072	1532.14	2.10438	1.07339	5.77935e-08	2.00245e-07	5.94382	6.05255	5.52645	8.25998	7.58839	9.18139
BCL10	401.072	404.266	397.878	0.984199	-0.0229787	0.939492	1	3.64835	3.44968	4.17273	2.58196	2.23759	1.93816
BCL11A	69.283	134.167	4.3991	0.0327882	-4.93068	1.08959e-17	7.558e-17	0.345425	0.528411	0.462217	0.0322254	0	0.0105665
BCL11B	99.2997	190.051	8.54848	0.04498	-4.47457	8.44992e-22	7.31866e-21	1.15112	1.15398	1.03054	0.0134607	0.0425453	0.0655821
BCL2	428.565	108.242	748.887	6.91864	2.79049	3.40653e-12	1.64014e-11	1.14523	3.32536	2.06758	11.9247	7.09019	8.916
BCL2A1	4.5156	0.457332	8.57388	18.7476	4.22863	0.0381328	0.0634592	0	0.0196512	0.0199586	0.139756	0.0738776	0.06899
BCL2L1	1215.87	737.661	1694.07	2.29655	1.19947	1.17066e-09	4.66743e-09	4.0576	4.64438	5.0586	7.4494	6.41813	6.64444
BCL2L10	1.66581	3.33162	0	0	#NAME?	0.304291	0.406566	0	0.0433723	0.0435151	0	0	0
BCL2L11	76.4357	74.9379	77.9334	1.03997	0.0565451	0.923549	0.990628	0.616745	0.562102	0.376922	0.238834	0.402347	1.17203
BCL2L13	6338	1506.11	11169.9	7.41639	2.89072	1.28574e-54	4.17138e-53	10.556	11.5776	13.0034	58.9458	56.361	54.7129
BCL2L14	19.2375	2.07423	36.4008	17.5491	4.13332	9.32142e-06	2.58777e-05	0	0.0574679	0.0115462	0.0990341	0.238947	0.153019
BCL2L15	7.52199	3.50412	11.5399	3.29323	1.7195	0.272557	0.369502	0.0736297	0	0.110312	0.357539	0.0471202	0.0881591
BCL2L2	899.045	938.951	859.138	0.914997	-0.128161	0.681302	0.792045	4.02269	4.71764	5.18758	3.92761	1.84898	2.54487
BCL3	27.3708	31.4693	23.2724	0.739527	-0.435326	0.520541	0.637712	0.364356	0.308554	0.668211	0.193318	0.321043	0.135067
BCL6	2089.04	425.691	3752.39	8.81482	3.13993	1.26912e-21	1.08683e-20	2.53049	2.69736	2.99001	20.1779	11.6783	14.8888
BCL6B	676.86	573.772	779.948	1.35933	0.442899	0.0651185	0.103174	2.41662	3.43131	3.39652	2.17117	2.58572	2.99718
BCL7A	477.054	640.14	313.969	0.490469	-1.02777	8.21821e-06	2.29315e-05	4.33484	4.05947	4.23468	1.42586	1.3067	1.26814
BCL7B	739.455	295.249	1183.66	4.00903	2.00325	1.59105e-20	1.28928e-19	3.19113	2.81882	3.58857	8.46952	7.70998	8.42756
BCL7C	412.851	567.033	258.67	0.456182	-1.13232	1.61547e-06	4.86644e-06	18.0252	17.2886	19.7262	5.02912	5.28478	6.08162
BCL9	526.308	942.514	110.102	0.116818	-3.09767	3.11044e-37	5.41217e-36	3.13974	3.04621	3.22546	0.295175	0.271162	0.243105
BCL9L	1028.27	1506.7	549.841	0.364931	-1.4543	7.93773e-12	3.72636e-11	3.7885	4.73121	4.15158	1.46063	0.97	0.699591
BCLAF1	10163.7	9837.79	10489.6	1.06626	0.0925571	0.570323	0.687715	23.3778	22.9885	23.412	16.8484	13.7304	14.7605
BCO1	13.9836	17.5972	10.3699	0.589296	-0.762935	0.522897	0.640013	0.10836	0.128025	0.0531617	0	0.133392	0
BCO2	49.6154	58.6349	40.5959	0.69235	-0.530426	0.358092	0.466787	1.10482	0.767598	0.729071	0.389799	0.540893	0.268735
BCOR	944.833	1293.01	596.657	0.461448	-1.11576	3.21616e-08	1.13549e-07	3.39396	2.82856	3.14603	0.966365	1.06955	0.914248
BCORL1	486.906	775.22	198.591	0.256174	-1.96481	5.24496e-17	3.47156e-16	1.79564	1.96709	1.88948	0.408596	0.404302	0.197061
BCR	384.937	364.442	405.432	1.11247	0.153771	0.571778	0.689269	1.46442	1.6274	1.74795	1.75733	1.18316	0.727616
BDH1	131.21	34.2188	228.201	6.66887	2.73744	0.0186195	0.0328854	0.0829201	0.289629	0.568232	0.860486	2.41345	1.04048
BDH2	568.353	427.677	709.03	1.65786	0.729326	0.00192782	0.00397264	3.94969	3.65405	4.93748	3.88598	4.09702	5.38426
BDKRB1	23.659	35.8631	11.455	0.31941	-1.64652	0.0495037	0.0804303	0.816502	0.467077	0.539332	0.0899633	0.0467961	0.0875203
BDKRB2	12.4616	8.22225	16.701	2.0312	1.02233	0.311048	0.414391	0.111505	0.135477	0.135189	0.0660083	0.242839	0.191805
BDNF	149.736	57.4522	242.019	4.21253	2.07469	1.084e-05	2.98614e-05	0.624898	0.299267	0.443887	0.732536	1.33167	0.970962
BDP1	5178.87	5300.91	5056.83	0.953956	-0.0680047	0.714389	0.820797	5.46641	5.82852	6.25163	4.27428	3.77957	3.22609
BEAN1	1.5121	3.02419	0	0	#NAME?	0.347504	0.455635	0.054897	0.106517	0.16156	0	0	0
BECN1	2105.55	1398.08	2813.02	2.01206	1.00868	5.94341e-08	2.05847e-07	7.74934	8.02089	8.14965	11.0851	10.7989	9.29203
BECN2	0.470946	0.941892	0	0	#NAME?	0.847857	0.933246	0.0190192	0.0186393	0	0	0	0
BEGAIN	154.022	305.104	2.93869	0.00963175	-6.69799	1.03224e-26	1.13742e-25	1.75559	2.66691	2.00612	0	0.0452166	0.0139682
BEND2	3.83032	7.66064	0	0	#NAME?	0.0409624	0.0676466	0.0138229	0.0275138	0.00695144	0	0	0
BEND3	89.4276	160.027	18.8281	0.117656	-3.08736	1.9958e-12	9.78153e-12	1.28387	1.08686	1.34054	0.170187	0.0750378	0.123893
BEND4	15.4927	30.9855	0	0	#NAME?	9.80401e-07	3.00935e-06	0.23669	0.165265	0.265037	0	0	0
BEND5	319.802	393.796	245.808	0.624203	-0.679912	0.00571177	0.010934	2.33713	2.82966	3.01336	1.19424	1.34686	1.43482
BEND6	60.948	114.482	7.41405	0.0647617	-3.94871	7.89803e-08	2.69857e-07	0.567229	1.27982	1.22279	0.0800039	0.041321	0.117677
BEND7	112.879	77.873	147.885	1.89906	0.925285	0.00862736	0.0160514	0.506178	0.601554	0.544617	0.840425	0.585411	0.547577
BEST1	30.5102	52.1237	8.89671	0.170685	-2.5506	0.000294031	0.000680121	0.21855	0.202777	0.222313	0.0452736	0.00785668	0.0221886
BEST2	0.5818	1.1636	0	0	#NAME?	0.777623	0.874208	0.0219796	0.0212638	0	0	0	0
BEST3	696.616	881.588	511.645	0.580367	-0.784962	0.0182286	0.0322538	5.38048	3.77325	4.21068	2.01192	1.1529	1.81278
BEST4	5.28107	0	10.5621	Inf	Inf	0.00258618	0.00523068	0	0	0	0.0577183	0.0605942	0.0280227
BET1	482.466	548.199	416.734	0.760188	-0.395572	0.0798956	0.124157	6.88339	7.27726	7.80611	3.37955	3.27538	3.23367
BET1L	881.479	1184.46	578.498	0.488407	-1.03384	3.89361e-07	1.2468e-06	7.9984	9.90086	9.41956	3.01442	2.7892	2.90472
BEX4	9.12187	18.2437	0	0	#NAME?	0.000319619	0.000736194	0.762424	0.236232	0.752346	0	0	0
BEX5	79.484	151.653	7.31554	0.0482388	-4.37366	1.29768e-17	8.9517e-17	1.62469	1.15269	1.852	0.0835278	0.0294929	0.109462
BFAR	1330.82	1086.47	1575.17	1.44981	0.535859	0.00599154	0.0114407	6.02253	8.32843	6.83489	5.95492	6.32643	7.34289
BFSP1	38.6368	75.9391	1.3346	0.0175746	-5.83036	1.89342e-12	9.30846e-12	0.58344	0.39628	0.482168	0.02299	0	0.0113181
BFSP2	5.20637	4.41878	5.99396	1.35647	0.439862	0.81607	0.907685	0.0574432	0	0.0554987	0.022901	0	0.0668249
BGLAP	9.35601	15.8458	2.86623	0.180883	-2.46687	0.0492161	0.0800003	0.111671	0.435333	0.764271	0	0	0
BGN	1451.74	2721.01	182.461	0.0670564	-3.89848	2.46143e-09	9.5418e-09	12.3529	24.349	28.2973	1.56803	0.769296	0.630922
BHLHA15	1.53225	0	3.0645	Inf	Inf	0.212663	0.297317	0	0	0	0	0	0.0984152
BHLHA9	0	0	0					0	0	0	0	0	0
BHLHB9	237.909	321.191	154.628	0.481419	-1.05463	0.000106664	0.000261126	1.86169	1.60058	1.57592	0.396461	0.607698	0.462996
BHLHE23	0.216237	0	0.432474	Inf	Inf	0.950263	1	0	0	0	0.196061	0	0
BHLHE40	2086.55	518.693	3654.41	7.04542	2.81668	3.23676e-05	8.47832e-05	4.15862	3.3483	2.35421	9.59051	15.1328	20.3644
BHLHE41	967.632	104.903	1830.36	17.4482	4.12501	5.92829e-48	1.54039e-46	0.625402	0.665499	0.569213	7.19598	6.27448	8.2158
BHMG1	0.814804	1.62961	0	0	#NAME?	0.642252	0.754927	0.0109164	0	0.021357	0	0	0
BICC1	1760.73	2804.9	716.563	0.255469	-1.96878	1.84261e-12	9.07656e-12	5.76459	8.94552	7.97649	1.23419	1.37184	1.08568
BICD1	73.0913	62.6289	83.5538	1.33411	0.415878	0.551995	0.669121	0.316562	0.177738	0.190704	0.121673	0.281467	0.160836
BICD2	2377.27	1796.61	2957.93	1.64639	0.719309	8.69004e-05	0.000215184	7.96776	9.26626	9.35352	10.3694	8.5355	8.994
BID	560.721	771.486	349.957	0.453615	-1.14046	1.03277e-06	3.16178e-06	6.92808	4.68152	5.57846	1.7807	1.6016	1.79721
BIK	3.12474	5.34736	0.902128	0.168705	-2.56742	0.326037	0.431859	0	0.064633	0.0324893	0	0	0.0395684
BIN1	36392.6	8179.53	64605.8	7.89847	2.98157	3.6644e-48	9.56408e-47	40.7781	41.4927	42.5374	205.293	186.668	219.59
BIN2	74.3037	73.083	75.5244	1.0334	0.0474056	0.900464	0.973082	0.357186	0.464349	0.391891	0.345027	0.206305	0.349323
BIN3	333.516	440.576	226.456	0.514	-0.96016	0.000130025	0.000315315	4.98992	4.23823	4.47176	1.45143	1.50257	1.39141
BIRC2	4999.2	2772.31	7226.09	2.60653	1.38213	1.24282e-14	7.08383e-14	8.19766	9.13127	9.33982	15.2738	14.3971	14.2141
BIRC3	1461.37	1148.12	1774.62	1.54568	0.62824	0.000964186	0.00207968	5.20516	4.64649	5.24657	5.26698	4.92297	4.20106
BIRC5	396.688	698.104	95.2714	0.136472	-2.87333	9.55961e-27	1.05469e-25	5.21491	4.08312	5.07565	0.497295	0.267377	0.527164
BIRC6	11636.8	13102.6	10171.1	0.776262	-0.365384	0.0330811	0.0557849	9.91845	10.4284	10.8843	5.57907	5.46353	4.67017
BIRC7	0	0	0					0	0	0	0	0	0
BIVM	1432.04	1718.58	1145.5	0.666539	-0.585239	0.00235075	0.00478496	7.12744	8.0005	8.53127	3.65483	2.77824	3.55602
BLCAP	4800.29	3525.39	6075.2	1.72327	0.785148	6.43307e-06	1.81561e-05	47.5798	48.1197	45.322	59.4762	40.8307	49.4314
BLK	1.74394	0.226347	3.26152	14.4094	3.84894	0.324499	0.43009	0	0	0	0.0158307	0.0165275	0.030743
BLM	585.397	863.268	307.526	0.356234	-1.4891	2.15859e-11	9.81211e-11	3.01779	2.45478	2.64672	0.752491	0.610985	0.527698
BLMH	3293.39	1740.94	4845.83	2.78346	1.47688	4.72882e-16	2.95437e-15	10.6542	11.0215	10.7103	21.2306	18.1012	17.7373
BLNK	23.7445	15.0442	32.4448	2.15663	1.10878	0.183255	0.260874	0.151513	0.115633	0.0496195	0.322417	0.0625003	0.0786272
BLOC1S1	0	0	0					0	0	0	0	0	0
BLOC1S2	526.375	341.319	711.431	2.08436	1.0596	2.65226e-06	7.79498e-06	5.23841	5.2053	5.17619	6.5024	6.9143	7.26853
BLOC1S3	5.39881	5.85451	4.94311	0.844326	-0.244128	0.963858	1	0	0	0	0	0	0
BLOC1S4	152.665	168.097	137.233	0.816394	-0.292663	0.36615	0.475696	2.40101	3.2801	3.60917	1.71546	1.2553	1.68518
BLOC1S5	605.592	613.641	597.543	0.973767	-0.0383511	0.855859	0.93751	3.65802	4.47446	4.50275	2.7799	2.55306	2.78902
BLOC1S6	1380.67	1127.34	1634.01	1.44945	0.535501	0.0058093	0.0111085	7.88556	8.76952	7.32144	7.14756	7.80847	7.37646
BLVRA	320.063	347.913	292.214	0.839904	-0.251704	0.294534	0.395403	1.78871	2.26504	2.13244	1.01271	1.43892	1.13892
BLVRB	614.02	128.097	1099.94	8.58683	3.10213	1.6876e-22	1.52198e-21	4.16018	3.87451	4.36165	23.6179	25.9527	18.9312
BLZF1	4171.24	1319.85	7022.64	5.32078	2.41164	1.10168e-38	2.02153e-37	7.4338	7.93855	8.96096	27.3638	24.6781	24.906
BMF	142.896	186.619	99.1727	0.531417	-0.912085	0.0051257	0.00989109	1.3139	2.05373	1.90551	0.504266	0.606991	0.593001
BMI1	2643.36	1039.47	4247.26	4.086	2.03069	3.20232e-27	3.61283e-26	5.11718	5.16919	5.27033	12.9848	13.4467	11.562
BMP1	976.696	1763.7	189.695	0.107556	-3.21685	7.47992e-32	1.04977e-30	6.18133	8.47682	9.28972	0.73334	0.44158	0.473177
BMP10	0.851008	1.70202	0	0	#NAME?	0.6266	0.740361	0.0287572	0.0141289	0	0	0	0
BMP15	0	0	0					0	0	0	0	0	0
BMP2	103.12	65.1161	141.123	2.16726	1.11587	0.00310086	0.00618933	0.335046	0.351087	0.788536	0.745439	0.50708	0.65209
BMP2K	882.262	931.041	833.483	0.895216	-0.159692	0.529981	0.647146	2.65458	3.3841	3.87355	2.77543	1.53015	1.77413
BMP3	49.1015	90.7524	7.45057	0.0820977	-3.60651	0.0208654	0.0365385	0.260712	0.625648	1.58338	0.118192	0.020567	0.0193149
BMP4	208.901	186.726	231.075	1.23751	0.307435	0.291332	0.391495	1.32331	1.15412	1.85861	1.26642	1.2151	1.01921
BMP5	1632.94	1203.97	2061.9	1.71258	0.776175	3.42912e-05	8.95e-05	7.52801	5.17941	7.3022	7.74821	6.34752	7.37382
BMP6	143.606	118.105	169.108	1.43184	0.517868	0.109791	0.165197	0.820421	0.896282	1.06807	0.878259	0.874724	0.804433
BMP7	86.0669	105.692	66.4423	0.628644	-0.669685	0.217106	0.302778	0.664551	1.59299	1.21107	0.714156	0.375374	0.39003
BMP8A	0.468627	0.937254	0	0	#NAME?	0.84901	0.93381	0	0.017728	0.0179059	0	0	0
BMP8B	0.710907	1.42181	0	0	#NAME?	0.701882	0.809992	0	0	0	0	0	0
BMPER	383.708	635.517	131.899	0.207546	-2.26849	1.4286e-05	3.88102e-05	1.98144	4.18976	3.1902	0.327363	0.556786	0.505283
BMPR1A	5635.05	4137.62	7132.48	1.72381	0.785604	1.1227e-05	3.08786e-05	10.3831	12.4613	12.7481	12.0367	13.2607	12.1082
BMPR1B	385.249	443.752	326.745	0.736324	-0.441588	0.216196	0.301629	2.22093	1.93251	2.34145	1.70475	0.415333	0.914562
BMPR2	7418.06	5933.95	8902.16	1.50021	0.585163	0.000811911	0.00176965	8.55413	10.4277	10.0802	9.75538	8.69938	8.14402
BMS1	1652.78	1636.32	1669.25	1.02013	0.0287496	0.863824	0.943881	6.29748	5.73586	6.73828	4.54251	3.95059	3.86017
BMX	41.9028	6.98281	76.8227	11.0017	3.45965	0.000700023	0.00154114	0.0301337	0.0794802	0.030011	0.309152	0.222937	0.0816985
BNC1	7.79503	0.679041	14.911	21.959	4.45674	0.00559884	0.0107354	0	0	0.0146014	0.100194	0.0573659	0.035609
BNC2	1351.64	1088.31	1614.97	1.48393	0.569428	0.0627963	0.0998652	2.94546	2.80551	2.91706	3.76159	2.64403	1.79839
BNIP1	298.858	334.232	263.485	0.788329	-0.34313	0.1768	0.252794	3.45302	3.27415	3.21816	1.73338	1.68176	1.70285
BNIP2	1475.75	1038.18	1913.31	1.84295	0.882015	4.67732e-06	1.33844e-05	5.4992	5.98608	5.46446	7.28486	8.15238	7.25577
BNIP3	2097.14	734.9	3459.38	4.70728	2.23489	4.74907e-31	6.42282e-30	3.86908	3.94588	4.64343	12.6411	13.5643	14.0208
BNIP3L	2341.84	3693.02	990.659	0.268251	-1.89834	5.83546e-24	5.6192e-23	14.6874	16.1639	17.8833	3.2753	2.25994	2.59259
BNIPL	5.87098	8.1093	3.63266	0.447963	-1.15855	0.491811	0.608827	0.0150509	0.0736328	0.0441405	0.0181415	0	0.0351858
BOC	1921.07	3525.77	316.375	0.0897321	-3.47823	1.24942e-28	1.49341e-27	9.27633	12.9761	10.4191	0.74953	0.84009	0.487741
BOD1	956.247	600.033	1312.46	2.18731	1.12916	2.9555e-08	1.04884e-07	5.22302	4.26768	5.64255	6.32671	6.92804	7.35715
BOD1L1	3773.47	4128.95	3417.98	0.827809	-0.27263	0.122873	0.182784	4.79347	5.37692	5.68269	3.07079	2.88564	2.47015
BOK	203.656	145.542	261.769	1.79858	0.846859	0.00272426	0.00548901	1.81742	1.74562	1.78239	2.83238	1.77869	2.41052
BOLA1	430.984	155.018	706.951	4.56045	2.18918	1.56904e-19	1.20765e-18	7.49636	5.65839	8.06605	21.0423	23.741	22.1952
BOLA2B	461.963	346.362	577.565	1.66752	0.737705	0.00119856	0.00254576	3.35558	3.04136	2.7513	4.66336	4.17546	3.23701
BOLA3	523.651	232.193	815.11	3.51049	1.81167	1.08258e-06	3.30731e-06	6.16835	10.3742	7.77168	13.8068	21.0048	18.1997
BOLL	372.564	70.9629	674.165	9.50025	3.24796	3.6415e-05	9.4704e-05	0.578377	0.416668	0.226962	3.87469	1.38005	2.35965
BOP1	655.436	468.627	842.244	1.79726	0.845797	6.53842e-05	0.000164727	2.77115	3.37522	3.35833	4.53887	3.08656	4.26805
BORA	301.41	484.491	118.329	0.244234	-2.03366	1.99141e-14	1.12226e-13	2.4143	2.49112	3.06186	0.450516	0.498766	0.358392
BORCS5	274.72	294.2	255.24	0.867572	-0.204945	0.418211	0.533464	4.91604	4.73578	4.88929	2.71695	3.40637	2.71934
BORCS6	344.42	278.992	409.848	1.46903	0.554867	0.0249306	0.043092	2.88896	3.10427	3.36268	3.12177	3.02571	2.69231
BORCS7	532.839	718.104	347.574	0.484015	-1.04688	0.00156464	0.00326579	13.0135	9.76464	9.47867	4.53302	2.97298	2.85166
BORCS8	132.662	52.6056	212.717	4.04363	2.01565	4.00885e-09	1.52963e-08	3.61342	2.89858	3.1097	6.31952	7.00071	5.44121
BPHL	575.828	353.873	797.783	2.25443	1.17276	1.41916e-07	4.74329e-07	3.12033	3.78569	3.03279	4.95153	5.75482	5.70104
BPI	9.29542	15.3404	3.2504	0.211884	-2.23865	0.0757447	0.118327	0.0420463	0.137723	0.13794	0.016895	0	0.0495451
BPIFA1	0	0	0					0	0	0	0	0	0
BPIFA3	0	0	0					0	0	0	0	0	0
BPIFB1	0	0	0					0	0	0	0	0	0
BPIFB2	0	0	0					0	0	0	0	0	0
BPIFB3	0	0	0					0	0	0	0	0	0
BPIFB4	0.246903	0	0.493807	Inf	Inf	0.950267	1	0	0	0	0	0	0
BPIFB6	0.115493	0.230985	0	0	#NAME?	1	1	0	0.0185123	0	0	0	0
BPIFC	16.5039	15.4419	17.566	1.13755	0.185935	0.832152	0.92111	0.153585	0.0887916	0.06388	0.105799	0.109497	0.029672
BPNT1	667.875	475.073	860.676	1.81167	0.857321	0.000469099	0.00105833	3.93135	4.38216	4.25531	3.90323	4.75352	4.91609
BPTF	5482.65	6718.03	4247.27	0.63222	-0.661502	0.000174491	0.000416109	7.57747	8.25953	8.31234	3.69589	3.0652	3.01443
BRAF	1027.69	1036.15	1019.22	0.983664	-0.0237625	0.910071	0.981462	3.06593	2.96154	3.40699	2.29125	2.00083	2.17868
BRAP	1339.08	1045.41	1632.75	1.56182	0.643231	0.000744698	0.00163333	3.71927	4.10633	4.02978	4.61818	3.68387	3.81058
BRAT1	210.338	297.103	123.574	0.41593	-1.26559	7.84046e-06	2.19124e-05	1.71569	2.21758	1.67696	0.401285	0.766545	0.561323
BRCA1	1149.31	1768.99	529.619	0.29939	-1.7399	5.30092e-13	2.70965e-12	3.76725	3.03572	3.66804	0.984989	0.677016	0.491734
BRCA2	1648.2	2821.71	474.676	0.168223	-2.57156	3.72084e-39	6.99639e-38	3.4326	3.29062	3.68053	0.308009	0.397953	0.365762
BRCC3	1164.88	725.447	1604.31	2.21148	1.14501	5.69601e-09	2.14023e-08	3.22222	3.11375	3.08931	4.88576	4.39671	4.5437
BRD1	1289.09	1474.03	1104.16	0.749076	-0.416816	0.0309169	0.0524693	5.39448	5.99377	6.03993	2.97333	2.67447	2.7394
BRD2	6223.43	4436.57	8010.28	1.80551	0.852409	1.1717e-06	3.56961e-06	13.5004	15.1557	17.0314	19.6706	16.3709	16.8272
BRD3	1656.14	2353.52	958.755	0.40737	-1.29559	1.6315e-11	7.48429e-11	10.5133	9.51485	9.19174	3.66777	2.34185	2.192
BRD4	1598.77	1499.39	1698.15	1.13256	0.179588	0.352142	0.460164	8.7043	9.26747	8.42695	5.92281	5.71762	7.22831
BRD7	3246.15	2642.01	3850.3	1.45734	0.543335	0.00224323	0.00457835	11.1958	11.3816	10.256	11.6643	10.0509	10.8331
BRD8	2847.61	2580.92	3114.29	1.20666	0.271015	0.138966	0.20433	5.40758	5.61101	5.43299	4.73391	4.70397	4.73573
BRD9	1493.52	1480.02	1507.02	1.01824	0.0260843	0.890741	0.964841	6.22699	6.50573	6.23832	4.68026	4.60697	4.27134
BRDT	0	0	0					0	0	0	0	0	0
BRE	1181.25	626.011	1736.5	2.77391	1.47192	1.49791e-13	7.94961e-13	5.7958	5.23958	5.32406	9.03827	10.5336	9.29275
BRF1	493.822	448.403	539.242	1.20258	0.266137	0.245117	0.337483	2.9175	3.36437	3.23586	3.24048	2.98831	2.6648
BRF2	289.674	288.585	290.764	1.00755	0.0108488	0.965333	1	3.09922	3.24529	3.14423	2.02182	1.95019	2.13009
BRI3	745.565	442.429	1048.7	2.37033	1.24509	3.01872e-09	1.16197e-08	15.0425	14.9334	14.9678	25.2588	20.5957	21.4171
BRI3BP	151.069	232.533	69.6052	0.299335	-1.74017	8.0921e-08	2.7611e-07	4.48529	4.19842	4.46388	0.40071	0.987411	0.875458
BRICD5	12.2035	8.18171	16.2253	1.98312	0.987769	0.307037	0.409734	0.0660249	0.319397	0	0	0	0
BRINP1	46.6628	83.2201	10.1055	0.121431	-3.04179	0.00825476	0.0154073	0.369747	0.680166	0.271967	0.0495853	0.0310399	0.0385104
BRINP2	8.98962	17.5468	0.432474	0.0246469	-5.34245	0.0155264	0.0277503	0.035474	0.151443	0.048124	0.00857672	0	0
BRIP1	408.421	770.566	46.2766	0.0600553	-4.05757	1.53744e-24	1.53017e-23	2.57457	1.80993	2.45307	0.0567933	0.0919728	0.118119
BRIX1	679.755	673.145	686.366	1.01964	0.0280622	0.906279	0.978036	7.1518	7.99266	9.32731	5.63292	4.97271	6.16702
BRK1	1153.31	1108.82	1197.79	1.08024	0.111348	0.698266	0.806991	19.4906	17.0171	20.913	10.3653	15.3849	13.7876
BRMS1	348.003	372.69	323.316	0.867522	-0.205029	0.435704	0.551754	3.1107	2.8832	3.3027	2.38675	1.31701	2.0388
BRMS1L	856.028	746.102	965.954	1.29467	0.372583	0.0683415	0.107772	5.23613	4.54895	4.86826	4.18603	3.95587	4.06288
BROX	2406.93	1595.36	3218.5	2.01741	1.0125	4.75218e-08	1.65706e-07	5.78838	7.08659	5.63139	7.32834	7.81367	8.30135
BRPF1	945.557	987.92	903.193	0.914236	-0.129361	0.545088	0.662218	2.97854	3.15581	3.36364	2.20453	1.70207	1.65072
BRPF3	858.093	851.005	865.182	1.01666	0.0238366	0.880756	0.956234	2.76608	2.98292	3.39353	2.37359	1.88713	1.84934
BRS3	0	0	0					0	0	0	0	0	0
BRSK1	139.989	266.668	13.3088	0.0499078	-4.32459	1.44146e-26	1.57641e-25	1.50741	1.91448	2.0325	0.134218	0	0.058257
BRSK2	0.898782	0.932616	0.864948	0.927443	-0.108669	1	1	0.0135357	0	0	0.0162286	0	0
BRWD1	9144.41	9738.15	8550.66	0.878058	-0.187611	0.286817	0.386139	10.9594	11.8589	12.1199	7.63088	6.58441	5.92565
BRWD3	1132.06	1427.72	836.405	0.585835	-0.771435	0.000106173	0.000259961	2.55937	2.95039	2.8347	1.26387	0.872155	0.904911
BSCL2	708.96	428.235	989.685	2.31108	1.20857	0.0140587	0.025324	2.05554	1.4876	2.0107	4.25137	2.95774	1.61903
BSDC1	1959.91	1245.74	2674.08	2.14658	1.10204	3.75011e-09	1.43309e-08	5.45388	5.30839	6.37298	9.02105	7.48112	8.6146
BSG	8297.58	1976.29	14618.9	7.39713	2.88697	1.24119e-07	4.16756e-07	18.2005	22.6461	24.8603	73.0049	129.822	95.6697
BSN	29.0433	32.8953	25.1913	0.765803	-0.384955	0.597166	0.71174	0.0713304	0.0516906	0.0683262	0.0453297	0.0251595	0.0323066
BSND	0	0	0					0	0	0	0	0	0
BSPH1	0.234827	0	0.469654	Inf	Inf	0.950265	1	0	0	0	0	0	0
BSPRY	0.350319	0.230985	0.469654	2.03327	1.0238	1	1	0	0.0149462	0	0	0	0.0181111
BST1	0.69384	0.955205	0.432474	0.452755	-1.1432	0.990673	1	0	0	0.0779456	0.0930422	0	0
BST2	5.81546	6.98459	4.64633	0.665226	-0.588083	0.757947	0.858955	0.284818	0.0693648	0.104059	0.0861976	0.0453516	0.16779
BSX	3.13137	5.83027	0.432474	0.0741774	-3.75288	0.195695	0.276156	0.174599	0.112965	0.0571983	0	0	0
BTAF1	3753.26	3468.48	4038.03	1.16421	0.219349	0.228377	0.316929	5.98115	6.73331	6.72919	5.08543	4.79879	4.38976
BTBD1	6395.35	3802.4	8988.3	2.36385	1.24114	1.2221e-06	3.71668e-06	23.4334	21.0069	22.4384	26.607	34.1119	34.9962
BTBD10	2960.61	1332.61	4588.6	3.4433	1.78379	4.39349e-06	1.26011e-05	6.40905	5.94221	7.03298	10.9353	16.6579	14.4158
BTBD11	30.4395	36.4494	24.4297	0.670237	-0.577257	0.33767	0.444909	0.214836	0.175437	0.168116	0.0427168	0.156589	0.0833977
BTBD16	1.07215	0.72422	1.42009	1.96085	0.97148	0.904643	0.976813	0.014413	0	0	0	0	0
BTBD17	0.79487	0.230985	1.35875	5.88244	2.55641	0.734553	0.839167	0	0.0343711	0	0.043962	0	0
BTBD18	0	0	0					0	0	0	0	0	0
BTBD19	44.9205	45.6469	44.1942	0.968176	-0.0466594	0.967436	1	0.485367	0.630326	0.425527	0.234654	0.227031	0.400701
BTBD2	2183.66	2316.31	2051	0.885461	-0.175499	0.346253	0.454267	19.3409	21.6286	23.3135	14.0413	11.0483	12.2089
BTBD3	1394.9	1429.98	1359.82	0.950937	-0.0725776	0.738677	0.843052	5.85791	5.74537	6.19998	3.98761	3.09006	3.44341
BTBD6	1646.57	753.725	2539.41	3.36915	1.75239	1.18773e-19	9.19427e-19	7.46875	9.34357	10.8619	21.218	17.8361	19.3177
BTBD7	1648.32	1861.57	1435.07	0.770889	-0.375405	0.0446009	0.0731099	5.49519	6.56739	6.9355	3.09321	2.68713	3.26134
BTBD8	129.497	132.754	126.241	0.95094	-0.0725744	0.847415	0.932935	1.21334	0.9119	1.39577	0.801281	0.754254	0.793367
BTC	4263.88	36.5634	8491.19	232.232	7.85942	2.76355e-101	3.09783e-99	0.229378	0.205491	0.161535	32.729	21.3497	26.583
BTD	227.256	145.915	308.597	2.11491	1.0806	0.000111053	0.000271341	1.09037	0.886077	1.21454	1.36795	1.22288	1.59369
BTF3	10597.1	8471.44	12722.7	1.50184	0.58673	0.000701689	0.00154462	83.4881	76.2349	83.924	77.6725	77.5094	75.9289
BTF3L4	2262.99	2328.85	2197.14	0.943445	-0.083989	0.60355	0.717978	15.8799	16.151	17.479	7.43841	9.68793	9.96755
BTG2	1825.2	759.555	2890.85	3.80597	1.92827	2.43159e-09	9.42821e-09	5.43169	5.52424	6.29777	11.8615	16.1632	12.1077
BTG3	546.691	813.165	280.217	0.344601	-1.537	7.25982e-12	3.41729e-11	8.16312	8.225	9.94072	2.08349	2.23977	1.68126
BTG4	0	0	0					0	0	0	0	0	0
BTK	64.8498	43.8833	85.8163	1.95556	0.967579	0.0334303	0.0563357	0.208111	0.164823	0.224062	0.302873	0.153022	0.210322
BTLA	0	0	0					0	0	0	0	0	0
BTN1A1	0	0	0					0	0	0	0	0	0
BTRC	894.311	1088.69	699.935	0.642916	-0.637299	0.00168704	0.00350496	4.81687	5.46972	5.22134	2.82795	2.50185	2.30759
BUB1	741.125	1466.65	15.6038	0.0106391	-6.55448	1.61062e-111	2.23532e-109	5.52988	4.82652	5.88712	0.0816222	0.0513412	0.0481413
BUB1B	851.067	1680.71	21.4198	0.0127445	-6.29398	1.47741e-114	2.26627e-112	6.00918	5.67513	6.02129	0.061563	0.0644626	0.0471878
BUB3	746.563	1099.28	393.845	0.358275	-1.48086	1.97214e-12	9.67102e-12	9.75652	9.64205	9.92172	2.0762	2.32207	2.14995
BUD13	515.396	608.273	422.52	0.694621	-0.525701	0.0161456	0.0287983	2.86409	3.14564	3.10644	1.29436	1.55019	1.76032
BUD31	1947.55	1407.19	2487.91	1.76799	0.822114	9.15207e-06	2.54156e-05	17.2159	18.1212	17.2413	21.7766	17.4383	19.6623
BVES	1327.54	890.822	1764.27	1.98049	0.98586	3.55048e-07	1.14131e-06	6.80966	7.23372	7.78862	11.3832	10.0346	9.15053
BYSL	511.94	668.502	355.379	0.531605	-0.911574	6.14304e-05	0.000155348	4.97964	4.89057	5.86261	2.12792	1.39643	1.6413
BZRAP1	112.856	218.042	7.67051	0.035179	-4.82914	3.18379e-26	3.42194e-25	0.421338	0.526726	0.408775	0	0.0116644	0.0268843
BZW1	5923.94	6101.65	5746.23	0.94175	-0.0865837	0.599342	0.713895	34.9966	35.5411	41.6565	21.1105	20.9378	22.5246
BZW2	6678.19	2126.96	11229.4	5.27957	2.40042	2.30169e-39	4.37021e-38	18.4914	18.1389	20.5453	60.3677	65.3045	67.5514
C1D	1196.84	845.411	1548.28	1.83139	0.87294	1.00817e-05	2.78997e-05	8.03086	7.16658	8.28477	7.70809	8.54521	9.05041
C1GALT1	1119.35	1317.21	921.489	0.699577	-0.515446	0.00950848	0.0175636	11.0301	10.0083	11.0041	5.18151	4.32859	4.62389
C1GALT1C1	355.195	340.477	369.913	1.08646	0.119629	0.648387	0.760044	3.62178	3.33986	3.70162	2.25345	2.62102	2.41532
C1QA	508.655	484.007	533.304	1.10185	0.139932	0.612329	0.72674	8.29198	7.35006	7.52416	7.15977	3.44987	6.33145
C1QB	382.966	329.083	436.849	1.32747	0.408684	0.259741	0.354989	5.57175	5.0102	4.81375	6.03823	2.31785	4.87395
C1QBP	1962.47	1245.66	2679.28	2.1509	1.10494	4.87298e-09	1.84565e-08	17.8768	18.2012	18.1191	23.0711	25.8361	24.0997
C1QC	250.594	213.009	288.178	1.35289	0.436047	0.335901	0.443046	4.7387	4.68628	4.34302	5.47616	1.95003	4.79061
C1QL1	1.76837	0.941892	2.59484	2.75493	1.46201	0.648636	0.760258	0.0487149	0.0938656	0	0.17544	0	0
C1QL2	1.20385	0	2.4077	Inf	Inf	0.342509	0.450152	0	0	0	0.0226989	0.0476912	0
C1QL3	9.15922	4.0159	14.3025	3.56147	1.83247	0.123395	0.18344	0.0909825	0.0896163	0.135503	0	0.346443	0
C1QL4	0.463989	0.927977	0	0	#NAME?	0.851329	0.935357	0.0447423	0	0	0	0	0
C1QTNF1	54.7554	68.7441	40.7667	0.593021	-0.753845	0.241258	0.332719	0.557123	1.21826	0.833424	0.679996	0.120169	0.514024
C1QTNF2	124.425	173.721	75.1291	0.432471	-1.20933	0.00590837	0.0112881	3.2462	2.20561	4.384	1.14689	0.608787	0.91271
C1QTNF3	9452.4	18260.7	644.109	0.035273	-4.82529	5.41118e-131	1.31424e-128	82.954	97.7786	108.05	2.12107	1.81101	2.43076
C1QTNF4	2.97997	5.52748	0.432474	0.0782408	-3.67594	0.217576	0.303313	0.717313	0.278166	0.14167	0	0	0
C1QTNF5	187.571	297.071	78.0713	0.262804	-1.92794	1.41774e-08	5.16273e-08	4.53962	6.832	7.14597	0.709439	1.30067	1.2086
C1QTNF6	634.864	1245.25	24.4763	0.0196557	-5.66891	1.00283e-05	2.77564e-05	3.72233	9.72113	15.9709	0.207437	0.0719543	0.0950538
C1QTNF7	77.3439	119.289	35.3985	0.296744	-1.75271	6.8018e-05	0.000170797	1.13081	0.933507	1.00249	0.277172	0.125739	0.156156
C1QTNF8	0	0	0					0	0	0	0	0	0
C1QTNF9	523.932	4.0159	1043.85	259.929	8.02197	1.23117e-124	2.53288e-122	0.0983961	0.0186736	0.037556	7.45154	7.07669	8.91077
C1R	1706.34	712.344	2700.34	3.79078	1.92249	3.74142e-11	1.67459e-10	3.97082	3.99883	4.68771	12.9269	7.62915	9.72409
C1RL	6.54367	5.66406	7.42327	1.31059	0.390218	0.808838	0.901498	0.0903626	0.0694444	0.0350773	0.089206	0.094844	0.0218588
C1S	1978.06	319.361	3636.76	11.3876	3.50939	1.22388e-67	5.94498e-66	1.62248	1.71717	2.13712	14.5604	11.7421	13.9043
C2	47.149	28.1029	66.1951	2.35545	1.236	0.0863333	0.133084	0.141203	0.239312	0.278371	0.527815	0.228712	0.198376
C2CD2	348.977	407.635	290.319	0.712202	-0.489642	0.0520217	0.0842257	1.66914	2.18754	2.30998	1.34701	0.84195	0.768633
C2CD2L	309.278	279.123	339.433	1.21607	0.282227	0.271929	0.36888	1.1579	1.51065	1.49093	1.31591	1.3243	1.03012
C2CD3	2482.69	2774.97	2190.42	0.78935	-0.341263	0.0639824	0.101567	4.60631	4.23853	4.39648	2.38429	2.13565	2.00362
C2CD4A	9.59797	2.06435	17.1316	8.29878	3.0529	0.0138351	0.0249624	0	0	0.31637	0.506484	0.141532	0
C2CD4C	2.1503	4.30059	0	0	#NAME?	0.364565	0.473883	0	0	0.156591	0	0	0
C2CD5	1582.8	2097.89	1067.71	0.508945	-0.974417	2.18049e-07	7.14049e-07	5.80342	5.41952	5.6032	1.61685	2.02613	1.8191
C3	216.008	54.9073	377.109	6.8681	2.77991	0.000585951	0.00130463	0.128901	0.12994	0.235624	1.08545	0.52475	0.329912
C3AR1	92.4456	50.3868	134.504	2.66943	1.41653	0.000705458	0.00155252	0.227612	0.352649	0.392054	0.715248	0.361162	0.472634
C4A	279.272	42.2377	516.307	12.2238	3.61163	3.0312e-08	1.07322e-07	0.178078	0.0741965	0.165987	2.13202	0.968813	1.02608
C4BPA	0.566556	0.230985	0.902128	3.90557	1.96553	0.879532	0.956075	0	0.00869263	0	0.0103836	0	0
C4BPB	0	0	0					0	0	0	0	0	0
C5	70.8703	139.765	1.97523	0.0141325	-6.14484	3.57848e-17	2.40034e-16	0.437191	0.340646	0.258759	0	0.0101833	0
C5AR1	33.2995	12.8811	53.7178	4.17027	2.06014	0.00283571	0.00569519	0.103049	0.332282	0.534375	1.00285	0.393224	0.61127
C5AR2	63.0559	4.82286	121.289	25.1488	4.65242	2.03511e-06	6.06164e-06	0	0.116336	0.0321038	0.810079	0.439446	0.304088
C6	3.51684	2.78453	4.24914	1.52598	0.609735	0.821117	0.911925	0	0.00681662	0.0137699	0.0164094	0.025692	0.0160872
C7	1472.15	1382.05	1562.25	1.13038	0.17681	0.642091	0.75484	8.59672	4.83391	5.24674	6.17092	4.57815	2.73036
C8A	0	0	0					0	0	0	0	0	0
C8B	0.825251	0.72422	0.926281	1.279	0.355021	1	1	0.00858951	0	0	0.0103259	0	0
C8G	108.431	95.1627	121.699	1.27885	0.354849	0.341652	0.44931	0.451886	0.975038	1.09092	0.701227	0.742265	0.206623
C9	0.216237	0	0.432474	Inf	Inf	0.950263	1	0	0	0	0.070088	0	0
CA10	36.9562	72.9731	0.939308	0.012872	-6.27962	6.66586e-07	2.07745e-06	0.238375	0.431733	0.48249	0	0	0.0131524
CA11	154.736	225.684	83.7884	0.371265	-1.42948	0.0179222	0.0317533	0.969827	1.67875	2.52105	0.581689	0.28878	0.500608
CA12	17.6989	12.0713	23.3264	1.93237	0.950375	0.26957	0.366162	0.0265633	0.0717133	0.0590605	0.0481043	0.0672311	0.110764
CA14	1046.51	222.227	1870.8	8.41841	3.07355	0.000216488	0.000509246	1.12147	1.53085	1.68769	10.5384	11.0959	3.49375
CA3	97311.2	10776.2	183846	17.0605	4.09258	3.54883e-24	3.45922e-23	161.784	52.4087	83.9961	862.283	1208.03	1068.39
CA4	156.99	1.86987	312.109	166.915	7.38297	4.47788e-55	1.47467e-53	0.0469355	0	0.0228793	2.77471	2.63369	2.49144
CA5A	0	0	0					0	0	0	0	0	0
CA5B	53.013	21.0957	84.9302	4.02594	2.00933	6.87774e-05	0.00017258	0.0929315	0.0506874	0.241074	0.39175	0.223451	0.270893
CA6	0.124468	0.248937	0	0	#NAME?	1	1	0	0	0	0	0	0
CA7	0.246903	0	0.493807	Inf	Inf	0.950267	1	0	0	0	0	0.0267078	0
CA8	15.9673	20.5688	11.3657	0.552571	-0.855769	0.523125	0.640116	0.258861	0.0856393	0.0985183	0.0883178	0.053458	0.0375651
CA9	12.2672	18.1209	6.41341	0.353923	-1.49849	0.158419	0.229359	0.07459	0.272861	0.128419	0.0225832	0.0237119	0.0443131
CAAP1	612.526	609.362	615.691	1.01039	0.0149079	0.915359	0.985767	5.49958	4.45699	4.42441	3.36858	2.93314	2.77077
CAB39	8238.01	4041.3	12434.7	3.07691	1.62148	4.69497e-20	3.71666e-19	19.826	21.1491	20.4007	43.5706	35.399	36.4433
CAB39L	444.195	389.632	498.758	1.28008	0.35623	0.109466	0.164779	1.20677	1.56553	1.41625	1.32824	0.857217	1.21177
CABIN1	1399.73	1678.95	1120.51	0.667388	-0.583403	0.00223585	0.00456383	3.47364	3.71674	3.06849	1.77702	1.80158	1.31731
CABLES1	176.279	247.283	105.275	0.425728	-1.232	9.11414e-05	0.000225239	1.65785	1.79216	1.71214	0.745663	0.327407	0.471154
CABLES2	194.407	233.88	154.934	0.662451	-0.594114	0.0411206	0.0678886	1.34003	1.93309	2.12852	0.906754	1.01748	1.10754
CABP1	10.6716	16.1809	5.16239	0.319042	-1.64818	0.142237	0.208561	0.0938993	0.152819	0.487525	0	0	0.0364773
CABP2	0.47325	0.452694	0.493807	1.09082	0.125412	1	1	0	0	0	0	0.0477974	0
CABP4	0.497873	0.995747	0	0	#NAME?	0.834729	0.922269	0	0	0	0	0	0
CABP5	0.570505	1.14101	0	0	#NAME?	0.78325	0.878557	0	0	0	0	0	0
CABP7	3.6271	0	7.2542	Inf	Inf	0.017954	0.0318001	0	0	0	0.228015	0	0.22162
CABS1	0	0	0					0	0	0	0	0	0
CABYR	23.6179	21.0265	26.2094	1.24649	0.317873	0.70518	0.812939	0.0874816	0.139879	0.118501	0.224448	0	0.0899306
CACFD1	338.815	343.397	334.233	0.973315	-0.0390219	0.854496	0.936751	4.99051	6.55141	7.29058	3.67238	4.06101	4.43224
CACHD1	3232.16	5041.08	1423.23	0.282327	-1.82456	1.62624e-23	1.53058e-22	11.7184	13.4396	14.9231	2.65236	2.70438	2.2184
CACNA1A	368.284	661.058	75.5101	0.114226	-3.13004	6.23823e-32	8.77618e-31	1.09251	1.3399	1.3544	0.0847155	0.0839416	0.113113
CACNA1B	112.422	218.259	6.58562	0.0301734	-5.05058	8.1623e-22	7.08007e-21	0.549504	0.426716	0.677811	0.0271095	0.00706946	0.00657665
CACNA1C	361.715	578.527	144.904	0.25047	-1.99729	2.71165e-05	7.16294e-05	0.737899	1.56993	1.21394	0.242291	0.135833	0.239895
CACNA1D	146.39	159.233	133.547	0.838692	-0.253786	0.400622	0.514179	0.30807	0.266235	0.303674	0.0955419	0.140669	0.17408
CACNA1E	121.224	155.648	86.8003	0.557672	-0.842511	0.225392	0.313185	0.25751	0.229053	0.557227	0.0564915	0.109276	0.177971
CACNA1F	0.547966	0.230985	0.864948	3.74461	1.90481	0.878972	0.955941	0	0	0	0	0	0
CACNA1G	703.242	1388.97	17.5177	0.012612	-6.30906	3.5317e-25	3.6032e-24	1.58626	2.9857	2.85138	0.0261173	0.0272073	0.0126707
CACNA1H	2050.46	3917.49	183.433	0.0468241	-4.41661	7.58281e-96	7.1676e-94	9.05787	9.59577	9.25462	0.485285	0.254351	0.317277
CACNA1I	15.401	29.8386	0.963461	0.0322891	-4.95281	3.45808e-05	9.01751e-05	0.0551005	0.0289682	0.0625618	0	0	0
CACNA1S	21782.4	4034.67	39530.1	9.79761	3.29243	8.5221e-72	4.48874e-70	11.595	8.12898	8.94698	70.9979	57.6178	61.4541
CACNA2D1	23167.7	14561.5	31774	2.18206	1.12569	6.79883e-11	2.97749e-10	32.7435	24.8753	30.2202	40.5789	37.8497	36.2319
CACNA2D2	185.409	3.58984	367.229	102.297	6.67662	2.75387e-58	1.00958e-56	0.0410649	0.0133321	0.013266	0.855772	0.640787	0.762638
CACNA2D3	173.9	304.715	43.0853	0.141395	-2.82219	8.1047e-18	5.65099e-17	0.743191	0.876887	0.827318	0.0576342	0.255843	0
CACNA2D4	0.33952	0.679041	0	0	#NAME?	0.929026	0.993025	0	0	0.0137414	0	0	0
CACNB1	4793.11	2571.93	7014.29	2.72725	1.44745	1.05867e-14	6.05594e-14	10.526	9.23595	9.33948	17.7992	16.7793	13.053
CACNB2	173.98	253.299	94.6606	0.373711	-1.42	3.33007e-05	8.71229e-05	0.5699	0.740072	0.801272	0.104163	0.326603	0.161433
CACNB3	679.646	787.436	571.855	0.726224	-0.461514	0.0325458	0.054967	4.36417	5.2081	5.6572	3.14038	2.21861	2.10249
CACNB4	4.45544	4.85876	4.05211	0.833981	-0.261914	0.963516	1	0	0.0587672	0	0.0179953	0.0187781	0.0175927
CACNG1	880.778	140.479	1621.08	11.5397	3.52853	4.66402e-57	1.62794e-55	0.779082	0.294211	0.300035	5.42655	4.87685	4.38124
CACNG2	0	0	0					0	0	0	0	0	0
CACNG3	1.83253	3.23259	0.432474	0.133786	-2.902	0.485281	0.602578	0.0217334	0.0211105	0.0427236	0.0131653	0	0
CACNG4	192.756	358.365	27.1466	0.0757512	-3.72259	4.60027e-22	4.04043e-21	3.11634	2.81178	2.209	0.168952	0.238446	0.041686
CACNG5	90.8366	177.387	4.28632	0.0241637	-5.37102	2.63856e-24	2.59946e-23	1.69747	1.66833	1.64772	0.0200599	0.0420484	0.0392837
CACNG7	26.4946	22.4737	30.5154	1.35783	0.4413	0.521206	0.638258	0.490258	0.348112	0.438378	0.313352	0.388875	0.360221
CACTIN	1182.94	1185.77	1180.11	0.995222	-0.00690918	0.956505	1	5.55605	5.67292	6.04726	3.87096	3.81973	3.56154
CACUL1	1918.26	1000.42	2836.1	2.83492	1.50331	2.87172e-11	1.29561e-10	7.08899	7.84043	7.77599	18.3881	15.2056	11.4328
CACYBP	2773.85	2608.15	2939.54	1.12706	0.172564	0.360551	0.469503	26.3922	27.173	27.2409	19.9118	22.3127	17.8259
CAD	2007.99	3086.67	929.3	0.301069	-1.73184	3.87514e-20	3.07602e-19	6.44893	6.64515	7.34922	1.26163	1.19402	1.1521
CADM1	1590.29	2095.82	1084.77	0.517587	-0.950126	7.66287e-07	2.37548e-06	7.3236	8.63511	8.17849	3.36472	2.27882	2.07945
CADM2	176.374	53.0988	299.65	5.64325	2.49653	0.0104884	0.019286	0.167446	0.119794	0.131628	0.344682	0.17355	0.620141
CADM3	37.0024	23.1118	50.893	2.20204	1.13884	0.0843019	0.130286	0.347905	0.319319	0.339014	0.742625	0.512007	0.168036
CADM4	315.183	472.828	157.538	0.333181	-1.58562	8.47211e-10	3.41757e-09	5.22183	4.6362	6.37531	1.30393	1.02928	1.27423
CADPS	150.357	300.244	0.469654	0.00156424	-9.32032	9.54941e-19	7.07287e-18	0.497973	0.795268	0.998497	0	0	0
CADPS2	157.519	110.345	204.692	1.85503	0.89144	0.00556566	0.0106811	0.288664	0.334766	0.395682	0.405298	0.428203	0.385394
CAGE1	115.351	144.888	85.8126	0.592267	-0.755681	0.0337796	0.0568586	0.286727	0.262395	0.326102	0.0738203	0.0869934	0.117782
CALB1	1.86447	1.38067	2.34827	1.70082	0.766228	0.868231	0.947323	0.0272303	0	0	0	0	0.062165
CALB2	20.658	41.316	0	0	#NAME?	2.25961e-05	6.00879e-05	0.562758	0.14183	0.708676	0	0	0
CALCOCO1	3607.07	1509.82	5704.31	3.77814	1.91768	1.66751e-25	1.73055e-24	7.72993	7.49198	7.25055	19.8752	19.0447	17.9085
CALCOCO2	5452.36	2481.95	8422.76	3.3936	1.76282	2.12066e-22	1.90175e-21	12.4047	11.7985	13.1542	24.6774	28.3426	25.0057
CALCR	55.2146	98.9129	11.5164	0.116429	-3.10247	1.06441e-08	3.9186e-08	0.645194	0.857438	0.6807	0.107379	0.0281746	0.104445
CALCRL	2556.72	3600.29	1513.14	0.420283	-1.25057	1.17808e-11	5.46739e-11	13.1197	13.0166	15.2928	3.96012	2.94134	3.47739
CALD1	5519.88	5995.12	5044.64	0.841459	-0.249036	0.169907	0.243738	14.0487	14.8681	15.403	9.2215	7.01705	7.16654
CALHM1	0	0	0					0	0	0	0	0	0
CALHM2	227.56	335.601	119.52	0.356136	-1.4895	1.96202e-07	6.46502e-07	3.08762	3.18107	4.26362	1.03632	0.566798	0.815813
CALHM3	1.07967	2.15935	0	0	#NAME?	0.513831	0.631172	0.0809461	0.0389813	0	0	0	0
CALM1	24345.5	4428.1	44262.9	9.99591	3.32134	5.3771e-11	2.37388e-10	16.298	17.3192	19.9358	101.442	143.087	83.634
CALM2	6269.32	4423.85	8114.79	1.83433	0.875252	7.07018e-07	2.19798e-06	67.3248	68.0832	70.2095	74.6614	73.8093	78.2242
CALM3	14889.8	3569.15	26210.4	7.3436	2.87649	9.19244e-52	2.66139e-50	35.4045	36.1933	41.6703	160.234	177.714	178.262
CALML4	157.825	242.47	73.1799	0.30181	-1.72829	1.14305e-07	3.85062e-07	3.50659	4.38028	4.87192	0.995312	0.445938	1.04772
CALML6	0	0	0					0	0	0	0	0	0
CALN1	17.6448	3.10528	32.1844	10.3644	3.37357	0.0284046	0.0485828	0.0683828	0	0.0668678	0.375638	0.480523	0.0522553
CALR	8151.58	11346.9	4956.26	0.436795	-1.19497	8.40575e-12	3.93446e-11	73.9757	89.6336	93.78	25.8617	21.8357	21.0757
CALR3	3.39661	2.98769	3.80554	1.27374	0.34907	0.941855	1	0	0	0.0181321	0	0.0232437	0.0647678
CALU	6546.01	9664.93	3427.09	0.35459	-1.49578	3.10214e-17	2.08723e-16	32.9167	38.2338	41.949	9.6091	7.06123	7.8748
CALY	1.71828	0.497873	2.93869	5.90248	2.56132	0.495228	0.612277	0.0349134	0	0	0	0.132187	0.0406635
CAMK1	516.899	933.58	100.217	0.107347	-3.21964	7.39721e-33	1.08976e-31	9.39008	7.3009	9.14674	0.933889	0.498604	0.501905
CAMK1D	108.087	179.975	36.1989	0.201133	-2.31378	2.41736e-09	9.37513e-09	1.2608	2.00141	1.52458	0.275319	0.185343	0.210928
CAMK1G	15.3959	28.8408	1.95107	0.0676499	-3.88577	0.000286157	0.000662785	0.188823	0.19437	0.0616573	0	0.0263418	0.0122762
CAMK2A	5400.31	1079.61	9721.01	9.00418	3.1706	1.80761e-15	1.08699e-14	4.30863	3.34482	3.28024	17.9374	20.0678	25.8248
CAMK2B	2076.96	125.406	4028.52	32.1237	5.00557	9.92318e-119	1.77068e-116	0.970867	0.546157	0.737896	15.6353	14.5338	13.6464
CAMK2G	1663.05	685.003	2641.09	3.85559	1.94695	9.22665e-24	8.76882e-23	3.90928	3.39291	3.15038	9.90749	9.48645	9.60893
CAMK2N1	86.4833	114.894	58.0731	0.505451	-0.984356	0.0186314	0.0328998	1.24029	2.10818	1.61267	0.603516	0.279459	0.717425
CAMK2N2	0.475284	0.950567	0	0	#NAME?	0.845709	0.931292	0	0	0	0	0	0
CAMK4	48.8955	91.7506	6.04037	0.0658346	-3.92501	1.31398e-10	5.62209e-10	0.884861	0.554187	0.908026	0.0252017	0.079293	0
CAMKK1	82.2121	143.309	21.115	0.147339	-2.76279	5.45798e-10	2.22901e-09	0.692739	0.913273	0.849736	0.135942	0.0898003	0.0995132
CAMKK2	385.834	375.614	396.054	1.05442	0.0764456	0.78384	0.878936	1.53436	1.81844	2.40923	1.54453	1.52792	1.32619
CAMKMT	112.511	130.767	94.2537	0.720775	-0.47238	0.186945	0.265479	1.08435	0.796004	0.772823	0.355691	0.598593	0.406311
CAMKV	78.2157	150.181	6.25042	0.0416192	-4.58661	1.17298e-18	8.62935e-18	0.584898	0.717779	0.880013	0	0.0208658	0.0390722
CAMLG	912.864	540.248	1285.48	2.37942	1.25061	1.27984e-09	5.0865e-09	6.87479	7.19625	7.68592	10.3133	11.1794	11.9157
CAMSAP1	3339.82	2385.45	4294.2	1.80016	0.848126	0.0106368	0.0195323	6.22749	6.61896	6.66126	11.5604	6.82609	6.25322
CAMSAP2	1954.02	2163.27	1744.77	0.80654	-0.310183	0.108524	0.163671	5.86227	6.70736	6.80266	4.62791	3.01655	3.27011
CAMSAP3	24.893	27.7354	22.0505	0.795033	-0.330913	0.669686	0.780696	0.103274	0.175091	0.183533	0.11575	0.0604294	0.0469552
CAMTA1	967.689	1121.35	814.023	0.725928	-0.462102	0.021669	0.0378434	1.63902	1.69806	1.82436	0.767338	0.598062	0.513913
CAMTA2	2787.5	3508.33	2066.66	0.589072	-0.763484	2.65804e-05	7.02662e-05	12.2587	11.3049	11.9803	5.06239	4.56468	4.36398
CAND1	4770.86	6744.71	2797	0.414695	-1.26988	1.05447e-12	5.27446e-12	19.6685	22.7149	22.3853	6.48597	5.07073	4.89968
CAND2	5175.47	1422.39	8928.54	6.27712	2.6501	3.24824e-33	4.88829e-32	6.43632	6.12918	6.60998	33.2971	23.1479	23.648
CANT1	528.941	621.274	436.607	0.702761	-0.508895	0.0234735	0.0407345	4.87322	6.08238	5.02434	2.7376	2.57206	2.08529
CANX	11369.7	13567.2	9172.13	0.67605	-0.564798	0.00118987	0.00252915	48.6946	49.7556	50.487	22.672	17.845	21.4128
CAP1	2216.51	2641.25	1791.78	0.678381	-0.559832	0.00232303	0.00473239	12.5569	13.0819	13.797	6.09533	5.49632	5.34204
CAP2	18898.8	7101.73	30695.9	4.32231	2.1118	1.6084e-32	2.3394e-31	42.0703	38.5651	37.9548	104.007	109.576	95.0862
CAPG	85.408	56.0073	114.809	2.04989	1.03554	0.056412	0.0905773	0.504173	0.506577	1.09015	1.33347	0.655411	0.515057
CAPN1	3534.05	3782.86	3285.25	0.868457	-0.203473	0.290702	0.390769	20.0222	19.6288	18.8123	14.3921	9.57747	10.345
CAPN10	256.049	375.919	136.18	0.362258	-1.46491	7.95263e-08	2.71616e-07	2.61199	2.76631	2.39289	0.967292	0.835497	1.09606
CAPN11	73.8313	144.993	2.6692	0.0184091	-5.76343	2.03823e-21	1.72687e-20	0.468943	0.556269	0.58474	0.011238	0	0.0109465
CAPN12	0.341839	0.683679	0	0	#NAME?	0.927919	0.992569	0	0	0.0278507	0	0	0
CAPN13	1.04992	1.13637	0.963461	0.847839	-0.238138	1	1	0	0	0.00956705	0	0.0124209	0
CAPN14	0.115493	0.230985	0	0	#NAME?	1	1	0	0.0113223	0	0	0	0
CAPN15	528.761	720.872	336.65	0.467003	-1.0985	9.31247e-07	2.86501e-06	3.17482	3.58287	3.58955	1.18877	1.06051	1.10084
CAPN2	4144.13	3101.6	5186.66	1.67225	0.741793	2.80535e-05	7.40039e-05	13.6969	15.3562	14.602	16.589	13.3873	16.1763
CAPN3	25923.7	6493.44	45354	6.9846	2.80418	5.9412e-27	6.60482e-26	20.4051	16.1391	17.5835	83.5573	83.4931	103.654
CAPN5	360.703	500.852	220.554	0.440358	-1.18325	1.91607e-06	5.73151e-06	3.12171	3.00031	2.11635	1.02067	0.760574	0.856585
CAPN6	13848.9	26632.3	1065.59	0.0400111	-4.64346	1.54639e-87	1.17064e-85	126.015	106.062	116.243	2.44926	2.39481	3.5127
CAPN7	1611.01	1524.9	1697.11	1.11293	0.154365	0.564686	0.682235	4.97993	5.69673	5.15249	3.00579	3.3822	4.56054
CAPN8	33.8104	60.775	6.84588	0.112643	-3.15017	0.00079985	0.00174672	0.18376	0.1781	0.517116	0.013016	0	0.050948
CAPNS1	4172.11	3059.17	5285.05	1.72761	0.788779	9.35214e-06	2.59589e-05	35.6834	37.0313	39.1717	44.1217	37.4095	42.3428
CAPNS2	2.69012	1.69738	3.68287	2.16974	1.11752	0.659534	0.770015	0.0553217	0	0	0.0330687	0	0.0979402
CAPRIN1	11480.6	13426.7	9534.53	0.71012	-0.493866	0.0040113	0.00787267	36.4491	37.5945	39.0743	17.6529	17.0765	16.2611
CAPRIN2	876.208	1253.69	498.729	0.39781	-1.32985	1.03937e-10	4.48444e-10	2.97603	2.96519	3.05826	0.942958	0.742015	0.77573
CAPS	106.739	140.459	73.0198	0.519867	-0.943786	0.00919497	0.0170349	1.1123	1.18458	1.13047	0.330327	0.44511	0.415275
CAPS2	7.83124	14.7362	0.926281	0.0628575	-3.99177	0.012517	0.0227153	0.0205598	0.0308655	0.0206642	0	0	0
CAPSL	0.115493	0.230985	0	0	#NAME?	1	1	0	0	0	0	0	0
CAPZA1	3312.67	3407.43	3217.91	0.944382	-0.0825575	0.656848	0.767339	20.9074	22.3444	23.5037	13.6433	10.8356	13.7364
CAPZA2	9031.34	2983.03	15079.6	5.05513	2.33775	2.58936e-38	4.66325e-37	22.6074	20.2867	22.1271	69.1117	62.7929	75.0161
CAPZA3	0	0	0					0	0	0	0	0	0
CAPZB	2796.77	1943.11	3650.43	1.87866	0.909702	5.58873e-07	1.75553e-06	19.4146	17.5668	19.4094	19.4926	17.8098	18.8848
CARD10	477.985	534.508	421.463	0.788507	-0.342804	0.136182	0.200608	2.02709	2.49805	2.86495	1.41541	1.14307	1.22487
CARD11	250.724	399.21	102.238	0.2561	-1.96522	3.15923e-12	1.52696e-11	1.35057	1.2484	1.17813	0.26934	0.233465	0.172197
CARD14	1.56422	2.63463	0.493807	0.187429	-2.41558	0.590648	0.705799	0.0265192	0	0.00851707	0	0.0111553	0
CARD19	414.259	462.164	366.354	0.792693	-0.335166	0.159148	0.230249	4.67583	6.04273	6.63778	3.61054	2.87085	3.43832
CARD6	294.264	368.383	220.144	0.597597	-0.742756	0.00359843	0.00710785	1.18952	1.58124	1.2173	0.470813	0.555678	0.476314
CARD9	40.3248	47.7488	32.9008	0.68904	-0.53734	0.604618	0.719052	0.10789	0.532858	0.325977	0.465264	0.0677164	0.0818612
CARF	868.775	956.549	781.001	0.816478	-0.292514	0.145794	0.213134	3.42291	2.96432	3.7791	1.83745	1.96735	1.68502
CARHSP1	548.691	999.992	97.39	0.0973908	-3.36007	5.90714e-43	1.28161e-41	21.9471	19.8715	23.0813	1.6611	1.72257	1.11108
CARKD	728.113	563	893.226	1.58655	0.66589	0.00171331	0.00355616	3.05128	3.16397	3.40175	4.01751	4.23305	4.05829
CARM1	3582.16	1672.86	5491.46	3.28268	1.71487	2.19152e-16	1.39814e-15	12.0277	11.5258	11.9752	32.9794	22.2563	24.6048
CARNMT1	1882.04	555.95	3208.13	5.77054	2.52871	6.42002e-11	2.81582e-10	2.80795	2.84164	3.27348	8.70252	10.0477	13.0981
CARNS1	998.713	342.917	1654.51	4.8248	2.27047	5.92156e-07	1.85607e-06	1.54506	2.69434	2.12781	7.97495	7.94469	4.35463
CARS	1164.73	785.314	1544.14	1.96627	0.975463	6.64903e-07	2.07295e-06	4.13487	4.51814	4.35923	6.96966	5.66554	6.109
CARS2	935.326	490.456	1380.2	2.81411	1.49268	2.68653e-13	1.40404e-12	3.40978	3.69127	3.72744	8.57225	6.87849	7.44956
CARTPT	0	0	0					0	0	0	0	0	0
CASC1	216.703	301.039	132.366	0.439696	-1.18542	3.84085e-05	9.96216e-05	1.46866	1.29645	1.14516	0.417321	0.402667	0.290023
CASC3	1356.37	1323.96	1388.78	1.04896	0.0689577	0.71231	0.818892	5.87439	6.42713	6.06332	4.90652	4.02086	4.85024
CASC4	3305.58	3079.14	3532.03	1.14708	0.197968	0.260268	0.355599	11.7537	13.8528	14.4848	10.836	8.77027	9.59138
CASC5	1519.07	2957.93	80.212	0.0271177	-5.20462	5.8597e-113	8.61081e-111	5.06409	4.9204	5.80572	0.105988	0.0929391	0.0915257
CASD1	3073.71	3415.18	2732.25	0.800033	-0.321868	0.0720322	0.113042	17.4883	16.4432	15.666	8.88983	8.55302	8.83999
CASK	1500.6	2154.76	846.434	0.39282	-1.34806	2.91785e-12	1.4142e-11	6.1817	6.16331	6.44461	1.8066	1.38111	1.50053
CASKIN1	33.9913	44.8923	23.0903	0.514348	-0.959182	0.116639	0.174495	0.102927	0.19661	0.226695	0.101684	0.105462	0.0858886
CASKIN2	1086.66	1151.05	1022.26	0.888109	-0.171192	0.448451	0.564909	4.66086	4.67021	4.41431	3.92899	2.27173	2.14082
CASP1	221.189	135.499	306.88	2.26482	1.1794	2.08252e-05	5.5624e-05	0.581416	0.64453	0.444332	1.01671	0.639985	0.735836
CASP14	0	0	0					0	0	0	0	0	0
CASP2	431.95	707.295	156.606	0.221415	-2.17518	3.96182e-19	2.99655e-18	3.86639	3.75777	4.50686	0.649292	0.57631	0.584418
CASP3	955.211	1434.74	475.684	0.331548	-1.59271	0.00113892	0.00242941	8.96881	4.9571	10.0401	1.26036	1.34671	2.37881
CASP6	295.3	383.02	207.579	0.541954	-0.883759	0.000468654	0.00105746	4.19307	4.26395	4.39248	1.00684	1.72605	1.44396
CASP7	178.005	174.649	181.36	1.03843	0.0543989	0.872588	0.950358	1.64068	1.66549	1.92685	1.00544	0.904969	1.11307
CASP8	195.4	172.396	218.404	1.26688	0.341275	0.221074	0.307649	1.07439	0.76503	0.890343	0.874577	0.699648	0.706705
CASP8AP2	396.094	502.651	289.537	0.576019	-0.795811	0.000851645	0.00185164	2.36352	2.60211	2.447	0.945107	0.870254	0.855371
CASP9	309.065	511.639	106.491	0.208136	-2.2644	1.56519e-17	1.07504e-16	2.36246	2.32882	2.52388	0.354694	0.426182	0.279494
CASQ1	64935.9	3891.32	125980	32.3748	5.0168	1.20943e-15	7.34863e-15	31.8274	22.569	36.4634	443.285	577.204	757.831
CASQ2	9073.57	16347.1	1800.05	0.110114	-3.18293	4.2682e-11	1.89726e-10	117.054	71.8944	89.822	7.61746	5.78417	6.09558
CASR	2.16865	2.6074	1.7299	0.663455	-0.591928	0.950397	1	0.00490829	0.0047995	0	0.0117593	0	0
CASS4	19.7206	20.0331	19.4081	0.968798	-0.0457328	0.952628	1	0.135575	0.12254	0.143433	0.0631568	0.104957	0.111187
CAST	9608.83	7627.24	11590.4	1.51961	0.6037	0.0054299	0.0104344	22.9777	17.5073	22.2141	21.4015	16.3136	22.7684
CASZ1	1141.21	1233.63	1048.79	0.850163	-0.234189	0.276838	0.374579	5.49832	4.44172	4.70282	3.28529	2.40686	2.11945
CAT	10994.5	2919.97	19069.1	6.5306	2.70722	2.68565e-27	3.03974e-26	23.5352	21.3647	22.4289	99.8607	102.956	74.8123
CATIP	0	0	0					0	0	0	0	0	0
CATSPER1	0.124468	0.248937	0	0	#NAME?	1	1	0	0	0	0	0	0
CATSPER2	8.17314	13.5916	2.75469	0.202676	-2.30275	0.0940894	0.143949	0.0279176	0.0686307	0.0414945	0	0	0.016517
CATSPER3	15.5655	18.1945	12.9365	0.711008	-0.492063	0.616961	0.731295	0.124447	0.147583	0.27071	0.117233	0.0610792	0.142303
CATSPER4	51.421	8.06651	94.7755	11.7493	3.5545	1.16826e-10	5.02445e-10	0	0	0.0860612	0.183446	0.16657	0.229368
CATSPERB	106.604	138.575	74.6337	0.538579	-0.892769	0.424189	0.539258	0.175857	0.417276	0	0.140073	0.0685659	0.0651762
CATSPERD	200.545	257.125	143.964	0.5599	-0.836758	0.00393953	0.00773878	0.405514	0.737785	0.828341	0.290787	0.250827	0.129838
CATSPERG	122.926	134.076	111.776	0.833678	-0.262439	0.458969	0.576083	0.204232	0.163947	0.128537	0.135228	0.148277	0.0691551
CAV1	7212.68	5509.17	8916.19	1.61843	0.694592	5.92171e-05	0.000150142	38.4478	40.5078	34.2587	40.3164	32.641	36.7226
CAV2	1975.57	1636.77	2314.38	1.41399	0.499774	0.00619177	0.0118011	13.264	12.7682	12.1714	12.2415	10.0875	10.1119
CAV3	2401.48	2529.12	2273.85	0.899067	-0.153499	0.501993	0.619197	67.7581	45.5101	64.4829	32.8925	30.4519	33.4851
CBARP	44.9216	85.5085	4.33462	0.0506923	-4.30209	4.01193e-11	1.79017e-10	0.259673	0.425588	0.497663	0.0129364	0.0407562	0
CBFA2T2	371.278	508.268	234.288	0.460954	-1.11731	4.55362e-06	1.30454e-05	2.0783	2.18872	2.85535	0.69597	0.697979	0.837524
CBFA2T3	1382.33	1235.85	1528.81	1.23705	0.306905	0.482353	0.599623	6.59003	6.32012	5.08539	8.23862	3.58415	2.73542
CBFB	2006.06	1817.11	2195	1.20796	0.272576	0.4613	0.578718	11.9255	11.9212	12.0705	14.0832	6.26882	6.55423
CBL	499.261	677.79	320.732	0.473204	-1.07947	2.25276e-06	6.68714e-06	2.65328	2.94662	2.92663	0.89553	0.793075	0.822911
CBLB	1197.91	1707.36	688.462	0.403232	-1.31032	3.94642e-11	1.76228e-10	4.95328	4.61245	4.86206	1.35919	1.02279	1.48045
CBLC	0.577162	1.15432	0	0	#NAME?	0.779924	0.87578	0.0190191	0	0	0	0	0
CBLL1	526.165	290.268	762.062	2.62538	1.39252	9.52926e-10	3.82812e-09	1.66452	1.89135	2.22998	3.27033	3.22276	3.1331
CBLN1	0	0	0					0	0	0	0	0	0
CBLN3	49.4036	95.9056	2.90151	0.0302538	-5.04674	2.26766e-11	1.02838e-10	1.30604	2.50424	2.1864	0	0.127933	0
CBLN4	251.103	456.654	45.5523	0.0997522	-3.32551	7.75618e-17	5.09513e-16	5.87704	4.08366	4.72372	0.526639	0.236128	0.316384
CBR4	1397.36	497.926	2296.79	4.6127	2.20561	0.0024575	0.00498485	2.01238	3.50401	3.22536	7.59802	12.1449	4.83249
CBS	144.306	188.391	100.221	0.531981	-0.910554	0.00570395	0.0109214	0.937892	1.05057	1.20881	0.430334	0.277475	0.448001
CBX1	801.97	859.692	744.249	0.865716	-0.208035	0.334855	0.442067	17.2126	17.9272	18.4346	11.5746	8.7851	8.82795
CBX2	644.053	1266.29	21.8151	0.0172276	-5.85914	1.05815e-94	9.63741e-93	9.16426	9.23291	9.00507	0.179018	0.120331	0.0954917
CBX3	2238.82	3112.64	1364.99	0.438531	-1.18925	1.05877e-10	4.56588e-10	22.9274	22.0782	24.2574	5.72248	6.0767	6.96737
CBX4	127.521	227.275	27.7681	0.122178	-3.03294	9.26025e-16	5.67791e-15	2.45436	2.17257	2.69411	0.224622	0.290897	0.122018
CBX5	2234.64	2764.05	1705.22	0.61693	-0.696821	0.000119793	0.000291595	30.5887	26.7976	29.8697	9.83764	12.2635	12.1165
CBX7	209.256	22.3274	396.185	17.7443	4.14928	2.83575e-37	4.95392e-36	0.413097	0.148358	0.197862	5.9108	4.28526	3.91957
CBX8	124.357	182.268	66.4466	0.364555	-1.45579	2.71689e-05	7.1757e-05	1.58233	2.13999	2.32923	0.433838	0.459195	0.532443
CBY1	454.477	725.634	183.321	0.252635	-1.98487	9.87343e-17	6.42085e-16	4.3394	4.67168	5.83155	0.751077	0.521181	0.998188
CBY3	0	0	0					0	0	0	0	0	0
CC2D1A	1416.32	1093.38	1739.26	1.59072	0.669682	0.000431507	0.000978697	3.92046	4.00204	4.42206	5.9371	4.93046	3.75006
CC2D1B	1310.33	877.701	1742.96	1.98582	0.989735	2.5786e-07	8.37984e-07	2.27621	2.10739	1.94717	3.36047	2.57905	2.58409
CC2D2A	434.491	681.065	187.917	0.275916	-1.8577	1.18383e-14	6.75199e-14	1.33351	1.40604	1.41381	0.313773	0.213223	0.255342
CC2D2B	21.7701	37.2253	6.31489	0.16964	-2.55945	0.00193738	0.00399046	0.0656562	0.114952	0.0999092	0.0192316	0	0.0189617
CCAR1	3894.41	4536.01	3252.81	0.717108	-0.479738	0.00658974	0.0125038	9.49391	10.9689	10.7977	5.82249	5.45579	5.54511
CCAR2	4375.68	5145.25	3606.1	0.700859	-0.512804	0.00373798	0.00736354	21.1722	20.8212	21.1779	9.73002	8.91556	10.1281
CCBE1	64.8739	117.172	12.5758	0.107328	-3.21991	1.20671e-08	4.4155e-08	0.706485	1.34183	0.952212	0.207019	0.0726667	0
CCBL1	263.315	279.875	246.756	0.881664	-0.181699	0.470076	0.586683	4.80205	4.2888	3.60299	2.43506	2.88982	3.00556
CCBL2	877.251	417.967	1336.54	3.19771	1.67704	8.16061e-12	3.82791e-11	3.23823	2.8759	3.2811	6.9708	7.90662	8.87109
CCDC102B	194.687	374.104	15.2698	0.0408169	-4.61469	3.95809e-19	2.99503e-18	3.38173	3.52796	2.06193	0.122353	0.13009	0.154749
CCDC103	1.94916	3.89832	0	0	#NAME?	0.232348	0.321802	0	0.0403302	0	0	0	0
CCDC105	0	0	0					0	0	0	0	0	0
CCDC106	789.573	434.081	1145.07	2.63791	1.3994	3.18421e-11	1.43179e-10	4.94521	4.99049	5.40715	9.16276	9.21681	8.95052
CCDC107	180.618	116.431	244.805	2.10258	1.07216	0.000404347	0.000919961	1.49111	1.40748	1.0641	1.82753	2.25534	1.98654
CCDC108	0.216237	0	0.432474	Inf	Inf	0.950263	1	0	0	0	0	0	0
CCDC109B	95.8408	169.728	21.9539	0.129348	-2.95067	3.19603e-12	1.54389e-11	1.3625	1.49321	2.27004	0.227014	0.135955	0.126411
CCDC110	14.2232	12.6457	15.8008	1.2495	0.321353	0.753415	0.856296	0.0722674	0.0728326	0.0660374	0.0661179	0.0588576	0.0465561
CCDC112	198.193	249.3	147.085	0.589993	-0.76123	0.00753652	0.0141741	1.59403	1.52637	1.5708	0.455351	0.589639	0.506912
CCDC113	0	0	0					0	0	0	0	0	0
CCDC114	75.213	96.4988	53.9272	0.558838	-0.839497	0.150175	0.218953	0.614498	0.469624	0.295703	0.302731	0.106695	0.0862037
CCDC115	438.896	648.691	229.101	0.353173	-1.50155	2.4482e-10	1.02617e-09	5.23928	5.5218	6.6228	1.21802	0.758658	1.43299
CCDC116	0.479922	0.959844	0	0	#NAME?	0.843427	0.929422	0	0.0193326	0	0	0	0
CCDC117	3226.23	2899.03	3553.43	1.22573	0.293643	0.104831	0.158721	14.0667	15.1021	16.6895	12.0108	11.3713	10.6439
CCDC12	271.563	247.109	296.017	1.19792	0.260533	0.306958	0.40966	3.55858	3.89464	5.00334	4.08052	2.69616	3.79406
CCDC120	121.206	186.563	55.8491	0.299358	-1.74005	1.64621e-06	4.95478e-06	0.872086	0.97151	0.938974	0.326477	0.216084	0.106867
CCDC121	136.926	72.1895	201.662	2.7935	1.48208	1.09453e-05	3.01465e-05	0.654655	0.670577	0.713261	0.96172	1.49712	1.41098
CCDC122	0	0	0					0	0	0	0	0	0
CCDC124	1075.7	322.557	1828.85	5.66985	2.50331	8.39477e-34	1.29796e-32	7.11829	6.18999	7.41185	28.9495	23.98	21.5708
CCDC125	28.8087	36.4441	21.1732	0.580978	-0.783445	0.231108	0.320236	0.277249	0.183826	0.197769	0.0278393	0.072993	0.0828181
CCDC126	221.127	181.813	260.441	1.43246	0.518498	0.0688018	0.10844	1.13909	1.5251	1.33724	1.12257	1.05521	1.33243
CCDC127	1448.64	753.56	2143.72	2.8448	1.50833	9.62344e-15	5.52116e-14	4.59709	4.95746	4.84018	8.62559	8.67102	8.27451
CCDC129	0.340705	0.248937	0.432474	1.73728	0.796834	1	1	0	0	0	0.00798315	0	0
CCDC13	1.50776	3.01552	0	0	#NAME?	0.348617	0.456854	0	0.042246	0	0	0	0
CCDC130	353.852	274.49	433.213	1.57825	0.658322	0.00830506	0.0154913	2.37534	2.59453	2.5113	2.40425	2.94503	3.11651
CCDC134	244.462	353.183	135.742	0.384338	-1.37955	5.73541e-07	1.80031e-06	3.56908	3.66797	3.68805	1.02948	1.09551	1.03546
CCDC136	125.153	120.091	130.215	1.0843	0.116769	0.907216	0.978866	0.232245	0.248715	0.39389	0.149802	0.396769	0.31807
CCDC137	430.232	404.258	456.205	1.1285	0.174405	0.462979	0.580242	3.34463	3.26245	3.27656	2.46127	2.48868	2.41037
CCDC138	279.347	252.444	306.251	1.21314	0.278748	0.306606	0.409252	0.711505	0.877148	0.967737	0.437199	0.447984	0.601993
CCDC14	602.821	922.427	283.215	0.307032	-1.70354	1.50405e-14	8.53662e-14	3.21075	3.08516	3.23879	0.730289	0.741264	0.55246
CCDC141	1920.51	3540.35	300.662	0.0849245	-3.55768	2.06921e-51	5.92214e-50	8.17277	6.93621	7.48038	0.370931	0.338459	0.473821
CCDC142	191.255	226.683	155.827	0.687425	-0.540726	0.0611119	0.0973726	1.22025	1.40259	1.22197	0.62702	0.527002	0.632782
CCDC146	13.7494	22.6058	4.89291	0.216444	-2.20793	0.0348731	0.0585245	0.0582466	0.110573	0.0822283	0.0202772	0.00710387	0.00662139
CCDC148	4.19191	8.38381	0	0	#NAME?	0.0300104	0.0510845	0.0656228	0.0976341	0.0327564	0	0	0
CCDC149	199.1	116.664	281.536	2.41323	1.27096	0.000139619	0.000337367	0.728398	0.598972	0.663006	1.36998	0.836984	0.763832
CCDC15	642.189	810.043	474.336	0.585569	-0.77209	0.000307373	0.000709295	2.34479	2.63065	2.52315	0.878994	0.920539	1.01705
CCDC151	9.7637	15.1314	4.39596	0.290518	-1.7833	0.122294	0.182051	0.0211019	0.112683	0.0511717	0	0.0264562	0.024248
CCDC152	3.94769	2.89284	5.00255	1.72928	0.790174	0.678086	0.788882	0.0630113	0.0316509	0	0.110938	0	0
CCDC153	5.28744	10.5749	0	0	#NAME?	0.010728	0.0196811	0.206534	0.0399484	0.238152	0	0	0
CCDC154	1.01773	1.60298	0.432474	0.269794	-1.89007	0.818961	0.910205	0	0	3.14134e-11	0	0	0
CCDC155	71.0128	23.5534	118.472	5.02994	2.33054	1.72243e-06	5.16996e-06	0.0831392	0.172217	0.0692406	0.301658	0.504741	0.437006
CCDC157	27.7328	46.8043	8.66126	0.185053	-2.43399	0.000800962	0.0017484	0.299182	0.324652	0.121742	0.0350006	0.018559	0.051043
CCDC158	53.0336	78.1831	27.8841	0.356651	-1.48741	0.00998815	0.0184088	0.292876	0.177548	0.18979	0.0355371	0.044849	0.0766869
CCDC159	39.9336	10.4504	69.4169	6.6425	2.73173	0.038999	0.0647651	0.0283903	0.0275428	0.0275842	0.272128	0.0732407	0.066614
CCDC160	10.2293	19.0386	1.42009	0.07459	-3.74487	0.00486147	0.0094155	0.235234	0.324387	0.20093	0.021324	0.0448493	0
CCDC166	0.115493	0.230985	0	0	#NAME?	1	1	0	0.0237212	0	0	0	0
CCDC167	228.768	279.634	177.901	0.636191	-0.652467	0.0197644	0.0347357	7.9451	6.12595	7.76366	2.85271	2.39215	2.76347
CCDC168	722.243	1266.53	177.951	0.140502	-2.83134	2.43637e-17	1.65007e-16	0.526983	0.80419	0.835044	0.0929479	0.0707284	0.0553216
CCDC17	612.345	686.478	538.212	0.784019	-0.351039	0.0918234	0.140766	1.2958	1.09994	1.32093	0.628098	0.672567	0.844516
CCDC170	56.1688	41.744	70.5936	1.69111	0.757967	0.0975535	0.14875	0.238845	0.11804	0.139891	0.223874	0.0529269	0.138835
CCDC171	482.319	614.652	349.986	0.569406	-0.812471	0.000296812	0.000685919	1.45094	1.5675	1.38044	0.461024	0.622488	0.411817
CCDC172	0.113173	0.226347	0	0	#NAME?	1	1	0	0	0.0461491	0	0	0
CCDC173	20.6176	33.2066	8.02862	0.241778	-2.04825	0.0107074	0.0196475	0.0869533	0.240597	0.195525	0.0339088	0.0481787	0
CCDC174	492.006	548.56	435.452	0.793808	-0.333137	0.138331	0.203499	4.36143	4.09968	4.46955	2.30692	2.48353	1.99817
CCDC175	0	0	0					0	0	0	0	0	0
CCDC177	0	0	0					0	0	0	0	0	0
CCDC178	0	0	0					0	0	0	0	0	0
CCDC18	721.427	1007.18	435.67	0.432562	-1.20902	1.20275e-08	4.40195e-08	2.42838	2.0424	2.00788	0.623233	0.593885	0.624151
CCDC180	1.48727	0.230985	2.74356	11.8777	3.57018	0.403809	0.517546	0	0.00362498	0	0.00430892	0	0.00842487
CCDC181	5.83323	7.65152	4.01493	0.524723	-0.930371	0.619764	0.733821	0.056605	0.0755765	0.00954525	0.0338421	0	0
CCDC182	0	0	0					0	0	0	0	0	0
CCDC183	191.709	325.524	57.8939	0.177848	-2.49128	0.00114736	0.00244592	1.49434	0.533902	0.894604	0.188545	0.0824486	0.166059
CCDC184	5.1802	9.89075	0.469654	0.0474842	-4.39641	0.0404286	0.0668788	0.166931	0.0496625	0.0880084	0	0	0.0151935
CCDC185	0.36211	0.72422	0	0	#NAME?	0.9184	0.987582	0.0252933	0	0.0121783	0	0	0
CCDC186	2018.87	1917.85	2119.9	1.10535	0.144505	0.424912	0.539964	5.04889	5.60001	5.10305	4.03771	3.44505	3.51368
CCDC187	162.138	253.216	71.0601	0.28063	-1.83326	3.56555e-06	1.03247e-05	0.518514	0.51433	0.326657	0.107706	0.113776	0.0946113
CCDC188	45.4096	69.3901	21.429	0.30882	-1.69516	0.00177751	0.00368156	0.249448	0.677304	0.398889	0.10185	0.107808	0
CCDC189	73.3064	118.718	27.8952	0.234971	-2.08945	4.14147e-06	1.19174e-05	0.528303	0.531088	0.366225	0.07583	0.113128	0.12678
CCDC190	26.4052	43.3506	9.45983	0.218217	-2.19617	0.00332233	0.00659301	0.337076	0.149022	0.149308	0	0.0622952	0.0295505
CCDC191	130.659	218.293	43.0242	0.197093	-2.34305	9.0965e-11	3.94618e-10	0.88907	0.826778	0.847339	0.179188	0.135867	0.0420009
CCDC22	575.036	469.838	680.234	1.4478	0.533867	0.0147428	0.0264471	3.5916	3.49256	3.52697	3.76546	3.32142	3.07376
CCDC24	4.15494	6.04899	2.26088	0.373762	-1.41981	0.50353	0.62083	0.0355028	0.034457	0.0691146	0.0429234	0.0450739	0
CCDC25	2323.71	1454.22	3193.2	2.19581	1.13475	7.25931e-10	2.94328e-09	5.85379	5.56593	4.97654	8.10456	7.33089	7.22423
CCDC27	0.115493	0.230985	0	0	#NAME?	1	1	0	0.00884136	0	0	0	0
CCDC28A	294.612	166.145	423.078	2.54644	1.34848	2.22384e-07	7.27157e-07	1.4563	1.84103	1.8193	2.99974	2.67779	3.48328
CCDC28B	356.469	575.814	137.123	0.238138	-2.07013	1.74607e-16	1.11844e-15	9.44735	7.72664	8.63547	1.33768	2.29059	1.0424
CCDC30	213.621	166.665	260.577	1.56348	0.644761	0.0218081	0.0380596	0.861754	0.68992	0.477378	0.696533	0.586623	0.592249
CCDC33	1.42181	2.84363	0	0	#NAME?	0.378625	0.489828	0	0.032042	0	0	0	0
CCDC34	133.848	178.977	88.7185	0.495697	-1.01247	0.00323447	0.00643472	1.57316	1.27044	1.29369	0.584469	0.343392	0.447187
CCDC36	0	0	0					0	0	0	0	0	0
CCDC38	0.497873	0.995747	0	0	#NAME?	0.834729	0.922269	0	0	0	0	0	0
CCDC39	12.7249	18.6038	6.84588	0.367982	-1.44229	0.171128	0.245308	0.0378164	0.0812818	0.0547826	0.0125892	0	0.0123769
CCDC40	61.8345	108.845	14.8243	0.136197	-2.87624	1.2892e-08	4.71047e-08	0.271832	0.384727	0.234358	0.0236953	0.0184876	0.0228849
CCDC42	3.66789	3.12383	4.21196	1.34833	0.431175	0.866706	0.945955	0.0347929	0.050788	0.016848	0.0405538	0.0428134	0.0196138
CCDC43	2552.28	1179.15	3925.42	3.32903	1.7351	1.06938e-20	8.7262e-20	7.84747	7.12587	7.72032	17.4341	16.0703	14.8719
CCDC47	6413.96	3045.01	9782.91	3.21276	1.68382	4.95817e-21	4.1014e-20	18.1377	18.6603	17.3879	41.2713	40.7616	34.0088
CCDC50	393.745	570.446	217.044	0.380481	-1.3941	7.98741e-09	2.96804e-08	6.48792	5.98294	5.53064	1.46818	1.6399	1.17897
CCDC51	233.224	243.6	222.847	0.914807	-0.12846	0.637987	0.751177	1.7152	2.37031	1.85753	1.26674	1.54316	0.998801
CCDC53	559.577	360.383	758.772	2.10546	1.07413	1.1874e-06	3.61619e-06	6.04671	6.00107	7.43055	9.3804	7.27944	9.44214
CCDC54	0.728858	1.45772	0	0	#NAME?	0.693636	0.803019	0.037399	0	0	0	0	0
CCDC57	304.498	410.01	198.986	0.485321	-1.04299	3.36334e-05	8.79144e-05	1.37599	1.52803	1.40351	0.344097	0.543629	0.347298
CCDC58	708.153	323.383	1092.92	3.37966	1.75688	3.62792e-16	2.28043e-15	4.93553	5.00849	5.61717	11.1911	9.92338	11.1692
CCDC59	788.709	569.673	1007.75	1.76899	0.822927	7.54279e-05	0.000188161	6.83242	6.37972	6.21075	7.20859	7.42966	7.05786
CCDC6	5052.21	893.316	9211.11	10.3111	3.36613	6.29534e-70	3.20019e-68	3.72734	4.44568	4.26648	30.128	24.9973	29.018
CCDC60	53.0868	61.3487	44.8248	0.730656	-0.452735	0.677499	0.788304	0.167713	0.188008	0.224445	0.159854	0.01518	0.0283457
CCDC61	153.439	225.218	81.6594	0.36258	-1.46363	7.29839e-06	2.04859e-05	1.11319	1.08222	1.56349	0.428656	0.397886	0.363712
CCDC62	366.67	559.397	173.943	0.310948	-1.68526	7.01855e-06	1.97257e-05	2.1202	1.34924	1.44739	0.290197	0.452311	0.241949
CCDC63	0.46197	0.92394	0	0	#NAME?	0.852342	0.935357	0	0.0309707	0	0	0	0
CCDC64	22.4808	17.152	27.8097	1.62137	0.697216	0.398165	0.5114	0.165225	0.039894	0.133218	0.049382	0.070678	0.208781
CCDC64B	2.7151	4.99774	0.432474	0.086534	-3.53059	0.262891	0.358566	0.0704546	0.0504359	0.0505286	0	0	0
CCDC65	5.49887	8.36571	2.63202	0.31462	-1.66832	0.351962	0.460081	0.0704339	0.011593	0.151044	0.027422	0	0.0134674
CCDC66	1129.05	848.45	1409.65	1.66145	0.732439	0.00022438	0.000526817	2.08884	2.16766	1.75237	2.30302	2.8968	2.71667
CCDC67	27.9584	54.9905	0.926281	0.0168444	-5.89159	1.46221e-09	5.78108e-09	0.226187	0.275528	0.267792	0	0.0120892	0
CCDC68	118.32	74.777	161.862	2.1646	1.1141	0.001462	0.00306621	0.880298	0.686169	0.405665	0.811748	1.06	0.709791
CCDC69	3242.91	2164.27	4321.54	1.99676	0.997661	3.18852e-08	1.12642e-07	13.8758	10.0271	11.2901	15.1	15.5561	13.4012
CCDC7	0.929801	1.38995	0.469654	0.337893	-1.56536	0.868082	0.94722	0	0.00915323	0	0	0	0
CCDC70	0	0	0					0	0	0	0	0	0
CCDC71	336.228	325.442	347.013	1.06628	0.0925874	0.736324	0.840915	3.58667	3.78124	4.01161	2.62665	2.71456	2.79603
CCDC71L	162.914	38.4776	287.349	7.46796	2.90071	6.84052e-10	2.77799e-09	0.614224	1.00104	0.885918	3.17354	2.48823	3.65917
CCDC73	0	0	0					0	0	0	0	0	0
CCDC77	435.138	501.88	368.395	0.73403	-0.44609	0.0704422	0.110755	2.95746	2.78102	3.03896	1.06861	2.10315	1.4837
CCDC78	93.9738	134.297	53.6502	0.399488	-1.32378	0.000754722	0.00165386	0.458065	0.427193	0.644236	0.193846	0.136943	0.142534
CCDC79	69.8289	38.0012	101.657	2.67509	1.41959	0.00133289	0.0028116	0.185873	0.132003	0.178879	0.348648	0.338183	0.23047
CCDC8	3854.74	5801.01	1908.46	0.328989	-1.60389	4.75002e-19	3.57724e-18	33.7116	35.0737	37.0819	8.1918	8.88678	6.05477
CCDC80	2956.21	3063.59	2848.83	0.929902	-0.10485	0.819057	0.910254	7.78826	13.2029	14.7407	8.26572	3.9132	8.56074
CCDC81	4.25717	6.71008	1.80426	0.268887	-1.89493	0.357925	0.466675	0.010196	0.0302815	0.0405835	0.0122947	0	0.0241022
CCDC82	605.285	828.426	382.143	0.461287	-1.11626	2.87106e-07	9.30261e-07	3.88005	3.94137	4.42689	1.06575	1.23918	0.950664
CCDC83	0.826399	1.6528	0	0	#NAME?	0.637164	0.75046	0	0	0	0	0	0
CCDC84	213.632	177.217	250.046	1.41095	0.49667	0.0685906	0.108136	1.73506	1.35973	1.2232	1.78925	1.20194	1.61926
CCDC85A	233.546	142.536	324.555	2.27701	1.18714	2.23719e-05	5.95279e-05	0.555658	0.796628	0.667696	0.984243	0.878386	0.881147
CCDC85B	259.348	328.403	190.293	0.57945	-0.787243	0.00341964	0.00677611	7.38044	8.64329	8.65099	3.24538	2.79869	3.38809
CCDC85C	161.239	57.8578	264.62	4.57364	2.19334	0.0118876	0.0216563	0.863274	0.598687	0.904765	2.4691	1.05309	3.46804
CCDC86	586.04	452.487	719.593	1.59031	0.669304	0.00231181	0.00471063	4.1153	4.0833	5.0936	4.78342	4.72985	4.04848
CCDC87	9.52722	12.9508	6.1036	0.47129	-1.08531	0.373817	0.484433	0.100136	0.0408129	0.090124	0.0199949	0.0311319	0.0486517
CCDC88A	5228.22	8804.87	1651.57	0.187575	-2.41446	4.2443e-40	8.32998e-39	11.2453	13.3477	13.7994	1.72656	1.53671	1.27659
CCDC88B	34.6397	48.2146	21.0648	0.436897	-1.19463	0.0525833	0.0850466	0.0943589	0.236172	0.243768	0.106303	0.0615598	0.0641791
CCDC88C	11534.5	2289.14	20779.8	9.07757	3.18231	1.66459e-17	1.14241e-16	4.4245	4.92426	3.81492	25.228	20.1505	29.626
CCDC89	42.958	29.2981	56.6179	1.93248	0.95045	0.144844	0.211922	0.481271	0.580134	0.270201	0.425105	0.704007	0.344404
CCDC9	647.882	441.95	853.813	1.93192	0.950036	1.05887e-05	2.92197e-05	1.48161	1.76841	1.39249	2.04613	1.85738	1.91927
CCDC90B	878.276	764.786	991.766	1.29679	0.374944	0.0706899	0.111105	4.54656	4.68166	4.81508	3.73141	3.97857	4.11997
CCDC91	1188.96	668.104	1709.81	2.5592	1.35569	6.76158e-12	3.19222e-11	2.92384	3.34019	3.62593	5.94481	5.29568	6.07836
CCDC92	184.972	69.3699	300.574	4.33291	2.11534	5.70138e-12	2.7041e-11	1.08025	1.40957	1.1506	3.40367	3.12214	3.27357
CCDC93	1246.08	965.662	1526.51	1.58079	0.660643	0.000760609	0.0016653	3.90215	4.57765	4.58263	4.51001	4.6437	3.76441
CCDC94	389.567	347.691	431.443	1.24088	0.311365	0.181385	0.258508	3.38448	3.08036	2.97778	2.83072	2.18934	2.69946
CCDC96	4.46482	4.4692	4.46043	0.998039	-0.00283239	1	1	0.0254349	0.0576792	0.0165774	0.0397881	0	0.00975973
CCDC97	343.625	397.722	289.529	0.727967	-0.458055	0.0586854	0.0938483	2.08357	2.64958	2.83184	1.14121	1.13675	1.21064
CCER1	0	0	0					0	0	0	0	0	0
CCER2	10.8277	11.8839	9.77154	0.822251	-0.282349	0.837385	0.924512	0.0707452	0.204607	0.102667	0.0427087	0	0.0837438
CCHCR1	503.541	746.287	260.794	0.349456	-1.51682	2.13097e-11	9.69415e-11	2.91517	2.95125	2.50159	0.447166	0.886702	0.749416
CCIN	4.69262	9.38525	0	0	#NAME?	0.0185724	0.0328056	0.0658342	0.09039	0.115728	0	0	0
CCK	1.09977	0	2.19955	Inf	Inf	0.358962	0.467712	0	0	0	0.135283	0	0.0657644
CCKAR	181.061	358.526	3.59548	0.0100285	-6.63975	4.019e-21	3.3419e-20	1.92268	2.27234	1.34811	0.0281987	0.0146438	0
CCKBR	600.028	1194.46	5.59487	0.00468401	-7.73804	1.30771e-106	1.66919e-104	12.1037	9.65126	9.79686	0.0713076	0.0745556	0.0173773
CCL1	37.5697	17.9104	57.2289	3.19528	1.67594	0.0107977	0.0198006	0.425029	0.63209	0.16904	0.305259	1.23823	0.992065
CCL14	484.088	183.843	784.332	4.26632	2.09299	5.45325e-10	2.22806e-09	5.43723	3.37404	3.45912	10.3345	9.40502	13.2402
CCL16	120.389	45.0737	195.705	4.34188	2.11832	4.58732e-09	1.74047e-08	0.581485	0.386563	0.755975	1.17874	1.8579	1.52679
CCL17	0	0	0					0	0	0	0	0	0
CCL19	18.55	4.90738	32.1926	6.56004	2.7137	0.0281446	0.0481901	0.139842	0.0904294	0.0906071	1.18391	0.471738	0.055149
CCL20	0.234827	0	0.469654	Inf	Inf	0.950265	1	0	0	0	0	0	0.0521032
CCL21	87.0525	0.497873	173.607	348.697	8.44583	8.24729e-07	2.55032e-06	0.0366754	0	0	4.419	0.801841	2.88141
CCL22	3.92529	0.497873	7.35272	14.7682	3.88443	0.0702108	0.110411	0.0277864	0	0	0.0329027	0.0171292	0.0809581
CCL24	43.7163	9.5347	77.8978	8.16993	3.03032	1.34792e-07	4.51639e-07	0.253874	0.18048	0.0683162	0.636553	0.789507	0.791123
CCL25	187.805	175.767	199.844	1.13698	0.185209	0.554061	0.67116	0.808773	0.978121	0.93608	0.719815	0.651253	0.668191
CCL26	0.968595	0.479922	1.45727	3.03647	1.60239	0.82791	0.917354	0.0561755	0.0552983	0	0	0.14456	0
CCL27	10.8093	15.8639	5.75471	0.362755	-1.46293	0.182952	0.260506	0.487485	0.962832	0.808806	0	0.424735	0
CCL28	17.8565	9.10101	26.612	2.92408	1.54798	0.0684517	0.107936	0.119037	0.236425	0.148697	0.178535	0.224698	0.490221
CCL5	12.2998	0	24.5996	Inf	Inf	7.41403e-07	2.30078e-06	0	0	0	0.540486	0.379306	0.879358
CCM2	1086.59	702.806	1470.37	2.09214	1.06498	6.72059e-08	2.31664e-07	4.65484	5.18619	5.64646	8.78324	6.48732	7.16688
CCNA1	37.5287	74.1311	0.926281	0.0124952	-6.32249	7.38041e-13	3.73333e-12	0.451081	0.536217	0.454312	0	0.0147843	0
CCNA2	423.899	842.093	5.7064	0.00677646	-7.20525	9.0453e-90	7.22261e-88	6.48581	5.7319	6.54471	0.0148933	0.0620521	0.0587881
CCNB1	471.963	929.585	14.3416	0.015428	-6.01831	4.29766e-83	2.94718e-81	8.1022	7.87941	10.4341	0.157911	0.102225	0.0765303
CCNB1IP1	91.4384	107.919	74.9577	0.694573	-0.525802	0.280643	0.378936	0.854381	1.19226	0.917537	0.242249	0.820957	0.480832
CCNB2	255.221	496.294	14.1477	0.0285068	-5.13255	8.05075e-49	2.15926e-47	4.81365	4.49328	5.48231	0.114043	0.0200162	0.0372498
CCNB3	61.017	66.2355	55.7985	0.842427	-0.247377	0.689785	0.799571	0.554427	0.522998	0.276501	0.450867	0.203259	0.220914
CCNC	618.587	523.287	713.887	1.36423	0.448092	0.043582	0.0716008	3.78921	4.73818	5.10514	3.61763	4.57618	3.61036
CCND1	828.056	1510.11	146	0.0966814	-3.37062	1.53956e-40	3.05935e-39	5.82847	8.09428	7.78023	0.53142	0.319678	0.49095
CCND2	1582.55	3078.76	86.3404	0.0280439	-5.15617	1.94221e-112	2.78389e-110	28.9054	28.9532	33.453	0.632246	0.48802	0.502463
CCND3	1024.73	1464.26	585.208	0.399662	-1.32315	5.56373e-11	2.45565e-10	14.3626	15.2896	13.6322	4.25663	3.53636	3.49776
CCNDBP1	1451.88	697.833	2205.94	3.16112	1.66044	1.95753e-17	1.33768e-16	4.77286	4.65097	4.4874	9.41143	9.73141	8.9465
CCNE1	135.039	119.841	150.237	1.25364	0.326125	0.505131	0.622452	1.23432	0.702553	1.36671	1.27798	0.562312	1.48602
CCNE2	262.79	448.593	76.9867	0.171618	-2.54273	7.99726e-19	5.96113e-18	2.79949	2.17687	2.66602	0.348964	0.1854	0.367414
CCNF	353.94	696.13	11.7499	0.0168789	-5.88863	6.27864e-69	3.12805e-67	2.47748	2.74494	3.62811	0.0698293	0.0183973	0.034174
CCNG1	37141	8001.49	66280.6	8.28353	3.05025	4.56316e-63	1.89539e-61	62.562	55.7744	56.1547	313.187	284.077	294.16
CCNG2	1285.4	2308.01	262.803	0.113866	-3.13459	1.52784e-51	4.39431e-50	16.7753	16.76	15.587	1.07727	1.62442	1.0016
CCNH	452.318	374.621	530.014	1.4148	0.5006	0.0730863	0.114552	3.19093	3.13879	2.22965	2.29147	2.805	2.28148
CCNI	6892.47	7679.21	6105.73	0.7951	-0.330792	0.0541234	0.0873034	53.4809	52.5979	54.5645	25.7457	26.6844	27.6393
CCNI2	3.33372	4.01126	2.65618	0.662179	-0.594706	0.876737	0.954247	0.103491	0.0664434	0.0339395	0.127425	0	0
CCNJ	107.844	152.485	63.2029	0.414487	-1.2706	0.000727609	0.00159946	1.58304	1.2364	1.56656	0.231733	0.434359	0.396203
CCNJL	31.3436	60.8588	1.82841	0.0300435	-5.05681	2.04047e-09	7.96645e-09	0.356214	0.50498	0.448867	0.012387	0.0129489	0.0121286
CCNK	272.436	307.904	236.968	0.769617	-0.377788	0.143576	0.21026	1.96168	2.42492	2.13339	1.11347	1.11615	1.27783
CCNL1	2326.35	2151.68	2501.03	1.16236	0.217059	0.248525	0.341448	5.88478	7.25875	7.32987	5.23145	5.13834	4.62746
CCNL2	1556.18	1931.83	1180.54	0.611097	-0.710527	0.000177555	0.000422895	10.7696	13.0446	13.1979	5.36219	4.37965	4.62801
CCNO	0.595414	1.19083	0	0	#NAME?	0.770952	0.86883	0.0384429	0.0734809	0	0	0	0
CCNT1	1216.12	1072.83	1359.42	1.26714	0.341575	0.0783661	0.121986	5.86044	5.3426	6.40373	5.23807	4.50214	4.87091
CCNT2	2656.2	3605.08	1707.33	0.473591	-1.07829	2.87479e-09	1.10901e-08	9.33733	9.75222	9.69597	2.61923	2.78869	2.64052
CCNY	2260.7	1981.64	2539.77	1.28165	0.358003	0.0509513	0.0826287	9.67447	10.1427	12.2582	8.78869	7.30951	9.30419
CCNYL1	1185.55	816.816	1554.29	1.90286	0.928171	0.00454002	0.00883992	3.9436	3.87349	4.07621	4.95661	3.1824	5.99409
CCP110	1291.4	1603.08	979.727	0.611152	-0.710398	0.000964584	0.00208012	5.09111	4.70838	5.86684	2.65414	1.41755	2.09924
CCPG1	5133.54	2277.72	7989.37	3.50761	1.81049	1.49832e-23	1.41322e-22	6.55764	7.25887	7.51862	13.8283	12.456	13.6503
CCR10	0.814804	1.62961	0	0	#NAME?	0.642252	0.754927	0.0892779	0	0.0855269	0	0	0
CCR3	0.928952	0.46197	1.39593	3.0217	1.59536	0.826393	0.916253	0	0.039706	0	0.0241921	0.0250936	0
CCR4	14.7709	2.35847	27.1834	11.5259	3.5268	0.000440065	0.000996686	0.0193316	0.00960486	0.0291433	0.136177	0.0591381	0.15611
CCR6	2.93526	3.07865	2.79187	0.906849	-0.141066	1	1	0.140399	0.0684074	0.102782	0.0847927	0.044606	0.0410882
CCR7	2.92167	0	5.84334	Inf	Inf	0.0411713	0.0679658	0	0	0	0.096071	0.0504614	0
CCR8	8.16228	0.226347	16.0982	71.1219	6.15222	0.00317659	0.00633037	0	0	0.0303304	0.111442	0.0777105	0.216814
CCR9	0.466308	0.932616	0	0	#NAME?	0.850168	0.93473	0.0114612	0.0111679	0.0111867	0	0	0
CCRL2	56.464	1.91505	111.013	57.9687	5.8572	2.19876e-20	1.77188e-19	0.0389298	0.0578328	0.0194418	0.696515	1.13722	0.732037
CCS	825.398	825.175	825.621	1.00054	0.000779507	0.991963	1	11.8187	12.6104	13.9881	9.50142	8.73021	9.38609
CCSAP	554.874	975.368	134.381	0.137775	-2.85962	5.86181e-33	8.68691e-32	4.70266	4.63221	5.13359	0.709719	0.294652	0.354995
CCSER1	353.761	490.59	216.932	0.442185	-1.17728	1.91301e-06	5.72333e-06	3.58067	3.86331	3.81241	1.00307	1.11279	0.728432
CCSER2	2923.36	2348.19	3498.53	1.48988	0.575201	0.0375168	0.0625769	8.47137	5.30599	6.15747	6.727	6.93185	8.54438
CCT2	5033.2	4878.94	5187.45	1.06323	0.0884576	0.618713	0.732851	39.7518	41.093	43.7721	28.5496	26.6766	28.6513
CCT3	7304.72	7298.94	7310.5	1.00158	0.00228353	0.996463	1	47.9864	48.0626	51.6351	31.565	32.2369	29.6908
CCT4	6284.97	7375.9	5194.05	0.704192	-0.505958	0.00381418	0.00750603	32.496	31.689	36.3057	16.3405	15.2866	12.9299
CCT5	3446.27	3629.63	3262.92	0.898968	-0.153658	0.38376	0.495739	19.7454	20.5874	23.6441	12.9693	12.1771	10.6318
[truncated: 18,507 more rows]

## Sheet: A-E-padj-0.01-log2FC1.2
gene_id	change	baseMean	baseMean_control_E	baseMean_case_A	foldChange	log2FoldChange.y	pval	padj.y	expression_E6	expression_E7	expression_E8	expression_A6	expression_A7	expression_A10
A2ML1	DOWN	46.8957	91.4321	2.3594	0.0258049	-5.27621	5.88e-08	2.04e-07	0.316456	0.163313	0.213461	0.00605247	0.006303	0.00592538
A4GALT	UP	74.7427	7.54725	141.938	18.8066	4.23317	5.16e-18	3.64e-17	0.126372	0.120723	0.0696636	1.05956	0.987681	1.38869
AACS	DOWN	439.266	658.668	219.865	0.333803	-1.58293	2.94e-11	1.32e-10	3.19642	3.09653	3.25007	0.851152	0.610259	0.723696
AAMDC	UP	1288.56	350.8	2226.31	6.34639	2.66594	6.99e-39	1.3e-37	15.9183	14.1828	16.6845	70.187	82.8182	69.8732
AAMP	UP	3008.5	1731.33	4285.66	2.47535	1.30763	3.68e-10	1.52e-09	13.8311	13.0674	12.6406	22.3521	18.0729	24.0374
AARS	UP	5333.15	2942.4	7723.91	2.62504	1.39234	7.84e-05	0.000195217	11.3984	10.3554	13.2501	18.2807	25.8891	16.6419
AASS	UP	1371.8	765.994	1977.6	2.58174	1.36834	6.9e-09	2.58e-08	2.74059	2.40741	2.9911	5.09781	4.74173	3.45931
ABCA1	UP	3844.76	2215.68	5473.84	2.47051	1.30481	3.57e-05	9.29e-05	2.82663	3.74049	3.01072	5.7565	3.26772	5.23402
ABCA10	UP	342.691	116.735	568.646	4.87127	2.2843	0.000441504	0.000999557	0.227085	0.422847	0.214159	1.2645	0.799598	0.545222
ABCA13	DOWN	45.7599	82.5239	8.99588	0.109009	-3.19747	0.00236897	0.00481699	0.12483	0.0282946	0.124213	0	0.00417147	0.0196989
ABCA2	DOWN	457.523	775.733	139.314	0.17959	-2.47722	5.2e-24	5.03e-23	1.65738	1.56557	1.97296	0.318448	0.15657	0.229354
ABCA7	DOWN	157.273	237.297	77.2485	0.325535	-1.61911	5.36e-05	0.000136626	0.36937	0.519335	0.696277	0.135627	0.0775049	0.119967
ABCB6	UP	1347.78	542.805	2152.75	3.96596	1.98767	1.29e-13	6.87e-13	2.82303	2.7919	3.0334	8.06447	9.61861	6.9073
ABCC1	UP	2000.68	631.676	3369.68	5.33451	2.41535	1.27e-18	9.34e-18	1.60838	1.69559	1.69466	7.12393	5.21942	4.58711
ABCC5	UP	4688.2	2142.76	7233.65	3.37586	1.75526	2.96e-08	1.05e-07	4.11637	4.69826	4.66655	8.07743	9.92652	7.18947
ABCC8	DOWN	256.252	445.843	66.6618	0.149519	-2.7416	1.25e-15	7.6e-15	1.0702	0.802706	1.08988	0.195673	0.0272131	0.107678
ABCD1	UP	651.812	218.381	1085.24	4.9695	2.3131	3.23e-25	3.3e-24	1.13823	1.0526	0.980175	3.37665	3.41238	3.3569
ABCD2	UP	21.441	1.58443	41.2975	26.0646	4.70402	3.29e-07	1.06e-06	0	0	0.0335757	0.0699948	0.128586	0.122416
ABCD4	DOWN	465.752	671.606	259.897	0.386979	-1.36967	3.72e-09	1.42e-08	3.08998	3.08171	3.41572	0.781783	0.791514	0.745666
ABCF1	UP	4349.91	1983.34	6716.49	3.38646	1.75978	3.6e-22	3.18e-21	7.48709	7.66009	7.7908	17.6978	16.2843	15.211
ABCF2	UP	3203.39	908.95	5497.84	6.04856	2.59659	3.31e-43	7.23e-42	3.78438	3.72754	4.32579	18.1343	13.6142	14.4908
ABCG1	UP	130.443	47.0642	213.823	4.54321	2.18371	4.06e-10	1.67e-09	0.221542	0.275838	0.179823	0.583899	0.621375	0.615973
ABCG2	DOWN	560.766	976.158	145.374	0.148925	-2.74734	1.91e-18	1.38e-17	6.69853	5.47015	5.25578	0.582036	0.472848	0.575032
ABHD14B	DOWN	356.232	508.921	203.542	0.399949	-1.32211	1.11e-07	3.75e-07	4.42662	5.66794	5.74821	1.90257	1.58228	1.1951
ABHD17A	UP	2672.88	1263.51	4082.25	3.23087	1.69192	1.14e-19	8.81e-19	21.1514	20.4708	24.7963	44.7176	46.1892	44.7764
ABHD17C	DOWN	46.3495	72.2004	20.4986	0.283912	-1.81648	0.0010152	0.00218227	1.74693	1.0892	1.653	0.433912	0.16529	0.346877
ABHD18	UP	1549.14	641.111	2457.17	3.83268	1.93835	0.00290086	0.00581468	2.74907	2.32333	2.33343	3.84541	8.95863	5.61373
ABHD3	UP	185.979	70.5699	301.388	4.27077	2.0945	0.000734818	0.00161328	0.84894	0.535577	0.502905	0.979327	1.69191	2.09434
ABHD4	UP	1186.95	481.748	1892.16	3.92769	1.97368	6.99e-23	6.41e-22	3.59551	3.36796	3.76387	9.39827	7.70515	8.27819
ABHD5	UP	686.773	146.517	1227.03	8.37465	3.06603	2.82e-41	5.77e-40	0.831741	1.1701	1.40494	5.89203	5.79625	5.3681
ABI2	DOWN	894.584	1563.91	225.256	0.144034	-2.79552	2.1e-38	3.8e-37	5.46722	4.92261	5.03794	0.460138	0.508392	0.402178
ABL1	DOWN	2631.03	3790.37	1471.7	0.388273	-1.36486	2.18e-13	1.15e-12	11.7724	13.0104	13.5085	4.27394	2.06999	3.04644
ABLIM2	UP	808.447	378.222	1238.67	3.27498	1.71149	7.51e-12	3.53e-11	3.96445	2.85925	2.84544	8.85055	6.37325	5.99192
ABLIM3	DOWN	6596.07	11617.9	1574.22	0.1355	-2.88364	2.48e-46	6.06e-45	40.5017	34.2689	36.818	3.02181	2.61534	2.99822
ABRA	UP	8389.1	732.481	16045.7	21.906	4.45325	3.38e-18	2.41e-17	5.22628	8.43201	5.45389	96.2036	100.476	56.4835
ABRACL	DOWN	218.833	415.172	22.4948	0.0541819	-4.20604	1.17e-32	1.71e-31	9.80065	10.7254	7.96539	0.253703	0.404805	0.379615
ABT1	UP	669.979	403.823	936.135	2.31818	1.21299	1.36e-05	3.72e-05	6.34329	6.1971	6.63201	7.89635	11.1818	9.53213
ABTB2	DOWN	503.449	738.894	268.004	0.36271	-1.46311	2e-10	8.45e-10	3.25899	3.09917	2.65212	0.885605	0.882584	0.466743
ACACB	UP	9992.56	2102.71	17882.4	8.50444	3.08822	1.21e-10	5.2e-10	3.7196	3.79338	2.8429	25.2353	15.7106	12.3179
ACADM	UP	10699.9	792.8	20607	25.9927	4.70003	2.08e-125	4.37e-123	6.38201	6.27401	5.98923	109.72	106.027	95.186
ACADS	UP	1831.73	389.028	3274.44	8.41697	3.0733	2.72e-53	8.34e-52	3.47375	4.68417	4.01196	25.186	23.202	21.9374
ACADSB	UP	3563.12	1864.59	5261.64	2.82187	1.49665	0.000447	0.00101147	7.04915	6.77482	7.25083	8.80791	15.1798	11.9612
ACAN	DOWN	538.346	1069.79	6.90531	0.00645485	-7.2754	0.000125815	0.000305616	0.170998	3.06146	3.46283	0.01945	0.0204554	0.0114829
ACAP1	DOWN	210.629	298.28	122.978	0.412292	-1.27826	7.9e-06	2.21e-05	1.3509	1.86091	1.59609	0.359471	0.496559	0.296983
ACAP3	DOWN	1249.67	2135.08	364.27	0.170612	-2.55121	7.41e-36	1.23e-34	9.38294	10.1645	9.74957	1.27607	0.939408	0.972428
ACAT1	UP	4854.02	2083.45	7624.6	3.6596	1.87168	6.4e-25	6.46e-24	18.9408	17.6848	19.0572	44.8911	44.5547	46.9739
ACAT2	DOWN	645.862	1172.19	119.538	0.101979	-3.29366	2.86e-44	6.47e-43	13.0201	12.492	14.3056	1.00457	0.69418	0.712445
ACBD4	UP	385.153	178.972	591.333	3.30406	1.72424	0.00314656	0.00627769	0.90799	1.15714	1.53124	2.51617	4.24117	2.06853
ACBD5	UP	2415.41	1341.35	3489.46	2.60144	1.37931	1.11e-13	5.95e-13	5.42856	5.24813	5.49124	8.90319	8.76137	9.08959
ACCS	DOWN	242.579	375.179	109.979	0.293137	-1.77035	7e-08	2.41e-07	1.5901	1.82285	2.84764	0.729963	0.127875	0.425348
ACKR1	UP	17.4852	4.08771	30.8828	7.55503	2.91744	0.000922623	0.00199628	0.215609	0.0697117	0.0349925	0.656059	0.596359	0.386666
ACKR2	UP	18.491	4.11897	32.863	7.97845	2.99611	0.000435631	0.000987667	0.121018	0	0.0297431	0.532343	0.303121	0.348963
ACLY	DOWN	2717.43	4867.92	566.927	0.116462	-3.10207	1.67e-57	5.91e-56	15.18	15.6773	15.439	1.50303	0.99454	0.964824
ACO2	UP	23144.2	5640.13	40648.3	7.20698	2.8494	1.45e-55	4.86e-54	32.9504	31.8228	32.8427	160.517	146.818	149.459
ACOT13	UP	2825.29	1312.14	4338.45	3.3064	1.72526	1.46e-20	1.19e-19	9.62875	9.55338	9.94248	19.4988	19.4369	16.9586
ACOX2	UP	1284.95	265.485	2304.42	8.68005	3.1177	1.66e-14	9.38e-14	1.26381	1.4324	0.866139	7.65492	6.35486	10.072
ACP6	UP	308.731	174.152	443.31	2.54554	1.34797	0.00361918	0.00714561	1.72238	1.1607	0.868614	1.51063	2.89468	2.83071
ACPT	UP	93.9324	28.4871	159.378	5.59473	2.48407	9.81e-10	3.93e-09	0	0.0774284	0.156379	0.97054	0.481853	0.349002
ACRBP	DOWN	23.9648	41.9858	5.94375	0.141566	-2.82046	0.000393759	0.000896804	0.367614	0.340785	0.506379	0.0545249	0.0192333	0.0356467
ACSL1	UP	15151.9	1117.8	29186.1	26.1102	4.70654	3.6e-42	7.6e-41	4.22016	4.69241	4.55134	93.109	58.7916	70.0979
ACSL4	UP	1871.34	1125.18	2617.49	2.32629	1.21803	7.18e-11	3.14e-10	5.09092	5.57771	5.77323	10.1758	7.16658	8.30974
ACSL5	UP	207.514	116.02	299.008	2.57722	1.36581	1.93e-06	5.77e-06	0.44675	0.620926	0.566027	1.07819	0.782828	0.908456
ACSL6	UP	74.7262	27.3823	122.07	4.45799	2.15639	8.78e-07	2.71e-06	0.0726718	0.133494	0.12538	0.358012	0.385406	0.31805
ACSM5	UP	770.209	2.63463	1537.78	583.681	9.18904	5.65e-63	2.34e-61	0.0196969	0	0.00968725	5.69559	3.23321	5.40967
ACSS1	UP	453.767	110.906	796.628	7.1829	2.84457	7.9e-11	3.44e-10	0.47312	0.613405	0.512621	2.33418	3.41953	2.06241
ACSS2	UP	2425.72	1445.6	3405.83	2.35599	1.23633	0.000137873	0.000333331	7.67761	5.69502	6.27044	9.65397	12.4936	8.30071
ACSS3	UP	1024.79	618.395	1431.18	2.31435	1.21061	0.00112966	0.00241172	2.5995	2.45063	2.56123	4.8645	3.68464	2.42235
ACTA1	UP	697085	53349.9	1.34082e+06	25.1326	4.65149	5.27e-16	3.28e-15	530.324	285.577	372.849	5200.8	5365.69	7870.38
ACTC1	DOWN	53660.4	104489	2831.71	0.0271006	-5.20553	3.79e-29	4.64e-28	1254.17	1002.28	1280.91	44.3327	3.36691	10.3086
ACTG1	DOWN	23262.5	35178.7	11346.2	0.322531	-1.63249	5.02e-21	4.15e-20	279.922	280.383	298.81	56.6159	46.2795	62.3981
ACTG2	UP	120.429	72.2025	168.656	2.33588	1.22397	0.000558095	0.0012453	0.800086	0.837076	1.00748	1.12753	1.4276	1.16955
ACTN3	UP	172986	1113.72	344859	309.646	8.27447	1.47e-258	2.34e-255	5.93998	5.49237	4.8516	1078.17	945.585	1112.16
ACVR1	DOWN	1122.52	1636.06	608.982	0.372224	-1.42576	8.07e-13	4.06e-12	8.39182	9.70277	9.79277	2.21764	1.83687	2.6027
ACVR2B	DOWN	586.339	853.921	318.756	0.373285	-1.42165	1.19e-10	5.11e-10	5.07162	5.14609	4.67768	1.50645	1.71282	0.955116
ACYP1	UP	188.029	107.574	268.484	2.4958	1.3195	8.58e-06	2.39e-05	1.69199	1.0522	1.40053	2.46427	2.30157	2.09012
ACYP2	UP	1777	123.034	3430.96	27.8864	4.80149	9.11e-109	1.2e-106	2.4472	0.974062	2.31672	49.0248	47.7961	41.3744
ADAM12	DOWN	438.489	862.585	14.3918	0.0166845	-5.90535	1.94e-47	4.97e-46	3.55105	5.3296	4.26803	0.0527519	0.0689214	0.0642147
ADAM19	DOWN	1723.41	2496.76	950.059	0.380516	-1.39397	3.07e-13	1.6e-12	9.6644	10.0558	9.90072	3.1505	1.74737	3.05414
ADAM20	UP	16.8803	2.30461	31.456	13.6492	3.77074	7.55e-05	0.00018825	0.010853	0.0107183	0.0323044	0.246292	0.0939487	0.0759242
ADAM22	DOWN	300.878	468.725	133.031	0.283815	-1.81698	1.7e-06	5.12e-06	1.50924	1.05941	1.82316	0.384496	0.18515	0.182068
ADAM23	DOWN	85.0057	131.196	38.8154	0.295858	-1.75702	3.35e-05	8.75e-05	0.294763	0.373182	0.366615	0.134763	0.050044	0.0285179
ADAM32	UP	66.9129	35.0721	98.7536	2.81573	1.49351	0.00171796	0.00356496	0.181033	0.116625	0.107837	0.177627	0.359471	0.188259
ADAM33	DOWN	4829	8040.59	1617.42	0.201156	-2.31361	2.47e-29	3.06e-28	17.628	23.1479	22.3508	3.67712	2.28358	2.4939
ADAM9	UP	8298.42	2056.89	14540	7.06892	2.82149	7.54e-51	2.12e-49	6.09239	8.12681	7.59379	35.2075	33.1483	27.3214
ADAMTS10	DOWN	470.41	777.874	162.946	0.209477	-2.25514	6.05e-17	3.99e-16	2.41555	3.19819	3.10843	0.588171	0.359466	0.388448
ADAMTS12	DOWN	2608.11	4932.56	283.665	0.0575086	-4.12008	5.35e-51	1.51e-49	10.8973	15.0546	12.763	0.605594	0.33834	0.499734
ADAMTS14	DOWN	510.315	1013.02	7.61042	0.00751261	-7.05647	1.42e-97	1.43e-95	4.16247	3.51578	3.84563	0.0848856	0.00984454	0
ADAMTS15	DOWN	741.829	1375.45	108.207	0.0786703	-3.66804	1.6e-54	5.15e-53	8.78294	8.27884	7.53254	0.677577	0.276903	0.444101
ADAMTS16	DOWN	300.619	574.536	26.7019	0.0464756	-4.42738	2.69e-28	3.14e-27	2.3482	2.20315	1.69537	0.142092	0.034933	0.0733411
ADAMTS17	DOWN	223.661	416.372	30.9498	0.0743321	-3.74987	4.63e-31	6.27e-30	2.25988	2.60674	2.39562	0.100779	0.0600865	0.153508
ADAMTS19	DOWN	720.543	1412.24	28.8469	0.0204263	-5.61343	2.41e-52	7.14e-51	3.86774	3.3784	3.28991	0.039587	0.047478	0.0705608
ADAMTS2	DOWN	1360.49	2211.7	509.281	0.230267	-2.11862	4.58e-06	1.31e-05	6.01912	11.0312	11.5674	1.96633	0.545765	1.74928
ADAMTS20	DOWN	4642.13	7487.13	1797.13	0.240029	-2.05872	3.32e-08	1.17e-07	17.3661	12.519	13.6884	1.73422	2.10703	2.3748
ADAMTS4	DOWN	454.938	662.335	247.54	0.373738	-1.4199	6.74e-07	2.1e-06	2.8868	4.19131	3.91631	1.37038	0.457162	0.977065
ADAMTS6	DOWN	538.269	1008.91	67.6257	0.0670283	-3.89908	1.07e-23	1.02e-22	1.35658	2.18689	2.33092	0.0973256	0.0730115	0.0737088
ADAMTS7	DOWN	1687.47	3318.7	56.2402	0.0169464	-5.88287	1.49e-24	1.48e-23	7.79921	13.9013	11.1573	0.245598	0.0543541	0.13009
ADAMTS8	DOWN	64.5451	103.021	26.0693	0.253048	-1.98252	3.26e-05	8.53e-05	0.672485	0.373508	0.59017	0.148138	0.064441	0.13184
ADAMTS9	DOWN	3766.63	5804.88	1728.37	0.297745	-1.74785	4.14e-22	3.64e-21	8.64535	11.4721	11.0697	1.71713	1.43557	1.62833
ADAMTSL1	DOWN	668.677	1254.23	83.1259	0.0662766	-3.91536	1.75e-58	6.47e-57	3.1909	3.00037	4.00846	0.167896	0.144898	0.129777
ADAMTSL3	DOWN	1428.18	2463.54	392.815	0.159452	-2.64881	5.48e-19	4.11e-18	7.18884	9.84678	10.4734	1.47672	0.628284	0.758187
ADAMTSL5	UP	870.245	71.4791	1669.01	23.3496	4.54533	2.08e-28	2.46e-27	0.509655	0.460393	0.546798	6.94952	9.85631	8.0491
ADAR	DOWN	1613.53	2272.26	954.801	0.420199	-1.25086	3.85e-11	1.72e-10	6.23625	7.00639	6.94801	1.79202	2.01344	1.53147
ADAT3	DOWN	56.3065	91.9578	20.6553	0.224617	-2.15446	1.74e-05	4.67e-05	1.78863	1.4681	1.72529	0.221601	0.329778	0.34414
ADCK3	UP	18513.9	1012.94	36014.9	35.5548	5.15197	4.24e-23	3.92e-22	5.79686	7.45656	6.78979	108.716	158.156	163.125
ADCK4	DOWN	204.099	295.934	112.264	0.379354	-1.39838	1.74e-06	5.23e-06	1.64565	1.5259	1.44016	0.327039	0.274727	0.563557
ADCK5	DOWN	746.616	1116.63	376.6	0.337265	-1.56805	1.48e-13	7.86e-13	7.82296	8.41415	7.80099	2.2699	2.15587	1.99469
ADCY2	UP	9076.85	1774.09	16379.6	9.23269	3.20675	2.69e-66	1.25e-64	8.07614	7.13498	7.3017	43.5938	49.2228	43.3963
ADCY3	DOWN	391.005	681.491	100.519	0.147499	-2.76123	3.64e-15	2.15e-14	1.73658	2.23137	2.91489	0.272447	0.218126	0.160502
ADCY5	DOWN	356.503	589.343	123.663	0.209831	-2.2527	2.35e-18	1.69e-17	1.73037	1.9466	1.70786	0.348942	0.217494	0.262612
ADCY9	UP	4586.05	1215.82	7956.29	6.54397	2.71017	5.06e-48	1.32e-46	4.80438	4.90289	4.97991	23.4341	19.8207	17.0673
ADGRA1	DOWN	12.5695	25.139	0	0	#NAME?	1.37e-05	3.72e-05	0.249141	0.189931	0.381739	0	0	0
ADGRA2	DOWN	1292.76	2295.47	290.04	0.126353	-2.98447	9.15e-47	2.26e-45	14.7575	15.6595	16.8154	1.97343	0.974296	1.23781
ADGRB2	DOWN	273.895	522.369	25.4217	0.0486662	-4.36094	1.97e-39	3.76e-38	1.72752	1.78075	2.39033	0.0853448	0.0807592	0.0499958
ADGRB3	DOWN	91.8976	166.621	17.1738	0.103071	-3.27829	0.000184514	0.000438277	0.630957	0.320087	0.353302	0.0791818	0.0220018	0.0309966
ADGRF5	UP	3549.15	2041.78	5056.52	2.47652	1.30831	4.6e-07	1.46e-06	7.72922	8.0774	6.99504	11.2078	9.48773	13.3776
ADGRG1	UP	310.451	142.318	478.584	3.36279	1.74966	9.28e-12	4.33e-11	0.849544	0.897462	0.527524	1.68376	1.16996	1.42961
ADGRG5	UP	7.53088	0.226347	14.8354	65.5429	6.03437	0.000835009	0.00181773	0	0	0.0182182	0.0226601	0.0237125	0.0662964
ADGRG6	DOWN	577.268	1054.75	99.7885	0.094609	-3.40188	9.2e-13	4.62e-12	2.491	4.21464	4.86811	0.245333	0.195386	0.224948
ADGRL1	DOWN	1071.68	1908.26	235.095	0.123198	-3.02095	1.77e-45	4.18e-44	5.59351	6.74998	7.28617	0.819385	0.328214	0.500572
ADGRL2	DOWN	6541.03	10922.5	2159.6	0.197721	-2.33846	1.52e-38	2.76e-37	24.2519	25.0452	27.097	3.03893	2.88051	3.31257
ADGRL3	DOWN	1367.18	2635.96	98.4085	0.0373332	-4.7434	3.71e-83	2.55e-81	6.24886	5.13118	6.42188	0.174055	0.178226	0.0890984
ADGRV1	DOWN	860.994	1556.08	165.911	0.106622	-3.22943	9.19e-17	6e-16	1.19341	1.32412	0.896456	0.0605862	0.109561	0.0868333
ADHFE1	UP	428.918	20.1622	837.673	41.5466	5.37666	6.3e-51	1.77e-49	0.175621	0.282943	0.110339	4.96223	3.93071	5.77918
ADIG	UP	17.477	0.457332	34.4967	75.4304	6.23707	0.00196619	0.00404645	0	0	0	0.90335	0.715898	0
ADIPOQ	UP	1443.8	3.25518	2884.34	886.077	9.79129	7.48e-09	2.78e-08	0.0284419	0	0.0473781	13.9846	15.8554	2.76536
ADIPOR2	UP	6861.96	1130.75	12593.2	11.137	3.47728	3.99e-14	2.2e-13	6.12597	4.88918	6.26979	50.4197	26.7606	44.7497
ADORA1	DOWN	73.4412	119.614	27.2688	0.227974	-2.13306	0.000164623	0.00039392	0.920366	0.663707	0.797864	0.319088	0.0399831	0.0124762
ADORA2A	DOWN	43.8142	73.8047	13.8237	0.1873	-2.41657	2.96e-05	7.78e-05	0.621603	0.561106	0.371277	0.125833	0.038381	0.0705747
ADORA2B	UP	99.3551	53.5036	145.207	2.71396	1.4404	0.000131872	0.00031953	0.454105	0.96926	0.897289	1.52008	0.901544	1.30323
ADPRHL1	UP	3432.02	1046.4	5817.64	5.55969	2.475	5.71e-16	3.55e-15	17.1714	5.97119	17.9137	51.6227	37.987	52.3633
ADPRM	DOWN	422.714	707.296	138.131	0.195295	-2.35628	9.37e-22	8.1e-21	7.46138	6.46238	6.65723	0.848345	0.937258	0.818865
ADRA2C	UP	12.6314	2.51764	22.7452	9.03431	3.17541	0.00330773	0.00656627	0	0.0808905	0.0488794	0.163451	0.175114	0.261012
ADRB2	UP	722.758	19.8119	1425.7	71.9621	6.16916	4.31e-41	8.75e-40	0.175555	0.230691	0.305784	7.14762	8.51132	9.81608
ADRBK2	DOWN	720.071	1183.32	256.819	0.217032	-2.20402	1.5e-23	1.41e-22	4.8692	4.84103	5.42865	0.933219	0.400647	0.604301
ADRM1	UP	2279.44	966.971	3591.91	3.7146	1.89321	1.15e-23	1.09e-22	7.28205	7.75276	8.11242	20.9602	18.9678	20.62
ADSL	UP	3557.81	1404.56	5711.06	4.06609	2.02364	2.84e-21	2.38e-20	12.8395	13.0554	14.1771	33.6833	42.3502	37.0829
ADSSL1	UP	6759.47	243.105	13275.8	54.6095	5.77108	2.55e-95	2.39e-93	2.33328	1.70515	1.86732	72.8728	66.9434	81.9686
AEBP1	DOWN	2024.74	3606.96	442.513	0.122683	-3.02699	0.000527178	0.00118068	5.18969	13.6231	18.6279	0.922985	0.990565	1.04967
AFAP1	DOWN	672.452	1247	97.9034	0.0785112	-3.67096	3.99e-53	1.21e-51	5.7683	6.5346	6.01756	0.364707	0.177728	0.442318
AFAP1L2	DOWN	1173.64	2149	198.28	0.0922662	-3.43805	9.24e-58	3.33e-56	8.36757	9.86643	7.84524	0.639154	0.481412	0.519222
AFF1	UP	2040.64	420.222	3661.06	8.7122	3.12304	7.88e-56	2.66e-54	0.96028	1.50368	1.42547	8.02849	6.11206	7.82902
AFF3	DOWN	412.288	760.728	63.8479	0.08393	-3.57467	2.29e-17	1.56e-16	2.57566	4.00138	2.83619	0.153548	0.198399	0.114514
AFG3L2	UP	5974.59	1847.06	10102.1	5.4693	2.45136	1.27e-40	2.53e-39	10.3199	9.3691	10.2846	33.3616	36.7971	34.9161
AFTPH	UP	3273.74	1219.32	5328.16	4.36977	2.12756	2.46e-30	3.2e-29	4.37346	4.40526	3.92735	12.2599	12.3668	10.7464
AGAP2	DOWN	194.997	319.243	70.7516	0.221623	-2.17382	2.09e-12	1.02e-11	1.65042	1.17765	1.66585	0.359222	0.201299	0.186902
AGBL2	DOWN	40.3988	75.3254	5.4722	0.0726475	-3.78294	1.2e-08	4.39e-08	0.271723	0.239493	0.219107	0.0349384	0.0184298	0.00857969
AGBL5	DOWN	210.81	347.392	74.2279	0.213672	-2.22653	1.86e-13	9.84e-13	1.48287	1.14624	1.25581	0.306375	0.259761	0.093725
AGER	DOWN	106.364	164.009	48.7176	0.297041	-1.75127	0.00225117	0.0045935	0.571234	0.678938	1.03459	0.262004	0.152909	0.0574425
AGFG2	DOWN	269.674	391.246	148.101	0.378537	-1.40149	1.58e-07	5.26e-07	2.39577	2.31676	2.07475	0.587609	0.612758	0.911179
AGL	UP	85888.1	37622.7	134153	3.56576	1.83421	4.79e-26	5.1e-25	88.9686	73.9169	81.2757	202.51	161.567	173.391
AGMAT	UP	78.1583	5.17023	151.146	29.234	4.86957	3.75e-22	3.31e-21	0.0293385	0.043099	0.0723167	0.706067	0.705197	0.709478
AGO4	UP	1761.22	439.853	3082.59	7.00823	2.80905	9.3e-28	1.07e-26	1.63292	1.93335	1.63807	10.549	7.18593	7.71718
AGPAT1	DOWN	473.473	755.636	191.31	0.253177	-1.98178	3.73e-17	2.5e-16	6.37593	7.48592	7.26108	1.1369	1.30697	0.920966
AGPAT2	UP	491.65	132.761	850.54	6.40656	2.67955	4.8e-07	1.52e-06	2.04118	1.49338	2.42356	12.3495	8.71957	5.85251
AGPAT3	UP	1277.83	630.856	1924.8	3.05109	1.60932	2.48e-16	1.58e-15	6.41893	8.21612	7.16055	17.1104	12.919	13.9273
AGPAT4	DOWN	64.4418	122.509	6.37433	0.0520314	-4.26447	1.9e-14	1.08e-13	1.94819	1.64345	2.03652	0.114148	0.0807314	0
AGPAT5	UP	9996.43	1514.88	18478	12.1977	3.60853	4.72e-37	8.17e-36	7.21806	7.04527	7.81195	51.6012	50.3797	62.5773
AGRN	DOWN	4204.54	7712.37	696.701	0.0903354	-3.46856	2.02e-73	1.11e-71	17.802	17.8831	18.4625	1.23299	1.26004	0.806717
AGTR2	DOWN	342.83	681.843	3.81666	0.00559757	-7.48098	1.82e-61	7.25e-60	5.53453	8.22803	8.60703	0.019899	0.062429	0.0593326
AGTRAP	UP	289.236	173.428	405.044	2.33552	1.22375	0.000521683	0.00116868	2.22867	3.26238	3.53609	3.51952	5.37227	4.80153
AHCYL2	UP	4185.85	1222.16	7149.53	5.84992	2.54842	1.75e-42	3.72e-41	3.9386	4.02353	3.26105	13.4643	14.9379	13.1058
AHI1	DOWN	921.526	1433.08	409.97	0.286076	-1.80553	1.86e-18	1.35e-17	3.7796	3.52792	3.73122	0.642296	0.653603	0.635609
AHNAK	UP	129183	75558.8	182806	2.41939	1.27464	0.000275384	0.000639442	34.9473	35.6667	36.2528	77.1282	42.1889	45.1696
AHR	DOWN	1073.17	1566.63	579.704	0.370033	-1.43427	8.03e-13	4.04e-12	5.67884	5.57258	5.12382	1.40545	1.3847	0.981873
AHSA2	DOWN	338.84	511.236	166.443	0.325569	-1.61896	1.33e-10	5.68e-10	1.88912	1.81933	2.03191	0.396267	0.45396	0.229076
AIF1L	DOWN	1743.32	2591.76	894.884	0.34528	-1.53416	1.07e-15	6.53e-15	14.0143	15.0467	14.5879	4.02932	2.85084	2.76621
AIFM1	UP	2409.04	587.411	4230.66	7.20221	2.84844	2.43e-23	2.26e-22	2.93582	2.71222	3.18126	13.5645	16.9932	14.4158
AIFM2	UP	548.473	153.927	943.018	6.1264	2.61504	8.6e-24	8.2e-23	1.23006	0.967788	1.21154	4.21636	5.97166	5.41529
AIM1	UP	503.47	186.885	820.055	4.38801	2.13357	1.97e-18	1.43e-17	0.406868	0.473645	0.394706	1.44838	0.952042	0.998272
AIMP2	UP	1331.12	605.43	2056.81	3.39727	1.76437	1e-05	2.77e-05	10.6939	8.37244	10.8867	18.0198	28.2301	19.2405
AJAP1	DOWN	51.9579	92.6374	11.2784	0.121747	-3.03804	6.32e-05	0.000159475	1.82316	0.989138	1.11079	0.228299	0.0916448	0.0281618
AJUBA	DOWN	506.697	826.12	187.273	0.22669	-2.14121	2.32e-12	1.13e-11	4.8142	3.9849	6.30801	0.807054	0.740797	0.805293
AK1	UP	26196.6	2171.86	50221.3	23.1236	4.53129	2.65e-20	2.12e-19	16.4495	12.8007	18.7134	180.047	274.555	244.119
AK2	UP	2250.68	1196.7	3304.66	2.76147	1.46544	5.55e-15	3.24e-14	10.0256	8.87252	10.1774	18.5498	20.1623	16.257
AK3	UP	5041.85	1907.5	8176.2	4.28633	2.09974	5.93e-31	7.98e-30	5.17643	6.13212	5.4724	17.2179	12.8183	13.7257
AK6	UP	254.44	108.758	400.122	3.67902	1.87932	5.53e-12	2.63e-11	2.60795	2.72784	2.52179	8.17823	6.17459	7.28315
AKAP11	DOWN	5929.78	10061.6	1797.92	0.178691	-2.48446	3.14e-42	6.64e-41	21.6897	20.6434	22.3424	2.93341	2.10283	2.13542
AKAP13	DOWN	5278.58	8310.3	2246.86	0.27037	-1.88699	1.01e-25	1.06e-24	11.9384	13.6149	13.0472	2.5576	1.9955	1.66817
AKNA	DOWN	177.499	281.099	73.8984	0.262891	-1.92746	9.16e-10	3.69e-09	0.93717	0.778325	0.879214	0.181293	0.158384	0.127344
AKR1E2	DOWN	37.0109	66.8581	7.16367	0.107147	-3.22233	7.42e-07	2.3e-06	0.202933	0.197987	0.254992	0.0352334	0.11127	0
AKT1S1	UP	801.973	310.119	1293.83	4.17204	2.06075	3.18e-22	2.82e-21	3.76283	4.78815	4.632	14.0955	11.2941	10.4942
AKT3	DOWN	3059.88	4468.58	1651.18	0.369508	-1.43632	5.31e-15	3.11e-14	12.6635	11.884	12.9294	3.63009	2.40737	2.55794
AKTIP	UP	1918.79	606.691	3230.88	5.32541	2.41289	6.19e-33	9.16e-32	3.33598	3.36881	3.58328	15.1959	11.3735	9.85166
ALAD	UP	1959.14	851.019	3067.26	3.60422	1.84969	0.00131038	0.00276847	4.50371	4.64572	4.54835	17.8145	9.32912	8.12653
ALAS1	UP	3908.86	894.336	6923.39	7.74138	2.95259	1.37e-28	1.63e-27	4.39441	4.74066	5.88136	23.8545	28.8373	24.7533
ALAS2	DOWN	461.557	920.26	2.8532	0.00310043	-8.33332	3.74e-13	1.93e-12	10.7603	4.39122	7.37011	0.0146282	0.0301038	0.028336
ALDH1A1	UP	3816.78	10.4308	7623.13	730.828	9.51339	1.23e-271	2.4e-268	0.105263	0.104277	0.0787855	39.8672	33.3127	33.4753
ALDH1A3	DOWN	1125.3	1980.8	269.807	0.136212	-2.87608	7.2e-43	1.55e-41	7.55886	8.50773	8.54969	0.787803	0.60086	0.841773
ALDH2	UP	12973.6	1515.78	24431.4	16.118	4.0106	7.68e-98	7.86e-96	13.4337	14.1812	13.0046	153.185	147.634	128.17
ALDOA	UP	749747	21608.5	1.47789e+06	68.3938	6.09579	1.02e-193	7.41e-191	250.889	220.573	249.68	9667.34	9403.65	8984.8
ALG12	DOWN	223.351	317.334	129.369	0.407675	-1.29451	5.86e-06	1.66e-05	2.69242	3.21006	3.90303	0.94405	0.903864	0.830551
ALG8	DOWN	268.987	393.679	144.296	0.366531	-1.44799	5.04e-08	1.75e-07	3.27028	3.46775	3.90733	0.629108	1.05472	0.883901
ALG9	DOWN	322.866	463.465	182.268	0.393273	-1.3464	1.09e-07	3.67e-07	3.51783	3.34269	4.11541	0.933868	0.912442	0.976349
ALKBH3	UP	644.438	324.462	964.415	2.97235	1.5716	4.69e-13	2.41e-12	1.96448	1.66794	1.59543	5.2682	4.4177	4.7706
ALKBH4	UP	1080.6	529.529	1631.68	3.08137	1.62357	1.46e-07	4.88e-07	8.78384	9.76878	10.8223	18.5278	14.9963	23.6869
ALKBH5	UP	3366.42	883.12	5849.71	6.62392	2.72769	6.48e-47	1.61e-45	13.4959	14.2052	14.6237	60.1625	61.6668	56.6768
ALKBH7	UP	1023.01	327.458	1718.57	5.24821	2.39183	2.18e-17	1.48e-16	8.63661	9.41133	10.1925	27.8373	32.0856	36.3451
ALMS1	DOWN	3573.87	5096.29	2051.45	0.402539	-1.3128	2.43e-13	1.28e-12	5.83905	6.31723	6.48967	1.58806	1.61306	1.51517
ALPK2	UP	4659.16	392.387	8925.94	22.7478	4.50766	1.48e-31	2.04e-30	0.922159	0.934558	0.715821	14.5264	12.2325	8.84715
ALPK3	UP	37608.6	9451.43	65765.7	6.95828	2.79873	1.67e-54	5.36e-53	26.9335	17.3983	22.4574	111.621	99.8769	89.7047
ALPL	UP	273.911	90.0143	457.807	5.08593	2.34651	1.95e-12	9.57e-12	0.413202	0.77685	0.630952	2.07825	1.50171	1.09269
ALS2CL	UP	880.969	350.325	1411.61	4.02944	2.01058	4.48e-17	2.98e-16	0.840105	1.49295	1.41087	3.74804	3.63056	2.3139
ALS2CR11	DOWN	67.0725	106.263	27.8815	0.262381	-1.93026	2.95e-05	7.77e-05	0.253411	0.208581	0.222977	0.0380997	0.0480162	0.0459585
AMACR	UP	573.73	220.019	927.44	4.21527	2.07562	0.000205978	0.000486288	2.78363	2.07154	2.32113	4.16549	8.16741	7.65701
AMD1	UP	3686.35	2144.77	5227.93	2.43752	1.28542	1.78e-12	8.76e-12	9.753	9.71176	11.3153	14.4478	16.169	16.5571
AMDHD1	DOWN	68.6125	118.097	19.128	0.161969	-2.62621	6.47e-08	2.23e-07	0.723546	0.542491	0.473685	0.138936	0.0359634	0.0338345
AMFR	UP	11553.4	3480.63	19626.1	5.63867	2.49536	3.14e-43	6.88e-42	17.8429	20.5537	22.6361	79.506	73.7299	72.26
AMICA1	UP	39.9142	0	79.8285	Inf	Inf	1.28e-17	8.86e-17	0	0	0	0.515007	0.271198	0.205227
AMIGO3	DOWN	154.477	227.912	81.043	0.355589	-1.49172	0.000840268	0.00182872	1.4719	1.75954	2.94464	0.57363	0.430036	0.38349
AMMECR1	DOWN	169.691	249.355	90.0265	0.361038	-1.46978	2.76e-06	8.09e-06	1.4977	1.53819	1.46716	0.312216	0.250656	0.393419
AMOT	UP	7464.98	3231.35	11698.6	3.62034	1.85613	5.29e-13	2.71e-12	8.14052	7.25125	6.89719	19.1047	12.6625	18.0772
AMOTL2	DOWN	2204.75	3312.4	1097.1	0.331208	-1.59419	2.02e-17	1.38e-16	14.1594	13.8111	15.623	3.73629	2.47114	3.03527
AMPD1	UP	27697.9	7269.27	48126.6	6.62056	2.72695	1.41e-22	1.28e-21	46.314	30.3181	41.9876	151.363	185.823	186.878
AMPD2	DOWN	724.147	1325.25	123.047	0.0928487	-3.42897	4.47e-49	1.2e-47	5.37618	5.35179	5.70814	0.571273	0.29413	0.281964
AMPD3	UP	610.431	19.4641	1201.4	61.7239	5.94776	2.27e-11	1.03e-10	0.0942831	0.084895	0.0496745	3.83442	1.39315	2.55412
AMT	DOWN	872.931	1318.38	427.487	0.324253	-1.62481	5.66e-15	3.3e-14	9.70349	11.8214	11.2051	2.65354	1.98535	2.05064
AMZ2	UP	4481.37	1313.21	7649.52	5.82504	2.54227	9.24e-43	1.98e-41	15.0328	12.9875	13.3217	57.3936	54.7425	51.4354
ANAPC10	UP	291.444	170.525	412.363	2.41819	1.27393	1.35e-05	3.67e-05	1.88338	1.73553	2.32486	2.79417	3.30417	4.04819
ANAPC11	UP	680.718	295.952	1065.48	3.60019	1.84807	3.9e-09	1.49e-08	9.19484	9.82885	11.2805	26.5163	16.5094	26.2563
ANAPC16	UP	3387.28	1055.38	5719.19	5.4191	2.43805	1.02e-38	1.87e-37	13.6429	12.9093	12.9387	47.0543	47.2449	40.5097
ANGPTL1	DOWN	1911.29	3033.48	789.096	0.260129	-1.9427	0.000460132	0.00103904	9.79245	23.5333	20.963	3.88313	1.80923	3.26293
ANGPTL2	DOWN	1757.77	2828.96	686.574	0.242695	-2.04279	0.00263231	0.00531721	7.4635	15.783	21.2704	2.92005	1.35086	2.49915
ANGPTL4	UP	543.725	103.446	984.004	9.51224	3.24978	6.54e-42	1.37e-40	0.739305	1.4966	0.951984	7.02285	5.30574	6.50428
ANGPTL5	UP	18.3329	2.48982	34.1761	13.7263	3.77888	9.9e-05	0.000243621	0	0	0.0733091	0.202613	0.122538	0.299204
ANGPTL6	DOWN	495.657	986.804	4.51064	0.00457096	-7.77329	1.94e-05	5.2e-05	3.22054	10.8867	21.6976	0.0690081	0	0.0676337
ANK1	UP	21665.9	4272.16	39059.7	9.14285	3.19264	2.24e-67	1.08e-65	7.79938	7.20493	7.51188	43.6928	48.178	40.7366
ANK2	DOWN	21797.6	30455.5	13139.8	0.431442	-1.21276	2.26e-12	1.1e-11	21.3002	20.2149	20.4018	6.52703	5.82644	4.27453
ANKFN1	DOWN	22.2268	40.1783	4.27519	0.106405	-3.23236	0.00119483	0.00253845	0.202233	0.13623	0.0403332	0	0.0202484	0
ANKH	UP	392.563	136.649	648.477	4.74556	2.24658	8.83e-06	2.46e-05	2.79599	4.3957	4.46825	9.0932	9.6509	14.9911
ANKLE1	DOWN	43.9533	72.3902	15.5164	0.214343	-2.222	0.000110398	0.000269778	0.393539	0.271302	0.33008	0.101164	0.0572729	0.026819
ANKRA2	UP	681.461	397.255	965.667	2.43085	1.28146	8.41e-08	2.87e-07	2.54876	3.40786	2.63663	4.82341	5.58959	6.08143
ANKRD1	UP	109433	741.992	218125	293.972	8.19954	3.08e-37	5.37e-36	4.46586	2.8815	9.78047	1042.66	731.001	1245.57
ANKRD13D	DOWN	217.32	319.422	115.218	0.360709	-1.47109	2.94e-07	9.51e-07	2.0342	2.08717	2.66483	0.58208	0.504371	0.782011
ANKRD2	UP	2806.95	13.7271	5600.17	407.964	8.6723	2.49e-19	1.9e-18	0.113821	0.128274	0.128036	27.1791	41.9763	57.1621
ANKRD23	UP	53734.4	233.545	107235	459.163	8.84286	4.92e-103	5.86e-101	1.63497	1.8583	1.43466	510.059	624.197	618.444
ANKRD24	DOWN	85.4235	128.348	42.499	0.331123	-1.59456	7.79e-05	0.000194072	0.484963	0.717711	0.460298	0.0579653	0.13426	0.236987
ANKRD26	DOWN	488.044	752.155	223.933	0.297722	-1.74796	2.82e-14	1.57e-13	1.0214	1.04254	1.12189	0.191893	0.321512	0.172496
ANKRD28	UP	2165.45	1120.66	3210.25	2.86461	1.51834	6.29e-16	3.9e-15	5.34812	5.08649	5.80339	10.0574	9.83547	10.556
ANKRD29	DOWN	54.9094	83.141	26.6778	0.320874	-1.63992	0.00136125	0.00286625	0.696513	0.541352	0.881373	0.242455	0.0505712	0.190536
ANKRD31	DOWN	33.9974	61.509	6.48587	0.105446	-3.24543	2.29e-06	6.78e-06	0.0996884	0.0888332	0.125554	0.00424239	0.00884245	0.00834679
ANKRD33B	UP	941.27	4.26948	1878.27	439.93	8.78113	1.09e-15	6.62e-15	0.043609	0.0530788	0.0214678	13.2394	5.06263	6.73161
ANKRD37	UP	57.1027	19.6753	94.5301	4.80451	2.26439	3.43e-06	9.96e-06	0.112165	0.333476	0.186699	1.18291	1.24791	0.625321
ANKRD40	UP	3624.17	1688.96	5559.38	3.2916	1.71879	7.43e-21	6.1e-20	8.7882	8.8359	10.1662	19.3897	20.3449	16.8802
ANKRD44	DOWN	1537.11	2596.87	477.355	0.18382	-2.44364	8.41e-35	1.35e-33	5.84931	6.83338	6.60476	0.827911	0.539934	0.733236
ANKRD50	DOWN	7193.55	13775.6	611.527	0.0443921	-4.49355	5.8e-115	8.98e-113	30.268	27.2517	30.072	1.08299	0.727659	0.682672
ANKRD6	UP	483.205	203.257	763.152	3.75461	1.90866	4.64e-07	1.47e-06	0.748783	0.405197	0.62862	1.1227	1.41687	1.49333
ANKS1B	DOWN	22.0348	41.7343	2.33524	0.055955	-4.15959	3.39e-05	8.86e-05	0.177668	0.0777953	0.099303	0	0.00649555	0.00611998
ANKS6	DOWN	165.105	266.185	64.0259	0.240531	-2.0557	1.8e-10	7.61e-10	1.26617	0.911234	1.21941	0.238635	0.25029	0.154632
ANLN	DOWN	1028.52	1922.17	134.858	0.070159	-3.83323	1.19e-65	5.38e-64	5.32895	5.32309	6.3044	0.332331	0.170074	0.310112
ANO1	UP	63.6582	19.7658	107.551	5.44125	2.44394	2.33e-07	7.62e-07	0.104977	0.0705923	0.078651	0.293731	0.390303	0.240089
ANO2	DOWN	68.0778	131.522	4.6333	0.0352283	-4.82712	2.63e-17	1.78e-16	0.720145	0.664408	0.549907	0	0.0117536	0.0325461
ANO3	DOWN	238.063	468.257	7.86877	0.0168044	-5.89502	3.16e-08	1.12e-07	1.55779	0.569218	1.26417	0.0179413	0.0139772	0.00887139
ANO5	UP	3326.76	380.386	6273.13	16.4915	4.04365	1.8e-91	1.47e-89	2.09488	1.53311	1.86508	20.7359	19.5665	17.3367
ANO6	UP	3708.73	2227.27	5190.2	2.3303	1.22051	2.13e-05	5.69e-05	10.8345	9.44251	9.48133	16.6992	10.6041	16.2312
ANOS1	DOWN	610.825	1053.12	168.533	0.160033	-2.64356	2.31e-30	3.01e-29	7.03215	6.93753	6.21447	1.02464	0.427581	0.793898
ANTXR1	DOWN	3172.92	5810.61	535.223	0.0921113	-3.44048	1.05e-69	5.33e-68	14.0836	18.1679	16.698	1.29489	0.786429	0.903395
ANTXR2	DOWN	2426.22	3570.86	1281.58	0.3589	-1.47835	2.05e-15	1.23e-14	15.9373	15.6726	15.6238	4.3163	2.75666	3.71042
ANXA11	UP	3717.39	1535.58	5899.21	3.84168	1.94174	4.99e-26	5.3e-25	8.82559	9.45151	9.49623	27.6865	27.9142	21.8157
ANXA3	UP	997.975	601.781	1394.17	2.31674	1.2121	0.00061997	0.0013739	5.94153	5.80119	7.71219	7.13523	11.2401	9.7749
ANXA7	UP	4256.41	1285.28	7227.55	5.62333	2.49142	3.91e-41	7.93e-40	10.8202	8.01764	8.61701	31.678	30.6865	31.852
ANXA9	UP	15.9636	0.973157	30.954	31.8078	4.99131	4.08e-06	1.18e-05	0.0176615	0	0	0.171155	0.269766	0.146469
AOC1	UP	185.24	10.4527	360.027	34.4437	5.10617	3.73e-17	2.5e-16	0.0742892	0.0320462	0.128956	1.59559	0.793289	1.50039
AOX1	UP	2176.45	287.47	4065.43	14.1421	3.82192	2.71e-23	2.52e-22	1.05545	0.613558	0.859372	9.38225	5.61687	6.29894
AP1G2	DOWN	183.971	265.878	102.065	0.383878	-1.38128	7.69e-06	2.15e-05	0.87868	0.914156	0.880114	0.374388	0.137241	0.224362
AP2S1	UP	1579.99	750.398	2409.58	3.21107	1.68306	4.43e-18	3.14e-17	12.4346	11.8537	12.6247	22.039	23.4833	25.2673
AP3S1	DOWN	374.2	576.412	171.989	0.298378	-1.74479	1.37e-12	6.83e-12	6.74169	7.95824	8.18513	0.859961	1.46369	1.08674
AP4E1	UP	1584.32	837.322	2331.31	2.78425	1.47729	1.17e-14	6.68e-14	2.97308	3.10913	2.67228	6.63089	5.56449	5.29025
AP4M1	DOWN	730.236	1019.53	440.942	0.432495	-1.20924	1.16e-08	4.27e-08	10.3127	10.4609	9.86098	3.46012	3.02549	2.39824
AP5B1	UP	418.163	94.6147	741.712	7.83928	2.97072	3.21e-10	1.34e-09	0.524487	0.931115	1.52675	6.59047	3.7429	4.0993
APBA1	DOWN	126.626	204.567	48.6852	0.237992	-2.07102	0.000753658	0.00165174	0.390881	0.648984	0.942407	0.138618	0.194484	0.0300629
APBA2	DOWN	102.812	184.892	20.7321	0.112131	-3.15674	5.1e-08	1.77e-07	0.734422	1.01633	0.539643	0.133489	0.0437636	0.0487696
APBA3	UP	664.671	394.128	935.213	2.37287	1.24663	6.95e-09	2.59e-08	3.18573	3.31995	3.20873	6.00091	5.63066	4.95209
APBB3	DOWN	669.356	1002.4	336.315	0.335511	-1.57557	3.36e-13	1.74e-12	4.1323	4.64505	5.0118	1.09136	0.986007	0.762954
API5	UP	3484.07	2099.52	4868.62	2.31891	1.21345	2.31e-11	1.05e-10	8.37505	8.05633	9.24045	11.5361	10.7645	13.4671
APIP	UP	1187.09	713.94	1660.23	2.32545	1.21751	4.99e-10	2.05e-09	7.79694	8.9882	9.08692	16.909	11.5548	13.4041
APLF	DOWN	666.327	1028.05	304.599	0.296287	-1.75493	1.11e-15	6.78e-15	5.16929	4.7293	5.09652	1.11828	0.895697	1.02556
APLNR	DOWN	240.491	404.988	75.9938	0.187645	-2.41393	5.12e-17	3.39e-16	5.49997	7.06083	6.16773	0.717463	0.803058	0.663211
APLP1	UP	310.826	170.9	450.753	2.63752	1.39918	5.43e-08	1.88e-07	0.868488	1.07561	1.0217	1.70756	1.79568	1.97615
APOA1	DOWN	60.9229	114.729	7.11661	0.0620297	-4.0109	7.7e-06	2.15e-05	2.10638	4.26305	4.70168	0.269051	0.0953054	0.0865644
APOA1BP	UP	1010.25	589.562	1430.93	2.42711	1.27924	2.04e-10	8.6e-10	6.60416	5.51172	6.83264	11.5979	9.49669	10.1827
APOD	UP	1578.24	254.544	2901.93	11.4005	3.51102	3.38e-65	1.5e-63	1.76975	1.86573	1.29537	12.3175	10.9097	11.0846
APOL6	UP	15.1942	0	30.3883	Inf	Inf	0.000180913	0.000430075	0	0	0	0.453884	0.414322	0.118299
APOLD1	UP	627.209	318.985	935.434	2.93254	1.55215	7.56e-10	3.06e-09	3.90096	5.71489	4.58349	10.6497	8.16933	9.76795
APOM	DOWN	60.3098	93.7108	26.9088	0.287148	-1.80014	0.000188447	0.000447194	1.92414	1.69613	1.90064	0.142177	0.0997521	0.369285
APOO	UP	1176.25	328.786	2023.71	6.15509	2.62178	1.79e-26	1.96e-25	4.58652	4.86609	5.70426	17.9128	20.6481	21.9803
APOPT1	UP	1066.34	289.126	1843.56	6.37633	2.67273	1.99e-37	3.5e-36	3.8654	4.07753	4.5698	18.5275	18.0161	18.3592
APP	DOWN	10320.4	15921.1	4719.75	0.296447	-1.75415	1.87e-23	1.75e-22	58.413	70.9736	74.8286	13.7366	11.0767	10.7975
APPL2	UP	2816.7	1455.49	4177.92	2.87046	1.52128	1.43e-16	9.24e-16	6.0275	5.46095	6.15559	12.174	10.9207	11.9459
AQP1	UP	2444.48	1057.53	3831.43	3.62301	1.85719	1.02e-15	6.21e-15	6.0419	8.13388	6.28859	19.3853	16.0536	12.7221
AQP7	UP	2278.67	781.732	3775.61	4.8298	2.27196	4.32e-20	3.42e-19	6.4672	4.36983	6.09658	21.3948	17.6117	24.3493
AR	UP	163.123	21.5416	304.704	14.1449	3.82221	1.45e-27	1.65e-26	0.0815535	0.0955532	0.200188	0.991047	1.08016	0.833987
ARAF	UP	2686.93	1595.51	3778.35	2.36811	1.24374	8.33e-12	3.9e-11	11.0844	10.3312	10.2596	20.2951	14.1219	18.8798
ARHGAP11A	DOWN	588.652	1167.84	9.46298	0.00810297	-6.94733	3.73e-104	4.56e-102	5.13465	4.76286	5.4249	0.0659332	0.0256094	0.0162063
ARHGAP24	DOWN	1530.86	2155.16	906.568	0.420651	-1.24931	2.22e-07	7.27e-07	9.38616	8.85596	8.3614	1.51763	2.4597	3.35228
ARHGAP28	DOWN	1614.77	2780.87	448.678	0.161345	-2.63178	4.54e-40	8.88e-39	11.517	13.1761	12.2806	1.29183	0.732842	1.96075
ARHGAP30	UP	116.943	65.1452	168.74	2.59022	1.37308	0.0050027	0.00966661	0.231889	0.244176	0.239741	0.57354	0.290772	0.356615
ARHGAP32	DOWN	1618.88	2987.29	250.464	0.0838432	-3.57616	8.84e-58	3.19e-56	7.96486	6.68002	7.19294	0.473859	0.504549	0.231675
ARHGAP33	DOWN	157.265	309.823	4.70766	0.0151947	-6.04029	6.48e-41	1.31e-39	1.25782	1.09929	1.09894	0	0.0213317	0.020061
ARHGAP36	DOWN	8831.8	17589.4	74.1679	0.00421662	-7.8897	4.47e-47	1.12e-45	132.068	87.3368	113.908	0.385673	0.306146	0.28716
ARHGAP39	DOWN	567.611	1030.09	105.133	0.102062	-3.29249	8.7e-42	1.81e-40	4.87308	5.07353	4.1108	0.464124	0.342949	0.274073
ARHGAP42	DOWN	645.907	946.895	344.918	0.364262	-1.45695	3.44e-11	1.54e-10	3.21919	3.3074	3.45335	1.1539	0.647403	0.720321
ARHGAP8	DOWN	106.347	197.818	14.8757	0.0751992	-3.73314	4.42e-18	3.13e-17	0.0497255	0.0805578	0.129786	0	0	0.0188095
ARHGDIB	UP	288.523	135.518	441.528	3.25808	1.70402	2.19e-09	8.53e-09	0.959736	1.08188	0.985753	2.07879	1.52341	2.0718
ARHGDIG	DOWN	62.4584	119.482	5.43502	0.0454883	-4.45836	8.78e-15	5.05e-14	1.92113	2.18107	2.91504	0.161654	0.0866668	0
ARHGEF10	DOWN	1464.71	2321.73	607.686	0.261739	-1.9338	1.03e-22	9.41e-22	4.86856	5.67862	6.17574	1.40726	0.710854	1.05416
ARHGEF10L	UP	4159.46	1315.45	7003.46	5.32399	2.41251	9.95e-39	1.83e-37	5.07397	5.3827	6.48134	21.9919	19.7644	16.9334
ARHGEF16	DOWN	17.0233	30.6996	3.34701	0.109025	-3.19727	0.000869394	0.00188835	0.190914	0.17376	0.116186	0	0.0258346	0.0119633
ARHGEF17	DOWN	1905.28	3253.02	557.552	0.171395	-2.5446	4.91e-39	9.19e-38	7.06333	8.69209	7.88314	1.02108	0.740271	1.03813
ARHGEF19	DOWN	17.6632	31.2612	4.06514	0.130038	-2.943	0.00184656	0.00381417	0.190847	0.136396	0.148079	0.0434939	0	0.0282622
ARHGEF2	DOWN	3742.66	6149.76	1335.56	0.217172	-2.20309	5.12e-33	7.62e-32	17.2699	19.1623	19.2479	3.25911	2.51813	2.71109
ARHGEF25	DOWN	1220.77	1778.31	663.22	0.372949	-1.42295	3.35e-12	1.61e-11	7.18261	10.0906	9.74293	2.60636	2.50569	1.8912
ARHGEF26	DOWN	184.257	345.857	22.6578	0.0655121	-3.9321	3.85e-29	4.72e-28	1.86722	2.19161	2.50812	0.0457979	0.0636072	0.104685
ARHGEF3	DOWN	2588.46	4559.64	617.275	0.135378	-2.88493	8.95e-08	3.04e-07	17.9425	24.1436	12.1518	1.56261	1.5946	1.31894
ARHGEF39	DOWN	177.28	346.789	7.77026	0.0224063	-5.47995	5.77e-41	1.16e-39	1.97943	2.42555	2.27005	0	0.0542155	0.0254106
ARHGEF4	DOWN	46.7768	90.799	2.75469	0.0303383	-5.04271	3.65e-13	1.89e-12	0.454921	0.482686	0.353414	0.019937	0.020755	0.00965526
ARHGEF40	DOWN	2020.17	3177.79	862.555	0.271432	-1.88134	1.1e-22	9.98e-22	8.34052	9.33879	10.158	2.86638	1.26246	1.33791
ARID3A	DOWN	251.411	356.457	146.364	0.410607	-1.28417	2.86e-06	8.38e-06	2.33239	3.02104	3.23117	0.99085	0.688948	0.851964
ARID3B	UP	90.4776	20.9391	160.016	7.64197	2.93394	2.03e-12	9.94e-12	0.232897	0.080278	0.208466	0.941272	1.07034	0.777679
ARID5B	UP	7430.03	1797.2	13062.9	7.26845	2.86165	1.39e-54	4.49e-53	3.52444	3.03173	3.52105	17.0635	12.8717	13.9622
ARIH2	UP	8651.99	1995.11	15308.9	7.67319	2.93983	8.8e-38	1.57e-36	5.94395	5.88318	6.4839	29.8886	35.0388	32.2792
ARL10	DOWN	114.688	187.035	42.3417	0.226384	-2.14316	3.79e-06	1.1e-05	2.66531	3.20573	3.08668	0	0.185028	1.00962
ARL11	UP	192.128	5.07942	379.177	74.6497	6.22206	3.32e-56	1.13e-54	0.133922	0.0778317	0.0262189	2.54222	2.52231	2.90075
ARL13B	DOWN	553.489	775.891	331.088	0.426719	-1.22864	3.11e-08	1.1e-07	3.83183	4.26346	4.26237	1.27815	1.06125	1.07608
ARL14EP	UP	1072.56	548.921	1596.19	2.90787	1.53996	2.19e-14	1.23e-13	6.37684	6.87291	8.04269	13.7124	12.2207	13.6077
ARL16	DOWN	145.304	214.368	76.2406	0.355653	-1.49146	8.59e-06	2.39e-05	3.40936	3.35384	3.2086	1.20116	0.627053	0.849777
ARL4C	DOWN	190.156	321.583	58.7286	0.182623	-2.45306	2.35e-07	7.68e-07	3.23425	5.18559	4.9213	1.03929	0.220226	0.481284
ARL8B	UP	2550.2	1432.06	3668.34	2.56157	1.35703	1.55e-13	8.23e-13	7.83026	9.18009	8.53031	14.9005	11.4204	13.1185
ARL9	DOWN	125.748	245.419	6.07755	0.024764	-5.33561	4.36e-31	5.91e-30	3.29407	2.30033	3.09594	0.0546563	0.0572257	0
ARMC4	DOWN	149.771	271.5	28.0414	0.103283	-3.27532	2.25e-05	5.97e-05	0.462817	0.67045	1.26227	0.0243144	0.0595605	0.0556959
ARMC6	UP	837.364	300.735	1373.99	4.56878	2.19181	3.69e-10	1.53e-09	2.32859	1.99232	2.97376	6.10602	9.4783	6.64633
ARMC9	DOWN	233.897	364.803	102.991	0.282321	-1.82459	2.09e-10	8.82e-10	1.35803	1.4969	1.30867	0.280016	0.142813	0.283288
ARMCX1	DOWN	1227.95	2212.66	243.233	0.109928	-3.18537	1.26e-51	3.63e-50	12.6449	11.8957	11.5178	1.1953	0.819445	0.780822
ARMCX2	DOWN	1833.11	3482.7	183.511	0.0526921	-4.24627	2.64e-53	8.09e-52	26.5766	21.495	25.8209	0.836316	0.720204	0.976751
ARMCX4	DOWN	1350.56	2497.56	203.568	0.0815071	-3.61693	2.99e-65	1.33e-63	4.72076	4.85772	5.27351	0.29924	0.267099	0.257516
ARNT2	DOWN	595.601	1173.46	17.7401	0.0151177	-6.04762	1.45e-91	1.2e-89	2.42587	3.339	3.07522	0.0399969	0.0364167	0.0196131
ARNTL	UP	405.361	171.712	639.01	3.7214	1.89585	7.33e-05	0.000183065	0.686438	0.77983	0.749964	1.37452	1.50901	2.09322
ARPC5L	UP	1177.42	421.262	1933.58	4.58997	2.19848	4.22e-11	1.88e-10	2.12606	2.07456	2.03581	4.82952	7.09961	6.04367
ARPP19	UP	8174.93	2709.62	13640.2	5.034	2.33171	4.66e-13	2.39e-12	12.2971	10.8194	12.9942	31.4507	28.7156	40.4217
ARRB2	DOWN	241.061	405.86	76.2616	0.187901	-2.41195	1.05e-16	6.83e-16	2.6615	2.939	2.17929	0.33358	0.289358	0.356056
ARRDC2	UP	2250.11	44.1835	4456.04	100.853	6.65611	9.71e-12	4.52e-11	0.256453	0.539884	0.26117	31.751	17.4495	12.0355
ARSB	DOWN	644.736	1110.3	179.168	0.161369	-2.63157	1.74e-21	1.48e-20	4.82491	5.22942	6.85068	0.724298	0.340337	0.692972
ARSE	DOWN	98.3896	186.154	10.6254	0.0570784	-4.13091	1.42e-19	1.09e-18	1.47249	1.02298	1.54346	0.0742243	0.0588698	0.109313
ARSG	UP	235.895	118.783	353.008	2.97189	1.57138	3.07e-07	9.92e-07	0.977404	0.565839	0.710296	1.86777	1.1267	1.26582
ARSH	DOWN	80.3097	142.805	17.8144	0.124747	-3.00293	5.09e-11	2.25e-10	0.729948	1.16992	0.979386	0.156944	0.071447	0.043944
ARSJ	DOWN	142.841	267.459	18.224	0.0681376	-3.8754	1.94e-23	1.81e-22	2.54358	2.23606	2.64138	0.234969	0.0555006	0.0528615
ART1	UP	528.864	146.539	911.19	6.21809	2.63647	1.76e-29	2.19e-28	2.54908	2.53483	2.17236	12.4713	8.55315	12.3678
ART3	UP	3147.89	111.805	6183.98	55.3106	5.78948	1.81e-33	2.76e-32	1.59942	0.490215	1.37132	50.7429	33.7013	32.1898
ART4	UP	19.8812	1.81541	37.9469	20.9026	4.38561	0.000955202	0.00206192	0	0.0219301	0.0659087	0.397545	0.110326	0.286038
ARX	UP	367.584	144.084	591.083	4.10235	2.03645	9.4e-09	3.47e-08	0.982157	1.50823	1.54061	4.41788	4.10764	2.47375
AS3MT	UP	306.825	121.888	491.763	4.03454	2.01241	2.25e-14	1.26e-13	0.990326	1.04835	0.896342	2.72925	3.29597	2.73207
ASAP2	DOWN	706.24	1134.67	277.808	0.244835	-2.03012	1.84e-20	1.49e-19	2.52851	2.92245	3.17901	0.494002	0.284857	0.381598
ASAP3	DOWN	648.429	1083.42	213.436	0.197002	-2.34372	1.53e-08	5.54e-08	2.56108	4.56749	3.8907	0.55524	0.404725	0.551157
ASB1	UP	653.078	299.987	1006.17	3.35405	1.7459	1.07e-15	6.53e-15	3.70368	4.08511	3.88621	10.2739	8.06327	8.1602
ASB10	UP	219.77	82.1513	357.389	4.35038	2.12114	2.53e-13	1.32e-12	0.650262	0.436198	0.775835	2.68845	2.22229	2.49558
ASB11	UP	1594.73	111.175	3078.28	27.6887	4.79122	2.59e-105	3.21e-103	1.02148	1.43654	0.936177	21.0385	22.8563	18.8843
ASB12	UP	5140.18	169.675	10110.7	59.5887	5.89697	1.38e-85	1.01e-83	1.53002	1.32667	1.47532	63.6557	42.7148	54.3679
ASB14	UP	2153.67	167.91	4139.43	24.6527	4.62367	3.51e-106	4.45e-104	1.1893	0.666805	0.787993	14.587	15.6777	13.7333
ASB15	UP	1608.6	230.081	2987.12	12.9829	3.69854	8.41e-26	8.86e-25	1.96698	0.805071	1.14633	8.98174	10.7912	12.2063
ASB16	UP	1188.86	198.474	2179.25	10.98	3.45681	2.11e-59	7.93e-58	1.98683	1.80093	1.73718	12.609	12.206	13.4918
ASB18	UP	247.877	101.282	394.472	3.89478	1.96154	2.48e-12	1.21e-11	0.345872	0.359487	0.604842	0.938477	0.767434	0.916305
ASB2	UP	27365	1731.64	52998.3	30.6058	4.93573	6.36e-139	1.77e-136	13.9054	9.0678	10.16	215.344	223.249	195.692
ASB4	UP	540.83	244.544	837.117	3.42317	1.77533	5.63e-15	3.29e-14	1.95604	3.23516	2.7564	5.74866	5.70785	4.73087
ASB5	UP	14770.4	2321.85	27218.9	11.7229	3.55126	2.77e-80	1.78e-78	16.1313	12.5281	13.8687	93.3228	100.782	94.6008
ASB8	UP	1107.32	423.275	1791.36	4.23214	2.08139	1.72e-24	1.71e-23	5.02992	4.87786	4.52131	12.8943	13.43	13.4652
ASB9	DOWN	54.8927	93.6024	16.183	0.172891	-2.53206	1.52e-05	4.12e-05	0.384597	0.78352	0.668032	0.055494	0.0579699	0.0542778
ASCC1	UP	2719.91	1083.59	4356.23	4.02017	2.00726	6.78e-05	0.000170366	9.78699	8.85068	9.82474	12.7732	10.7372	16.6257
ASCC2	UP	1561.83	822.199	2301.47	2.79916	1.485	1.28e-14	7.29e-14	3.54558	4.01169	4.67455	8.28473	7.36162	6.23649
ASF1B	DOWN	259.882	507.964	11.7989	0.0232278	-5.42801	3.23e-53	9.84e-52	5.475	4.70703	6.51977	0.0381639	0.0995565	0.186886
ASGR1	UP	19.528	0.479922	38.5761	80.38	6.32877	0.00384066	0.00755585	0.0208705	0	0	0.431523	0.376973	0
ASNA1	UP	2394.85	910.454	3879.24	4.26078	2.09112	2.33e-28	2.74e-27	10.3073	9.29201	13.3126	30.1053	27.2836	29.1978
ASNS	DOWN	2800.5	5390.49	210.51	0.0390521	-4.67846	8.31e-50	2.27e-48	43.0088	34.3812	48.4955	1.15641	1.29975	0.507544
ASNSD1	UP	3425.76	1620.6	5230.93	3.22777	1.69054	2.57e-20	2.06e-19	12.1396	12.2973	11.8487	26.0596	24.4358	22.1368
ASPA	UP	76.4446	14.0554	138.834	9.87764	3.30417	0.000286725	0.000663951	0.1332	0.296964	0.0902267	0.847085	0.396226	1.02934
ASPM	DOWN	2030.06	4027.74	32.3823	0.00803982	-6.95862	1.4e-167	6.79e-165	5.11998	4.97594	5.71185	0.0457548	0.0240001	0.0300138
ASPN	DOWN	2774.92	4944.41	605.434	0.122448	-3.02976	1.13e-10	4.85e-10	22.1739	42.9958	39.8275	3.18772	1.79206	2.62637
ASTN1	DOWN	74.8979	141.27	8.52557	0.0603494	-4.05052	1.84e-05	4.95e-05	0.314283	0.668951	0.463984	0.0365145	0.0076281	0.0213065
ASXL1	DOWN	1272.38	1804.73	740.03	0.410051	-1.28612	4.7e-11	2.09e-10	5.41808	5.21602	5.5159	1.62131	1.56031	1.35209
ASXL3	DOWN	160.04	314.98	5.10106	0.0161949	-5.94832	6.62e-41	1.33e-39	0.547868	0.678355	0.766052	0.00818639	0	0.00401057
ATAD1	UP	3881.59	1805.77	5957.41	3.29909	1.72207	4.95e-21	4.1e-20	11.1742	11.2473	11.4031	22.0814	24.6415	22.6149
ATAD2	DOWN	1776.67	3255.71	297.626	0.0914167	-3.4514	5.68e-52	1.65e-50	8.58264	7.42236	8.04559	0.417966	0.420072	0.567879
ATAD5	DOWN	464.743	865.507	63.9801	0.0739221	-3.75785	2.14e-47	5.48e-46	1.63619	1.58244	1.62999	0.0479781	0.0923263	0.127454
ATAT1	DOWN	339.276	595.163	83.3885	0.14011	-2.83537	2.37e-26	2.57e-25	2.83594	3.1053	3.42808	0.374826	0.347648	0.171251
ATF1	UP	2530.82	1399.48	3662.16	2.6168	1.3878	5.96e-14	3.25e-13	10.8089	11.5123	10.1731	18.5649	17.2362	17.6947
ATF3	UP	10065.6	297.03	19834.1	66.7747	6.06123	9.16e-13	4.6e-12	3.3641	2.87772	2.44789	91.6746	183.836	104.255
ATF4	UP	40980	6058.28	75901.6	12.5286	3.64715	3.51e-85	2.51e-83	73.7875	69.0626	81.0068	594.965	618.65	550.873
ATF7	DOWN	618.984	870.056	367.911	0.422859	-1.24175	1.47e-08	5.35e-08	3.71448	4.2435	4.41023	1.37244	1.1067	0.93364
ATG101	UP	1339.32	441.185	2237.46	5.07149	2.34241	5.09e-11	2.25e-10	5.99958	6.09601	6.79156	20.9312	17.9558	13.0913
ATG4A	UP	1850.78	630.104	3071.45	4.87452	2.28526	5.53e-32	7.81e-31	3.84072	3.04531	3.26514	9.69454	9.94048	10.9695
ATG4C	DOWN	279.857	425.63	134.083	0.315022	-1.66648	5.84e-10	2.38e-09	2.36689	2.35684	2.72051	0.631802	0.512065	0.473826
ATG4D	UP	1193.67	578.36	1808.98	3.12778	1.64514	1.71e-16	1.09e-15	6.56982	6.63754	7.31274	13.8499	13.1869	14.1439
ATG5	UP	1307.66	751.912	1863.4	2.47821	1.3093	3.2e-11	1.44e-10	3.55966	3.90765	3.64156	5.43833	6.30747	5.72853
ATG9A	UP	2893.02	1077.99	4708.04	4.36743	2.12678	4.46e-30	5.72e-29	5.09429	5.5014	4.99075	16.4887	14.3334	13.6877
ATG9B	DOWN	48.5223	90.9932	6.05149	0.0665049	-3.9104	1.56e-10	6.63e-10	0.38302	0.63643	0.576159	0.0844073	0.0220589	0
ATHL1	DOWN	661.112	1000.67	321.553	0.321337	-1.63784	4.59e-14	2.52e-13	5.09334	5.12147	4.08827	1.1744	1.23521	1.0385
ATL1	DOWN	29.5357	54.0057	5.06578	0.0938009	-3.41426	4.83e-06	1.38e-05	0.34637	0.316185	0.519276	0.0316297	0	0.0465508
ATL2	UP	8125.88	2031.6	14220.2	6.99949	2.80725	1.08e-52	3.22e-51	6.39142	7.00967	7.08018	35.0595	29.7411	31.4509
ATMIN	UP	2121.18	1057.47	3184.9	3.01182	1.59064	3.44e-17	2.31e-16	4.12408	4.46868	4.80591	8.68112	8.53743	7.34185
ATN1	DOWN	632.94	953.993	311.887	0.326929	-1.61295	3.76e-12	1.81e-11	3.1152	4.46371	4.52175	0.998739	0.680759	1.09509
ATP10A	DOWN	256.99	466.574	47.4048	0.101602	-3.299	6.62e-28	7.67e-27	1.45414	1.44708	1.41177	0.176553	0.0819494	0.117537
ATP10B	DOWN	87.4166	167.542	7.29138	0.0435198	-4.52218	2.77e-18	1.99e-17	0.340796	0.441704	0.265687	0.0151311	0	0.0185343
ATP11A	DOWN	1312.3	2120.33	504.277	0.23783	-2.072	2.9e-25	2.97e-24	7.90538	7.41026	7.90101	1.4526	0.966106	1.1584
ATP13A2	DOWN	424.218	645.012	203.425	0.315381	-1.66483	2.72e-12	1.32e-11	2.58459	2.76604	2.86748	0.548156	0.754283	0.534003
ATP1A1	DOWN	4162.07	6057.7	2266.43	0.37414	-1.41835	7.94e-12	3.73e-11	23.3736	26.6098	26.8081	8.48803	4.67663	3.42658
ATP1A2	UP	11136.7	2499.53	19773.9	7.91102	2.98386	3.67e-18	2.62e-17	7.08275	7.57209	7.24974	30.5014	37.8552	41.9161
ATP1B1	UP	6820.63	606.333	13034.9	21.498	4.42613	1.8e-39	3.46e-38	4.44847	5.39497	4.76708	55.1802	54.3571	69.9954
ATP2A1	UP	161488	4856.92	318119	65.4979	6.03338	3.97e-121	7.39e-119	24.3442	21.7187	21.727	879.095	950.865	1003.8
ATP2A2	UP	145516	17540.1	273493	15.5924	3.96277	7.01e-54	2.18e-52	61.7755	59.5082	62.1563	748.729	571.118	515.767
ATP2A3	UP	132.912	71.966	193.858	2.69374	1.42961	1.93e-05	5.19e-05	0.301043	0.371825	0.239531	0.647002	0.392686	0.419193
ATP2B2	UP	214.593	3.76637	425.42	112.952	6.81957	2.76e-65	1.24e-63	0.0266797	0.00643522	0.0256354	1.03867	0.872767	0.733905
ATP2B4	DOWN	3546.92	6080.07	1013.78	0.166738	-2.58434	2.5e-43	5.5e-42	13.2417	13.7736	12.9245	1.91498	1.32628	1.18834
ATP2C2	UP	89.2477	19.2586	159.237	8.26832	3.04759	4.35e-13	2.24e-12	0.123814	0.0698787	0.0598655	0.501487	0.596776	0.366675
ATP5A1	UP	47324.3	14675.3	79973.3	5.44952	2.44613	1.44e-33	2.21e-32	59.5563	51.7897	61.0686	171.849	195.641	201.263
ATP5B	UP	52964.8	15089.9	90839.6	6.01989	2.58974	7.95e-34	1.23e-32	145.771	137.367	151.089	495.125	567.82	572.368
ATP5C1	UP	9295.46	2890.34	15700.6	5.43208	2.4415	3.44e-41	7.01e-40	20.0577	18.0347	20.1445	60.9507	66.8614	64.2554
ATP5D	UP	9336.88	2270.07	16403.7	7.22607	2.85321	4.21e-54	1.32e-52	54.679	57.8482	55.3965	244.909	266.866	261.558
ATP5E	UP	3341.69	1409.05	5274.33	3.74319	1.90427	2.64e-20	2.11e-19	1.8183	1.37182	1.59094	3.92148	2.46613	3.86031
ATP5F1	UP	9987.24	3096.52	16878	5.45063	2.44642	3.42e-37	5.94e-36	36.7344	32.9458	34.6281	110.788	121.582	122.436
ATP5G1	UP	5179.48	1007.18	9351.77	9.28507	3.21491	3.95e-54	1.24e-52	22.4069	20.8368	24.1664	129.822	146.37	158.398
ATP5G3	UP	6950.34	2895.83	11004.8	3.80023	1.92609	2.49e-09	9.63e-09	69.408	70.2127	71.9976	142.277	151.935	194.864
ATP5H	UP	9112.71	2755.86	15469.6	5.61333	2.48886	2.58e-33	3.89e-32	69.3246	62.573	64.7367	215.968	236.149	246.523
ATP5I	UP	2224.97	757.291	3692.64	4.87612	2.28573	5.41e-17	3.58e-16	4.05434	2.62065	3.56425	12.1011	7.73034	12.8987
ATP5J	UP	4088.29	2074.91	6101.67	2.94069	1.55616	1.06e-17	7.36e-17	34.3718	35.0881	35.6302	67.4246	71.4903	69.6786
ATP5J2	UP	4777.15	1227.31	8326.98	6.78474	2.76229	4.76e-38	8.51e-37	11.0832	12.1496	12.1982	44.8675	54.0848	51.3973
ATP5L	UP	2867.52	1346.05	4388.99	3.26065	1.70516	2.25e-15	1.34e-14	16.4683	16.4055	16.5441	29.6409	32.4265	37.3743
ATP5O	UP	8619.36	3701.21	13537.5	3.65759	1.87089	8.98e-17	5.86e-16	80.8403	71.0514	72.8799	149.2	175.091	174.68
ATP5S	UP	1087.12	188.147	1986.1	10.5561	3.4	7.66e-48	1.99e-46	2.11121	1.7274	1.69189	10.5547	11.5226	13.2667
ATP5SL	UP	1147.45	220.45	2074.46	9.4101	3.23421	1.75e-52	5.19e-51	2.44747	3.20959	2.86121	17.8664	18.6984	16.2257
ATP6V1C1	UP	1685.31	787.916	2582.7	3.27789	1.71277	2.15e-08	7.71e-08	5.92351	4.7199	5.4668	14.7152	8.41165	11.5684
ATP6V1C2	DOWN	71.4056	100.215	42.5962	0.425048	-1.2343	0.00517532	0.00998023	0.841138	0.634426	0.556797	0.154248	0.122739	0.151067
ATP6V1F	UP	894.458	465.149	1323.77	2.8459	1.50888	2.84e-13	1.48e-12	15.3142	13.7543	14.2505	25.4548	27.1369	26.5392
ATP8A1	UP	3140.6	775.652	5505.55	7.09797	2.82741	8.7e-41	1.74e-39	1.70217	1.87673	1.86433	8.47317	9.76367	9.08729
ATP8B1	DOWN	391.481	570.775	212.188	0.371754	-1.42758	3.33e-06	9.68e-06	1.90821	1.44814	1.31293	0.335062	0.361626	0.429851
ATP8B2	DOWN	1169.22	1973.21	365.23	0.185094	-2.43367	1.96e-32	2.84e-31	5.3573	6.35356	6.64105	0.953823	0.610903	0.731748
ATP9A	UP	3872.35	1444.83	6299.88	4.3603	2.12443	1.25e-20	1.01e-19	5.17897	6.01017	5.99983	18.0472	17.6256	12.8477
ATP9B	DOWN	673.319	1019.2	327.434	0.321264	-1.63817	3.82e-14	2.11e-13	3.49232	2.91699	3.23038	0.61604	0.718064	0.707042
ATPAF1	UP	4057.82	1292.38	6823.26	5.27959	2.40043	3.36e-13	1.74e-12	5.8684	5.3316	6.02093	15.6108	20.4843	21.0618
ATPIF1	UP	5188.5	1326.23	9050.77	6.82443	2.77071	4.66e-15	2.73e-14	21.3389	23.6332	24.6134	80.8583	96.3668	108.748
ATR	DOWN	1818.22	2839.21	797.23	0.280793	-1.83242	7.46e-22	6.49e-21	4.8077	4.74755	4.9337	0.955125	0.925038	0.802259
ATXN1	UP	788.907	216.137	1361.68	6.30007	2.65537	3.92e-25	3.99e-24	1.13583	1.74601	1.77407	6.43223	4.6701	6.47352
ATXN2L	DOWN	1171.36	1751.14	591.576	0.337823	-1.56566	2.85e-15	1.69e-14	5.54535	6.40828	7.1683	1.37693	1.2113	1.54665
ATXN7L3	DOWN	880.449	1308.93	451.965	0.345293	-1.53411	1.65e-13	8.74e-13	6.40871	8.05806	7.40475	2.19791	1.50037	1.59334
AUNIP	DOWN	14.4718	28.5112	0.432474	0.0151686	-6.04277	1.78e-05	4.79e-05	0.278861	0.182787	0.503525	0	0	0
AUP1	UP	2223.57	1278.4	3168.74	2.47868	1.30957	2.95e-12	1.43e-11	10.9104	12.0785	13.0381	21.0018	22.382	21.9158
AURKA	DOWN	205.159	346.975	63.3426	0.182557	-2.45358	8.94e-16	5.49e-15	1.90051	2.03496	2.56077	0.251515	0.199557	0.448599
AURKAIP1	UP	963.204	457.798	1468.61	3.20799	1.68167	2.11e-14	1.19e-13	6.42902	6.37562	6.28225	12.6653	15.5062	14.1174
AURKB	DOWN	235.127	467.042	3.21132	0.00687586	-7.18424	4.18e-61	1.65e-59	2.08738	2.05298	2.6918	0.0168187	0.0176552	0
AURKC	DOWN	191.13	297.33	84.9289	0.285638	-1.80774	2.66e-09	1.03e-08	1.90158	2.56783	3.21961	0.705854	0.390076	0.435642
AVEN	UP	842.216	449.664	1234.77	2.74598	1.45732	0.000189312	0.000449185	4.62609	6.19086	5.96417	14.3234	8.1783	8.46951
AVPI1	UP	1042.33	476.701	1607.96	3.3731	1.75408	5.78e-18	4.06e-17	4.87012	5.95358	5.69084	12.6368	11.0192	12.2284
AVPR1A	DOWN	43.4116	74.4399	12.3832	0.166352	-2.58769	1.02e-05	2.81e-05	0.995233	1.00723	1.1744	0.145495	0	0.310872
AVPR2	UP	13.7878	0.457332	27.1182	59.2966	5.88988	3.54e-06	1.02e-05	0	0.0481584	0.0487294	0.184133	0.32262	0.477731
AXDND1	DOWN	6.11817	12.2363	0	0	#NAME?	0.00498815	0.00964162	0.0508812	0.01269	0.0640828	0	0	0
AXIN1	UP	2064.08	1129.1	2999.05	2.65613	1.40932	1.44e-11	6.63e-11	4.73306	6.01281	6.04184	12.5161	8.26996	9.32774
AXIN2	DOWN	282.281	470.29	94.2728	0.200457	-2.31864	1.01e-14	5.76e-14	1.89864	2.18011	2.88372	0.310274	0.458294	0.303972
AZIN2	DOWN	15.605	29.2348	1.97523	0.0675642	-3.8876	0.000239884	0.000560883	0.136423	0.175856	0.231319	0	0.0287768	0
B2M	UP	7135.2	918.007	13352.4	14.545	3.86245	2.4e-89	1.9e-87	4.77171	6.74593	5.57955	46.2411	48.6618	50.655
B3GALNT1	DOWN	885.944	1280.03	491.86	0.384258	-1.37985	3.98e-11	1.78e-10	7.2216	5.96774	6.46468	1.70518	1.14668	1.43368
B3GALT1	DOWN	161.957	282.121	41.7926	0.148137	-2.755	1.66e-05	4.48e-05	4.66241	3.28209	2.19613	0.377895	0.283261	0.341641
B3GALT2	DOWN	1110.57	2108.96	112.184	0.0531938	-4.2326	7.07e-78	4.28e-76	9.99045	9.68772	12.4121	0.446703	0.230221	0.428757
B3GALT4	UP	374.252	185.824	562.68	3.02802	1.59838	2.52e-08	8.97e-08	4.21141	4.10696	4.59038	10.2007	6.83724	7.02803
B3GAT3	UP	1912.2	885.752	2938.65	3.31769	1.73018	8.27e-20	6.45e-19	11.2691	11.4607	12.6393	29.2253	23.9661	24.8456
B3GLCT	DOWN	575.294	824.115	326.474	0.396151	-1.33588	1.44e-09	5.7e-09	3.9046	4.11941	5.13165	1.09947	1.23761	0.816073
B3GNT3	UP	129.424	59.5876	199.26	3.34398	1.74157	3.75e-07	1.2e-06	0.477047	0.668703	0.464962	1.45164	1.07336	0.802817
B3GNT5	DOWN	403.032	619.359	186.705	0.301449	-1.73001	1.18e-12	5.89e-12	5.54865	6.60648	6.52121	1.1745	0.932667	1.18401
B3GNT9	DOWN	308.215	523.8	92.6293	0.176841	-2.49948	1.71e-20	1.38e-19	3.66113	3.91947	5.01935	0.467444	0.485649	0.554885
B3GNTL1	DOWN	59.5927	92.4935	26.6918	0.288581	-1.79295	0.000195263	0.000462364	1.00356	0.936825	0.701224	0.152693	0.364386	0
B4GALNT3	DOWN	131.911	202.618	61.2049	0.30207	-1.72704	0.000128681	0.000312187	1.02091	0.824662	0.634001	0.391819	0.0982769	0.118023
B4GALNT4	DOWN	243.013	481.643	4.38293	0.00909995	-6.77993	7.12e-61	2.79e-59	2.24231	2.2839	2.02638	0.0121365	0.0388714	0
B4GALT1	DOWN	1299.64	1916.71	682.574	0.356118	-1.48957	2.51e-14	1.4e-13	8.35293	10.3523	10.1769	2.30739	2.13056	1.92857
B4GALT4	DOWN	987.885	1705.69	270.078	0.158339	-2.65891	3.22e-36	5.42e-35	11.2721	10.0748	13.6654	1.36782	1.04086	1.05136
B4GALT6	DOWN	416.626	705.382	127.87	0.181278	-2.46373	4.26e-23	3.93e-22	4.81977	4.91376	4.69231	0.718226	0.690923	0.307129
BACE2	DOWN	180.637	297.08	64.1939	0.216083	-2.21034	2.72e-12	1.32e-11	2.35162	3.24485	3.49698	0.423569	0.363156	0.497029
BAG2	UP	3076.7	1264.21	4889.2	3.86741	1.95137	4.2e-06	1.21e-05	16.1881	14.3076	17.4684	28.406	35.1946	46.2272
BAG3	UP	2879.36	662.203	5096.52	7.69631	2.94417	5.63e-53	1.7e-51	3.77925	4.35415	4.82825	24.1289	19.0705	19.8235
BAG5	UP	945.476	413.598	1477.35	3.57196	1.83671	5.62e-19	4.21e-18	2.79402	3.25224	4.23508	8.42414	7.23056	6.6905
BAG6	UP	10021.5	6039.04	14003.9	2.3189	1.21344	4.15e-12	1.99e-11	25.3222	25.0667	24.6611	42.1112	38.7592	37.392
BAHCC1	DOWN	867.05	1273.51	460.589	0.361668	-1.46726	1.88e-12	9.25e-12	2.10834	2.33743	2.17231	0.752213	0.58291	0.358773
BAIAP2L1	DOWN	140.784	272.362	9.20528	0.0337979	-4.88692	2.68e-21	2.24e-20	2.4802	1.58394	2.41315	0.0650493	0.0340666	0.0475766
BANF1	UP	4505.65	2194.34	6816.96	3.10661	1.63534	1.83e-19	1.41e-18	46.5558	45.1278	49.0212	92.6074	95.64	86.3116
BANK1	UP	29.2185	11.2192	47.2177	4.20864	2.07336	0.00168641	0.00350406	0.0232456	0.0691059	0.0617643	0.184372	0.0955196	0.135021
BARD1	DOWN	431.431	817.638	45.2228	0.055309	-4.17634	2.49e-52	7.36e-51	4.22891	3.86054	3.97108	0.161191	0.0943267	0.256331
BARX2	UP	116.847	61.4816	172.211	2.80103	1.48596	0.00419139	0.00820128	0.50414	0.974718	0.949978	1.88255	1.5419	0.810874
BASP1	DOWN	653.61	1250.29	56.9286	0.0455322	-4.45697	2.56e-69	1.28e-67	15.1507	16.497	13.7314	0.536592	0.424999	0.483107
BATF3	UP	25.7009	6.12019	45.2815	7.39871	2.88727	7.17e-05	0.000179413	0.142223	0.0545995	0.192788	0.644793	0.216133	0.466361
BAX	DOWN	80.8061	120.191	41.4214	0.344631	-1.53688	0.000240508	0.000562267	1.56909	1.51654	1.44562	0.517481	0.74458	0.456164
BBS1	DOWN	221.327	333.708	108.946	0.326472	-1.61497	1.8e-08	6.48e-08	2.28164	2.0319	2.1296	0.470002	0.279287	0.747231
BBS7	DOWN	276.703	404.065	149.341	0.369597	-1.43597	5.62e-08	1.95e-07	1.39152	1.86376	2.20689	0.437596	0.496253	0.385939
BCAP29	UP	1094.79	588.947	1600.64	2.71779	1.44244	6.1e-13	3.1e-12	6.05339	6.99951	6.28541	11.222	11.0683	10.4628
BCAS3	UP	985.099	594.997	1375.2	2.31127	1.20869	1.77e-09	6.94e-09	2.51057	2.14696	2.04588	3.98371	2.88513	3.60233
BCAS4	DOWN	154.321	233.269	75.3725	0.323115	-1.62988	5.75e-07	1.81e-06	4.10334	5.17272	6.73432	1.18827	1.01967	1.2683
BCAT1	DOWN	3771.61	7486.6	56.6114	0.0075617	-7.04707	3.11e-82	2.07e-80	51.3286	40.1762	45.9034	0.190593	0.146944	0.313183
BCHE	DOWN	480.862	886.596	75.1285	0.0847381	-3.56085	2.44e-44	5.56e-43	6.52127	5.63849	6.60037	0.244517	0.277751	0.469569
BCKDHA	UP	1619.27	645.488	2593.05	4.01719	2.00619	1.64e-18	1.19e-17	6.85503	6.10576	6.40979	15.8954	16.4731	19.1609
BCKDHB	UP	733.154	346.257	1120.05	3.23474	1.69365	2.32e-15	1.39e-14	6.7432	5.20003	6.16536	12.3745	12.932	14.7565
BCL11A	DOWN	69.283	134.167	4.3991	0.0327882	-4.93068	1.09e-17	7.56e-17	0.345425	0.528411	0.462217	0.0322254	0	0.0105665
BCL11B	DOWN	99.2997	190.051	8.54848	0.04498	-4.47457	8.45e-22	7.32e-21	1.15112	1.15398	1.03054	0.0134607	0.0425453	0.0655821
BCL2	UP	428.565	108.242	748.887	6.91864	2.79049	3.41e-12	1.64e-11	1.14523	3.32536	2.06758	11.9247	7.09019	8.916
BCL2L13	UP	6338	1506.11	11169.9	7.41639	2.89072	1.29e-54	4.17e-53	10.556	11.5776	13.0034	58.9458	56.361	54.7129
BCL2L14	UP	19.2375	2.07423	36.4008	17.5491	4.13332	9.32e-06	2.59e-05	0	0.0574679	0.0115462	0.0990341	0.238947	0.153019
BCL6	UP	2089.04	425.691	3752.39	8.81482	3.13993	1.27e-21	1.09e-20	2.53049	2.69736	2.99001	20.1779	11.6783	14.8888
BCL7B	UP	739.455	295.249	1183.66	4.00903	2.00325	1.59e-20	1.29e-19	3.19113	2.81882	3.58857	8.46952	7.70998	8.42756
BCL9	DOWN	526.308	942.514	110.102	0.116818	-3.09767	3.11e-37	5.41e-36	3.13974	3.04621	3.22546	0.295175	0.271162	0.243105
BCL9L	DOWN	1028.27	1506.7	549.841	0.364931	-1.4543	7.94e-12	3.73e-11	3.7885	4.73121	4.15158	1.46063	0.97	0.699591
BCORL1	DOWN	486.906	775.22	198.591	0.256174	-1.96481	5.24e-17	3.47e-16	1.79564	1.96709	1.88948	0.408596	0.404302	0.197061
BDNF	UP	149.736	57.4522	242.019	4.21253	2.07469	1.08e-05	2.99e-05	0.624898	0.299267	0.443887	0.732536	1.33167	0.970962
BEGAIN	DOWN	154.022	305.104	2.93869	0.00963175	-6.69799	1.03e-26	1.14e-25	1.75559	2.66691	2.00612	0	0.0452166	0.0139682
BEND3	DOWN	89.4276	160.027	18.8281	0.117656	-3.08736	2e-12	9.78e-12	1.28387	1.08686	1.34054	0.170187	0.0750378	0.123893
BEND4	DOWN	15.4927	30.9855	0	0	#NAME?	9.8e-07	3.01e-06	0.23669	0.165265	0.265037	0	0	0
BEND6	DOWN	60.948	114.482	7.41405	0.0647617	-3.94871	7.9e-08	2.7e-07	0.567229	1.27982	1.22279	0.0800039	0.041321	0.117677
BEST1	DOWN	30.5102	52.1237	8.89671	0.170685	-2.5506	0.000294031	0.000680121	0.21855	0.202777	0.222313	0.0452736	0.00785668	0.0221886
BEST4	UP	5.28107	0	10.5621	Inf	Inf	0.00258618	0.00523068	0	0	0	0.0577183	0.0605942	0.0280227
BEX4	DOWN	9.12187	18.2437	0	0	#NAME?	0.000319619	0.000736194	0.762424	0.236232	0.752346	0	0	0
BEX5	DOWN	79.484	151.653	7.31554	0.0482388	-4.37366	1.3e-17	8.95e-17	1.62469	1.15269	1.852	0.0835278	0.0294929	0.109462
BFSP1	DOWN	38.6368	75.9391	1.3346	0.0175746	-5.83036	1.89e-12	9.31e-12	0.58344	0.39628	0.482168	0.02299	0	0.0113181
BGN	DOWN	1451.74	2721.01	182.461	0.0670564	-3.89848	2.46e-09	9.54e-09	12.3529	24.349	28.2973	1.56803	0.769296	0.630922
BHLHE40	UP	2086.55	518.693	3654.41	7.04542	2.81668	3.24e-05	8.48e-05	4.15862	3.3483	2.35421	9.59051	15.1328	20.3644
BHLHE41	UP	967.632	104.903	1830.36	17.4482	4.12501	5.93e-48	1.54e-46	0.625402	0.665499	0.569213	7.19598	6.27448	8.2158
BICC1	DOWN	1760.73	2804.9	716.563	0.255469	-1.96878	1.84e-12	9.08e-12	5.76459	8.94552	7.97649	1.23419	1.37184	1.08568
BIN1	UP	36392.6	8179.53	64605.8	7.89847	2.98157	3.66e-48	9.56e-47	40.7781	41.4927	42.5374	205.293	186.668	219.59
BIRC2	UP	4999.2	2772.31	7226.09	2.60653	1.38213	1.24e-14	7.08e-14	8.19766	9.13127	9.33982	15.2738	14.3971	14.2141
BIRC5	DOWN	396.688	698.104	95.2714	0.136472	-2.87333	9.56e-27	1.05e-25	5.21491	4.08312	5.07565	0.497295	0.267377	0.527164
BLM	DOWN	585.397	863.268	307.526	0.356234	-1.4891	2.16e-11	9.81e-11	3.01779	2.45478	2.64672	0.752491	0.610985	0.527698
BLMH	UP	3293.39	1740.94	4845.83	2.78346	1.47688	4.73e-16	2.95e-15	10.6542	11.0215	10.7103	21.2306	18.1012	17.7373
BLVRB	UP	614.02	128.097	1099.94	8.58683	3.10213	1.69e-22	1.52e-21	4.16018	3.87451	4.36165	23.6179	25.9527	18.9312
BLZF1	UP	4171.24	1319.85	7022.64	5.32078	2.41164	1.1e-38	2.02e-37	7.4338	7.93855	8.96096	27.3638	24.6781	24.906
BMI1	UP	2643.36	1039.47	4247.26	4.086	2.03069	3.2e-27	3.61e-26	5.11718	5.16919	5.27033	12.9848	13.4467	11.562
BMP1	DOWN	976.696	1763.7	189.695	0.107556	-3.21685	7.48e-32	1.05e-30	6.18133	8.47682	9.28972	0.73334	0.44158	0.473177
BMPER	DOWN	383.708	635.517	131.899	0.207546	-2.26849	1.43e-05	3.88e-05	1.98144	4.18976	3.1902	0.327363	0.556786	0.505283
BMX	UP	41.9028	6.98281	76.8227	11.0017	3.45965	0.000700023	0.00154114	0.0301337	0.0794802	0.030011	0.309152	0.222937	0.0816985
BNIP3	UP	2097.14	734.9	3459.38	4.70728	2.23489	4.75e-31	6.42e-30	3.86908	3.94588	4.64343	12.6411	13.5643	14.0208
BNIP3L	DOWN	2341.84	3693.02	990.659	0.268251	-1.89834	5.84e-24	5.62e-23	14.6874	16.1639	17.8833	3.2753	2.25994	2.59259
BOC	DOWN	1921.07	3525.77	316.375	0.0897321	-3.47823	1.25e-28	1.49e-27	9.27633	12.9761	10.4191	0.74953	0.84009	0.487741
BOLA1	UP	430.984	155.018	706.951	4.56045	2.18918	1.57e-19	1.21e-18	7.49636	5.65839	8.06605	21.0423	23.741	22.1952
BOLA3	UP	523.651	232.193	815.11	3.51049	1.81167	1.08e-06	3.31e-06	6.16835	10.3742	7.77168	13.8068	21.0048	18.1997
BOLL	UP	372.564	70.9629	674.165	9.50025	3.24796	3.64e-05	9.47e-05	0.578377	0.416668	0.226962	3.87469	1.38005	2.35965
BORA	DOWN	301.41	484.491	118.329	0.244234	-2.03366	1.99e-14	1.12e-13	2.4143	2.49112	3.06186	0.450516	0.498766	0.358392
BORCS8	UP	132.662	52.6056	212.717	4.04363	2.01565	4.01e-09	1.53e-08	3.61342	2.89858	3.1097	6.31952	7.00071	5.44121
BRAT1	DOWN	210.338	297.103	123.574	0.41593	-1.26559	7.84e-06	2.19e-05	1.71569	2.21758	1.67696	0.401285	0.766545	0.561323
BRCA1	DOWN	1149.31	1768.99	529.619	0.29939	-1.7399	5.3e-13	2.71e-12	3.76725	3.03572	3.66804	0.984989	0.677016	0.491734
BRCA2	DOWN	1648.2	2821.71	474.676	0.168223	-2.57156	3.72e-39	7e-38	3.4326	3.29062	3.68053	0.308009	0.397953	0.365762
BRD3	DOWN	1656.14	2353.52	958.755	0.40737	-1.29559	1.63e-11	7.48e-11	10.5133	9.51485	9.19174	3.66777	2.34185	2.192
BRE	UP	1181.25	626.011	1736.5	2.77391	1.47192	1.5e-13	7.95e-13	5.7958	5.23958	5.32406	9.03827	10.5336	9.29275
BRI3	UP	745.565	442.429	1048.7	2.37033	1.24509	3.02e-09	1.16e-08	15.0425	14.9334	14.9678	25.2588	20.5957	21.4171
BRI3BP	DOWN	151.069	232.533	69.6052	0.299335	-1.74017	8.09e-08	2.76e-07	4.48529	4.19842	4.46388	0.40071	0.987411	0.875458
BRIP1	DOWN	408.421	770.566	46.2766	0.0600553	-4.05757	1.54e-24	1.53e-23	2.57457	1.80993	2.45307	0.0567933	0.0919728	0.118119
BRSK1	DOWN	139.989	266.668	13.3088	0.0499078	-4.32459	1.44e-26	1.58e-25	1.50741	1.91448	2.0325	0.134218	0	0.058257
BSG	UP	8297.58	1976.29	14618.9	7.39713	2.88697	1.24e-07	4.17e-07	18.2005	22.6461	24.8603	73.0049	129.822	95.6697
BTBD1	UP	6395.35	3802.4	8988.3	2.36385	1.24114	1.22e-06	3.72e-06	23.4334	21.0069	22.4384	26.607	34.1119	34.9962
BTBD10	UP	2960.61	1332.61	4588.6	3.4433	1.78379	4.39e-06	1.26e-05	6.40905	5.94221	7.03298	10.9353	16.6579	14.4158
BTBD6	UP	1646.57	753.725	2539.41	3.36915	1.75239	1.19e-19	9.19e-19	7.46875	9.34357	10.8619	21.218	17.8361	19.3177
BTC	UP	4263.88	36.5634	8491.19	232.232	7.85942	2.76e-101	3.1e-99	0.229378	0.205491	0.161535	32.729	21.3497	26.583
BTG2	UP	1825.2	759.555	2890.85	3.80597	1.92827	2.43e-09	9.43e-09	5.43169	5.52424	6.29777	11.8615	16.1632	12.1077
BTG3	DOWN	546.691	813.165	280.217	0.344601	-1.537	7.26e-12	3.42e-11	8.16312	8.225	9.94072	2.08349	2.23977	1.68126
BUB1	DOWN	741.125	1466.65	15.6038	0.0106391	-6.55448	1.61e-111	2.24e-109	5.52988	4.82652	5.88712	0.0816222	0.0513412	0.0481413
BUB1B	DOWN	851.067	1680.71	21.4198	0.0127445	-6.29398	1.48e-114	2.27e-112	6.00918	5.67513	6.02129	0.061563	0.0644626	0.0471878
BUB3	DOWN	746.563	1099.28	393.845	0.358275	-1.48086	1.97e-12	9.67e-12	9.75652	9.64205	9.92172	2.0762	2.32207	2.14995
BZRAP1	DOWN	112.856	218.042	7.67051	0.035179	-4.82914	3.18e-26	3.42e-25	0.421338	0.526726	0.408775	0	0.0116644	0.0268843
BZW2	UP	6678.19	2126.96	11229.4	5.27957	2.40042	2.3e-39	4.37e-38	18.4914	18.1389	20.5453	60.3677	65.3045	67.5514
C1QTNF3	DOWN	9452.4	18260.7	644.109	0.035273	-4.82529	5.41e-131	1.31e-128	82.954	97.7786	108.05	2.12107	1.81101	2.43076
C1QTNF5	DOWN	187.571	297.071	78.0713	0.262804	-1.92794	1.42e-08	5.16e-08	4.53962	6.832	7.14597	0.709439	1.30067	1.2086
C1QTNF6	DOWN	634.864	1245.25	24.4763	0.0196557	-5.66891	1e-05	2.78e-05	3.72233	9.72113	15.9709	0.207437	0.0719543	0.0950538
C1QTNF7	DOWN	77.3439	119.289	35.3985	0.296744	-1.75271	6.8e-05	0.000170797	1.13081	0.933507	1.00249	0.277172	0.125739	0.156156
C1QTNF9	UP	523.932	4.0159	1043.85	259.929	8.02197	1.23e-124	2.53e-122	0.0983961	0.0186736	0.037556	7.45154	7.07669	8.91077
C1R	UP	1706.34	712.344	2700.34	3.79078	1.92249	3.74e-11	1.67e-10	3.97082	3.99883	4.68771	12.9269	7.62915	9.72409
C1S	UP	1978.06	319.361	3636.76	11.3876	3.50939	1.22e-67	5.94e-66	1.62248	1.71717	2.13712	14.5604	11.7421	13.9043
C3	UP	216.008	54.9073	377.109	6.8681	2.77991	0.000585951	0.00130463	0.128901	0.12994	0.235624	1.08545	0.52475	0.329912
C3AR1	UP	92.4456	50.3868	134.504	2.66943	1.41653	0.000705458	0.00155252	0.227612	0.352649	0.392054	0.715248	0.361162	0.472634
C4A	UP	279.272	42.2377	516.307	12.2238	3.61163	3.03e-08	1.07e-07	0.178078	0.0741965	0.165987	2.13202	0.968813	1.02608
C5	DOWN	70.8703	139.765	1.97523	0.0141325	-6.14484	3.58e-17	2.4e-16	0.437191	0.340646	0.258759	0	0.0101833	0
C5AR1	UP	33.2995	12.8811	53.7178	4.17027	2.06014	0.00283571	0.00569519	0.103049	0.332282	0.534375	1.00285	0.393224	0.61127
C5AR2	UP	63.0559	4.82286	121.289	25.1488	4.65242	2.04e-06	6.06e-06	0	0.116336	0.0321038	0.810079	0.439446	0.304088
CA10	DOWN	36.9562	72.9731	0.939308	0.012872	-6.27962	6.67e-07	2.08e-06	0.238375	0.431733	0.48249	0	0	0.0131524
CA14	UP	1046.51	222.227	1870.8	8.41841	3.07355	0.000216488	0.000509246	1.12147	1.53085	1.68769	10.5384	11.0959	3.49375
CA3	UP	97311.2	10776.2	183846	17.0605	4.09258	3.55e-24	3.46e-23	161.784	52.4087	83.9961	862.283	1208.03	1068.39
CA4	UP	156.99	1.86987	312.109	166.915	7.38297	4.48e-55	1.47e-53	0.0469355	0	0.0228793	2.77471	2.63369	2.49144
CA5B	UP	53.013	21.0957	84.9302	4.02594	2.00933	6.88e-05	0.00017258	0.0929315	0.0506874	0.241074	0.39175	0.223451	0.270893
CAB39	UP	8238.01	4041.3	12434.7	3.07691	1.62148	4.69e-20	3.72e-19	19.826	21.1491	20.4007	43.5706	35.399	36.4433
CABLES1	DOWN	176.279	247.283	105.275	0.425728	-1.232	9.11e-05	0.000225239	1.65785	1.79216	1.71214	0.745663	0.327407	0.471154
CACHD1	DOWN	3232.16	5041.08	1423.23	0.282327	-1.82456	1.63e-23	1.53e-22	11.7184	13.4396	14.9231	2.65236	2.70438	2.2184
CACNA1A	DOWN	368.284	661.058	75.5101	0.114226	-3.13004	6.24e-32	8.78e-31	1.09251	1.3399	1.3544	0.0847155	0.0839416	0.113113
CACNA1B	DOWN	112.422	218.259	6.58562	0.0301734	-5.05058	8.16e-22	7.08e-21	0.549504	0.426716	0.677811	0.0271095	0.00706946	0.00657665
CACNA1C	DOWN	361.715	578.527	144.904	0.25047	-1.99729	2.71e-05	7.16e-05	0.737899	1.56993	1.21394	0.242291	0.135833	0.239895
CACNA1G	DOWN	703.242	1388.97	17.5177	0.012612	-6.30906	3.53e-25	3.6e-24	1.58626	2.9857	2.85138	0.0261173	0.0272073	0.0126707
CACNA1H	DOWN	2050.46	3917.49	183.433	0.0468241	-4.41661	7.58e-96	7.17e-94	9.05787	9.59577	9.25462	0.485285	0.254351	0.317277
CACNA1I	DOWN	15.401	29.8386	0.963461	0.0322891	-4.95281	3.46e-05	9.02e-05	0.0551005	0.0289682	0.0625618	0	0	0
CACNA1S	UP	21782.4	4034.67	39530.1	9.79761	3.29243	8.52e-72	4.49e-70	11.595	8.12898	8.94698	70.9979	57.6178	61.4541
CACNA2D2	UP	185.409	3.58984	367.229	102.297	6.67662	2.75e-58	1.01e-56	0.0410649	0.0133321	0.013266	0.855772	0.640787	0.762638
CACNA2D3	DOWN	173.9	304.715	43.0853	0.141395	-2.82219	8.1e-18	5.65e-17	0.743191	0.876887	0.827318	0.0576342	0.255843	0
CACNB1	UP	4793.11	2571.93	7014.29	2.72725	1.44745	1.06e-14	6.06e-14	10.526	9.23595	9.33948	17.7992	16.7793	13.053
CACNB2	DOWN	173.98	253.299	94.6606	0.373711	-1.42	3.33e-05	8.71e-05	0.5699	0.740072	0.801272	0.104163	0.326603	0.161433
CACNG1	UP	880.778	140.479	1621.08	11.5397	3.52853	4.66e-57	1.63e-55	0.779082	0.294211	0.300035	5.42655	4.87685	4.38124
CACNG4	DOWN	192.756	358.365	27.1466	0.0757512	-3.72259	4.6e-22	4.04e-21	3.11634	2.81178	2.209	0.168952	0.238446	0.041686
CACNG5	DOWN	90.8366	177.387	4.28632	0.0241637	-5.37102	2.64e-24	2.6e-23	1.69747	1.66833	1.64772	0.0200599	0.0420484	0.0392837
CACUL1	UP	1918.26	1000.42	2836.1	2.83492	1.50331	2.87e-11	1.3e-10	7.08899	7.84043	7.77599	18.3881	15.2056	11.4328
CAD	DOWN	2007.99	3086.67	929.3	0.301069	-1.73184	3.88e-20	3.08e-19	6.44893	6.64515	7.34922	1.26163	1.19402	1.1521
CADM4	DOWN	315.183	472.828	157.538	0.333181	-1.58562	8.47e-10	3.42e-09	5.22183	4.6362	6.37531	1.30393	1.02928	1.27423
CADPS	DOWN	150.357	300.244	0.469654	0.00156424	-9.32032	9.55e-19	7.07e-18	0.497973	0.795268	0.998497	0	0	0
CALB2	DOWN	20.658	41.316	0	0	#NAME?	2.26e-05	6.01e-05	0.562758	0.14183	0.708676	0	0	0
CALCOCO1	UP	3607.07	1509.82	5704.31	3.77814	1.91768	1.67e-25	1.73e-24	7.72993	7.49198	7.25055	19.8752	19.0447	17.9085
CALCOCO2	UP	5452.36	2481.95	8422.76	3.3936	1.76282	2.12e-22	1.9e-21	12.4047	11.7985	13.1542	24.6774	28.3426	25.0057
CALCR	DOWN	55.2146	98.9129	11.5164	0.116429	-3.10247	1.06e-08	3.92e-08	0.645194	0.857438	0.6807	0.107379	0.0281746	0.104445
CALCRL	DOWN	2556.72	3600.29	1513.14	0.420283	-1.25057	1.18e-11	5.47e-11	13.1197	13.0166	15.2928	3.96012	2.94134	3.47739
CALHM2	DOWN	227.56	335.601	119.52	0.356136	-1.4895	1.96e-07	6.47e-07	3.08762	3.18107	4.26362	1.03632	0.566798	0.815813
CALM1	UP	24345.5	4428.1	44262.9	9.99591	3.32134	5.38e-11	2.37e-10	16.298	17.3192	19.9358	101.442	143.087	83.634
CALM3	UP	14889.8	3569.15	26210.4	7.3436	2.87649	9.19e-52	2.66e-50	35.4045	36.1933	41.6703	160.234	177.714	178.262
CALML4	DOWN	157.825	242.47	73.1799	0.30181	-1.72829	1.14e-07	3.85e-07	3.50659	4.38028	4.87192	0.995312	0.445938	1.04772
CALU	DOWN	6546.01	9664.93	3427.09	0.35459	-1.49578	3.1e-17	2.09e-16	32.9167	38.2338	41.949	9.6091	7.06123	7.8748
CAMK1	DOWN	516.899	933.58	100.217	0.107347	-3.21964	7.4e-33	1.09e-31	9.39008	7.3009	9.14674	0.933889	0.498604	0.501905
CAMK1D	DOWN	108.087	179.975	36.1989	0.201133	-2.31378	2.42e-09	9.38e-09	1.2608	2.00141	1.52458	0.275319	0.185343	0.210928
CAMK1G	DOWN	15.3959	28.8408	1.95107	0.0676499	-3.88577	0.000286157	0.000662785	0.188823	0.19437	0.0616573	0	0.0263418	0.0122762
CAMK2A	UP	5400.31	1079.61	9721.01	9.00418	3.1706	1.81e-15	1.09e-14	4.30863	3.34482	3.28024	17.9374	20.0678	25.8248
CAMK2B	UP	2076.96	125.406	4028.52	32.1237	5.00557	9.92e-119	1.77e-116	0.970867	0.546157	0.737896	15.6353	14.5338	13.6464
CAMK2G	UP	1663.05	685.003	2641.09	3.85559	1.94695	9.23e-24	8.77e-23	3.90928	3.39291	3.15038	9.90749	9.48645	9.60893
CAMK4	DOWN	48.8955	91.7506	6.04037	0.0658346	-3.92501	1.31e-10	5.62e-10	0.884861	0.554187	0.908026	0.0252017	0.079293	0
CAMKK1	DOWN	82.2121	143.309	21.115	0.147339	-2.76279	5.46e-10	2.23e-09	0.692739	0.913273	0.849736	0.135942	0.0898003	0.0995132
CAMKV	DOWN	78.2157	150.181	6.25042	0.0416192	-4.58661	1.17e-18	8.63e-18	0.584898	0.717779	0.880013	0	0.0208658	0.0390722
CAMLG	UP	912.864	540.248	1285.48	2.37942	1.25061	1.28e-09	5.09e-09	6.87479	7.19625	7.68592	10.3133	11.1794	11.9157
CAND1	DOWN	4770.86	6744.71	2797	0.414695	-1.26988	1.05e-12	5.27e-12	19.6685	22.7149	22.3853	6.48597	5.07073	4.89968
CAND2	UP	5175.47	1422.39	8928.54	6.27712	2.6501	3.25e-33	4.89e-32	6.43632	6.12918	6.60998	33.2971	23.1479	23.648
CAP2	UP	18898.8	7101.73	30695.9	4.32231	2.1118	1.61e-32	2.34e-31	42.0703	38.5651	37.9548	104.007	109.576	95.0862
CAPN10	DOWN	256.049	375.919	136.18	0.362258	-1.46491	7.95e-08	2.72e-07	2.61199	2.76631	2.39289	0.967292	0.835497	1.09606
CAPN11	DOWN	73.8313	144.993	2.6692	0.0184091	-5.76343	2.04e-21	1.73e-20	0.468943	0.556269	0.58474	0.011238	0	0.0109465
CAPN3	UP	25923.7	6493.44	45354	6.9846	2.80418	5.94e-27	6.6e-26	20.4051	16.1391	17.5835	83.5573	83.4931	103.654
CAPN6	DOWN	13848.9	26632.3	1065.59	0.0400111	-4.64346	1.55e-87	1.17e-85	126.015	106.062	116.243	2.44926	2.39481	3.5127
CAPN8	DOWN	33.8104	60.775	6.84588	0.112643	-3.15017	0.00079985	0.00174672	0.18376	0.1781	0.517116	0.013016	0	0.050948
CAPRIN2	DOWN	876.208	1253.69	498.729	0.39781	-1.32985	1.04e-10	4.48e-10	2.97603	2.96519	3.05826	0.942958	0.742015	0.77573
CAPZA2	UP	9031.34	2983.03	15079.6	5.05513	2.33775	2.59e-38	4.66e-37	22.6074	20.2867	22.1271	69.1117	62.7929	75.0161
CARD11	DOWN	250.724	399.21	102.238	0.2561	-1.96522	3.16e-12	1.53e-11	1.35057	1.2484	1.17813	0.26934	0.233465	0.172197
CARHSP1	DOWN	548.691	999.992	97.39	0.0973908	-3.36007	5.91e-43	1.28e-41	21.9471	19.8715	23.0813	1.6611	1.72257	1.11108
CARM1	UP	3582.16	1672.86	5491.46	3.28268	1.71487	2.19e-16	1.4e-15	12.0277	11.5258	11.9752	32.9794	22.2563	24.6048
CARNMT1	UP	1882.04	555.95	3208.13	5.77054	2.52871	6.42e-11	2.82e-10	2.80795	2.84164	3.27348	8.70252	10.0477	13.0981
CARNS1	UP	998.713	342.917	1654.51	4.8248	2.27047	5.92e-07	1.86e-06	1.54506	2.69434	2.12781	7.97495	7.94469	4.35463
CARS2	UP	935.326	490.456	1380.2	2.81411	1.49268	2.69e-13	1.4e-12	3.40978	3.69127	3.72744	8.57225	6.87849	7.44956
CASC5	DOWN	1519.07	2957.93	80.212	0.0271177	-5.20462	5.86e-113	8.61e-111	5.06409	4.9204	5.80572	0.105988	0.0929391	0.0915257
CASK	DOWN	1500.6	2154.76	846.434	0.39282	-1.34806	2.92e-12	1.41e-11	6.1817	6.16331	6.44461	1.8066	1.38111	1.50053
CASP2	DOWN	431.95	707.295	156.606	0.221415	-2.17518	3.96e-19	3e-18	3.86639	3.75777	4.50686	0.649292	0.57631	0.584418
CASP3	DOWN	955.211	1434.74	475.684	0.331548	-1.59271	0.00113892	0.00242941	8.96881	4.9571	10.0401	1.26036	1.34671	2.37881
CASP9	DOWN	309.065	511.639	106.491	0.208136	-2.2644	1.57e-17	1.08e-16	2.36246	2.32882	2.52388	0.354694	0.426182	0.279494
CASQ1	UP	64935.9	3891.32	125980	32.3748	5.0168	1.21e-15	7.35e-15	31.8274	22.569	36.4634	443.285	577.204	757.831
CASQ2	DOWN	9073.57	16347.1	1800.05	0.110114	-3.18293	4.27e-11	1.9e-10	117.054	71.8944	89.822	7.61746	5.78417	6.09558
CAT	UP	10994.5	2919.97	19069.1	6.5306	2.70722	2.69e-27	3.04e-26	23.5352	21.3647	22.4289	99.8607	102.956	74.8123
CATSPER4	UP	51.421	8.06651	94.7755	11.7493	3.5545	1.17e-10	5.02e-10	0	0	0.0860612	0.183446	0.16657	0.229368
CBARP	DOWN	44.9216	85.5085	4.33462	0.0506923	-4.30209	4.01e-11	1.79e-10	0.259673	0.425588	0.497663	0.0129364	0.0407562	0
CBLB	DOWN	1197.91	1707.36	688.462	0.403232	-1.31032	3.95e-11	1.76e-10	4.95328	4.61245	4.86206	1.35919	1.02279	1.48045
CBLL1	UP	526.165	290.268	762.062	2.62538	1.39252	9.53e-10	3.83e-09	1.66452	1.89135	2.22998	3.27033	3.22276	3.1331
CBLN3	DOWN	49.4036	95.9056	2.90151	0.0302538	-5.04674	2.27e-11	1.03e-10	1.30604	2.50424	2.1864	0	0.127933	0
CBLN4	DOWN	251.103	456.654	45.5523	0.0997522	-3.32551	7.76e-17	5.1e-16	5.87704	4.08366	4.72372	0.526639	0.236128	0.316384
CBR4	UP	1397.36	497.926	2296.79	4.6127	2.20561	0.00245751	0.00498485	2.01238	3.50401	3.22536	7.59802	12.1449	4.83249
CBX2	DOWN	644.053	1266.29	21.8151	0.0172276	-5.85914	1.06e-94	9.64e-93	9.16426	9.23291	9.00507	0.179018	0.120331	0.0954917
CBX4	DOWN	127.521	227.275	27.7681	0.122178	-3.03294	9.26e-16	5.68e-15	2.45436	2.17257	2.69411	0.224622	0.290897	0.122018
CBX7	UP	209.256	22.3274	396.185	17.7443	4.14928	2.84e-37	4.95e-36	0.413097	0.148358	0.197862	5.9108	4.28526	3.91957
CBX8	DOWN	124.357	182.268	66.4466	0.364555	-1.45579	2.72e-05	7.18e-05	1.58233	2.13999	2.32923	0.433838	0.459195	0.532443
CBY1	DOWN	454.477	725.634	183.321	0.252635	-1.98487	9.87e-17	6.42e-16	4.3394	4.67168	5.83155	0.751077	0.521181	0.998188
CC2D2A	DOWN	434.491	681.065	187.917	0.275916	-1.8577	1.18e-14	6.75e-14	1.33351	1.40604	1.41381	0.313773	0.213223	0.255342
CC2D2B	DOWN	21.7701	37.2253	6.31489	0.16964	-2.55945	0.00193738	0.00399046	0.0656562	0.114952	0.0999092	0.0192316	0	0.0189617
CCBE1	DOWN	64.8739	117.172	12.5758	0.107328	-3.21991	1.21e-08	4.42e-08	0.706485	1.34183	0.952212	0.207019	0.0726667	0
CCBL2	UP	877.251	417.967	1336.54	3.19771	1.67704	8.16e-12	3.83e-11	3.23823	2.8759	3.2811	6.9708	7.90662	8.87109
CCDC102B	DOWN	194.687	374.104	15.2698	0.0408169	-4.61469	3.96e-19	3e-18	3.38173	3.52796	2.06193	0.122353	0.13009	0.154749
CCDC106	UP	789.573	434.081	1145.07	2.63791	1.3994	3.18e-11	1.43e-10	4.94521	4.99049	5.40715	9.16276	9.21681	8.95052
CCDC109B	DOWN	95.8408	169.728	21.9539	0.129348	-2.95067	3.2e-12	1.54e-11	1.3625	1.49321	2.27004	0.227014	0.135955	0.126411
CCDC115	DOWN	438.896	648.691	229.101	0.353173	-1.50155	2.45e-10	1.03e-09	5.23928	5.5218	6.6228	1.21802	0.758658	1.43299
CCDC120	DOWN	121.206	186.563	55.8491	0.299358	-1.74005	1.65e-06	4.95e-06	0.872086	0.97151	0.938974	0.326477	0.216084	0.106867
CCDC121	UP	136.926	72.1895	201.662	2.7935	1.48208	1.09e-05	3.01e-05	0.654655	0.670577	0.713261	0.96172	1.49712	1.41098
CCDC124	UP	1075.7	322.557	1828.85	5.66985	2.50331	8.39e-34	1.3e-32	7.11829	6.18999	7.41185	28.9495	23.98	21.5708
CCDC127	UP	1448.64	753.56	2143.72	2.8448	1.50833	9.62e-15	5.52e-14	4.59709	4.95746	4.84018	8.62559	8.67102	8.27451
CCDC134	DOWN	244.462	353.183	135.742	0.384338	-1.37955	5.74e-07	1.8e-06	3.56908	3.66797	3.68805	1.02948	1.09551	1.03546
CCDC14	DOWN	602.821	922.427	283.215	0.307032	-1.70354	1.5e-14	8.54e-14	3.21075	3.08516	3.23879	0.730289	0.741264	0.55246
CCDC141	DOWN	1920.51	3540.35	300.662	0.0849245	-3.55768	2.07e-51	5.92e-50	8.17277	6.93621	7.48038	0.370931	0.338459	0.473821
CCDC149	UP	199.1	116.664	281.536	2.41323	1.27096	0.000139619	0.000337367	0.728398	0.598972	0.663006	1.36998	0.836984	0.763832
CCDC155	UP	71.0128	23.5534	118.472	5.02994	2.33054	1.72e-06	5.17e-06	0.0831392	0.172217	0.0692406	0.301658	0.504741	0.437006
CCDC157	DOWN	27.7328	46.8043	8.66126	0.185053	-2.43399	0.000800962	0.0017484	0.299182	0.324652	0.121742	0.0350006	0.018559	0.051043
CCDC160	DOWN	10.2293	19.0386	1.42009	0.07459	-3.74487	0.00486147	0.0094155	0.235234	0.324387	0.20093	0.021324	0.0448493	0
CCDC168	DOWN	722.243	1266.53	177.951	0.140502	-2.83134	2.44e-17	1.65e-16	0.526983	0.80419	0.835044	0.0929479	0.0707284	0.0553216
CCDC18	DOWN	721.427	1007.18	435.67	0.432562	-1.20902	1.2e-08	4.4e-08	2.42838	2.0424	2.00788	0.623233	0.593885	0.624151
CCDC183	DOWN	191.709	325.524	57.8939	0.177848	-2.49128	0.00114736	0.00244592	1.49434	0.533902	0.894604	0.188545	0.0824486	0.166059
CCDC187	DOWN	162.138	253.216	71.0601	0.28063	-1.83326	3.57e-06	1.03e-05	0.518514	0.51433	0.326657	0.107706	0.113776	0.0946113
CCDC188	DOWN	45.4096	69.3901	21.429	0.30882	-1.69516	0.00177751	0.00368156	0.249448	0.677304	0.398889	0.10185	0.107808	0
CCDC189	DOWN	73.3064	118.718	27.8952	0.234971	-2.08945	4.14e-06	1.19e-05	0.528303	0.531088	0.366225	0.07583	0.113128	0.12678
CCDC190	DOWN	26.4052	43.3506	9.45983	0.218217	-2.19617	0.00332233	0.00659301	0.337076	0.149022	0.149308	0	0.0622952	0.0295505
CCDC191	DOWN	130.659	218.293	43.0242	0.197093	-2.34305	9.1e-11	3.95e-10	0.88907	0.826778	0.847339	0.179188	0.135867	0.0420009
CCDC28A	UP	294.612	166.145	423.078	2.54644	1.34848	2.22e-07	7.27e-07	1.4563	1.84103	1.8193	2.99974	2.67779	3.48328
CCDC28B	DOWN	356.469	575.814	137.123	0.238138	-2.07013	1.75e-16	1.12e-15	9.44735	7.72664	8.63547	1.33768	2.29059	1.0424
CCDC40	DOWN	61.8345	108.845	14.8243	0.136197	-2.87624	1.29e-08	4.71e-08	0.271832	0.384727	0.234358	0.0236953	0.0184876	0.0228849
CCDC43	UP	2552.28	1179.15	3925.42	3.32903	1.7351	1.07e-20	8.73e-20	7.84747	7.12587	7.72032	17.4341	16.0703	14.8719
CCDC47	UP	6413.96	3045.01	9782.91	3.21276	1.68382	4.96e-21	4.1e-20	18.1377	18.6603	17.3879	41.2713	40.7616	34.0088
CCDC50	DOWN	393.745	570.446	217.044	0.380481	-1.3941	7.99e-09	2.97e-08	6.48792	5.98294	5.53064	1.46818	1.6399	1.17897
CCDC58	UP	708.153	323.383	1092.92	3.37966	1.75688	3.63e-16	2.28e-15	4.93553	5.00849	5.61717	11.1911	9.92338	11.1692
CCDC6	UP	5052.21	893.316	9211.11	10.3111	3.36613	6.3e-70	3.2e-68	3.72734	4.44568	4.26648	30.128	24.9973	29.018
CCDC61	DOWN	153.439	225.218	81.6594	0.36258	-1.46363	7.3e-06	2.05e-05	1.11319	1.08222	1.56349	0.428656	0.397886	0.363712
CCDC62	DOWN	366.67	559.397	173.943	0.310948	-1.68526	7.02e-06	1.97e-05	2.1202	1.34924	1.44739	0.290197	0.452311	0.241949
CCDC67	DOWN	27.9584	54.9905	0.926281	0.0168444	-5.89159	1.46e-09	5.78e-09	0.226187	0.275528	0.267792	0	0.0120892	0
CCDC71L	UP	162.914	38.4776	287.349	7.46796	2.90071	6.84e-10	2.78e-09	0.614224	1.00104	0.885918	3.17354	2.48823	3.65917
CCDC78	DOWN	93.9738	134.297	53.6502	0.399488	-1.32378	0.000754722	0.00165386	0.458065	0.427193	0.644236	0.193846	0.136943	0.142534
CCDC79	UP	69.8289	38.0012	101.657	2.67509	1.41959	0.00133289	0.0028116	0.185873	0.132003	0.178879	0.348648	0.338183	0.23047
CCDC8	DOWN	3854.74	5801.01	1908.46	0.328989	-1.60389	4.75e-19	3.58e-18	33.7116	35.0737	37.0819	8.1918	8.88678	6.05477
CCDC88A	DOWN	5228.22	8804.87	1651.57	0.187575	-2.41446	4.24e-40	8.33e-39	11.2453	13.3477	13.7994	1.72656	1.53671	1.27659
CCDC88C	UP	11534.5	2289.14	20779.8	9.07757	3.18231	1.66e-17	1.14e-16	4.4245	4.92426	3.81492	25.228	20.1505	29.626
CCDC91	UP	1188.96	668.104	1709.81	2.5592	1.35569	6.76e-12	3.19e-11	2.92384	3.34019	3.62593	5.94481	5.29568	6.07836
CCDC92	UP	184.972	69.3699	300.574	4.33291	2.11534	5.7e-12	2.7e-11	1.08025	1.40957	1.1506	3.40367	3.12214	3.27357
CCHCR1	DOWN	503.541	746.287	260.794	0.349456	-1.51682	2.13e-11	9.69e-11	2.91517	2.95125	2.50159	0.447166	0.886702	0.749416
CCKAR	DOWN	181.061	358.526	3.59548	0.0100285	-6.63975	4.02e-21	3.34e-20	1.92268	2.27234	1.34811	0.0281987	0.0146438	0
CCKBR	DOWN	600.028	1194.46	5.59487	0.00468401	-7.73804	1.31e-106	1.67e-104	12.1037	9.65126	9.79686	0.0713076	0.0745556	0.0173773
CCL14	UP	484.088	183.843	784.332	4.26632	2.09299	5.45e-10	2.23e-09	5.43723	3.37404	3.45912	10.3345	9.40502	13.2402
CCL16	UP	120.389	45.0737	195.705	4.34188	2.11832	4.59e-09	1.74e-08	0.581485	0.386563	0.755975	1.17874	1.8579	1.52679
CCL21	UP	87.0525	0.497873	173.607	348.697	8.44583	8.25e-07	2.55e-06	0.0366754	0	0	4.419	0.801841	2.88141
CCL24	UP	43.7163	9.5347	77.8978	8.16993	3.03032	1.35e-07	4.52e-07	0.253874	0.18048	0.0683162	0.636553	0.789507	0.791123
CCL5	UP	12.2998	0	24.5996	Inf	Inf	7.41e-07	2.3e-06	0	0	0	0.540486	0.379306	0.879358
CCNA1	DOWN	37.5287	74.1311	0.926281	0.0124952	-6.32249	7.38e-13	3.73e-12	0.451081	0.536217	0.454312	0	0.0147843	0
CCNA2	DOWN	423.899	842.093	5.7064	0.00677646	-7.20525	9.05e-90	7.22e-88	6.48581	5.7319	6.54471	0.0148933	0.0620521	0.0587881
CCNB1	DOWN	471.963	929.585	14.3416	0.015428	-6.01831	4.3e-83	2.95e-81	8.1022	7.87941	10.4341	0.157911	0.102225	0.0765303
CCNB2	DOWN	255.221	496.294	14.1477	0.0285068	-5.13255	8.05e-49	2.16e-47	4.81365	4.49328	5.48231	0.114043	0.0200162	0.0372498
CCND1	DOWN	828.056	1510.11	146	0.0966814	-3.37062	1.54e-40	3.06e-39	5.82847	8.09428	7.78023	0.53142	0.319678	0.49095
CCND2	DOWN	1582.55	3078.76	86.3404	0.0280439	-5.15617	1.94e-112	2.78e-110	28.9054	28.9532	33.453	0.632246	0.48802	0.502463
CCND3	DOWN	1024.73	1464.26	585.208	0.399662	-1.32315	5.56e-11	2.46e-10	14.3626	15.2896	13.6322	4.25663	3.53636	3.49776
CCNDBP1	UP	1451.88	697.833	2205.94	3.16112	1.66044	1.96e-17	1.34e-16	4.77286	4.65097	4.4874	9.41143	9.73141	8.9465
CCNE2	DOWN	262.79	448.593	76.9867	0.171618	-2.54273	8e-19	5.96e-18	2.79949	2.17687	2.66602	0.348964	0.1854	0.367414
CCNF	DOWN	353.94	696.13	11.7499	0.0168789	-5.88863	6.28e-69	3.13e-67	2.47748	2.74494	3.62811	0.0698293	0.0183973	0.034174
CCNG1	UP	37141	8001.49	66280.6	8.28353	3.05025	4.56e-63	1.9e-61	62.562	55.7744	56.1547	313.187	284.077	294.16
CCNG2	DOWN	1285.4	2308.01	262.803	0.113866	-3.13459	1.53e-51	4.39e-50	16.7753	16.76	15.587	1.07727	1.62442	1.0016
CCNJ	DOWN	107.844	152.485	63.2029	0.414487	-1.2706	0.000727609	0.00159946	1.58304	1.2364	1.56656	0.231733	0.434359	0.396203
CCNJL	DOWN	31.3436	60.8588	1.82841	0.0300435	-5.05681	2.04e-09	7.97e-09	0.356214	0.50498	0.448867	0.012387	0.0129489	0.0121286
CCPG1	UP	5133.54	2277.72	7989.37	3.50761	1.81049	1.5e-23	1.41e-22	6.55764	7.25887	7.51862	13.8283	12.456	13.6503
CCR4	UP	14.7709	2.35847	27.1834	11.5259	3.5268	0.000440065	0.000996686	0.0193316	0.00960486	0.0291433	0.136177	0.0591381	0.15611
CCR8	UP	8.16228	0.226347	16.0982	71.1219	6.15222	0.00317659	0.00633037	0	0	0.0303304	0.111442	0.0777105	0.216814
CCRL2	UP	56.464	1.91505	111.013	57.9687	5.8572	2.2e-20	1.77e-19	0.0389298	0.0578328	0.0194418	0.696515	1.13722	0.732037
CCSAP	DOWN	554.874	975.368	134.381	0.137775	-2.85962	5.86e-33	8.69e-32	4.70266	4.63221	5.13359	0.709719	0.294652	0.354995
CD109	DOWN	2023.71	3304.88	742.548	0.224683	-2.15404	6.19e-29	7.48e-28	10.7813	11.8925	11.167	2.52891	1.23317	1.18467
CD14	UP	306.334	126.759	485.909	3.83333	1.9386	0.00016738	0.000400078	0.633945	0.806556	0.850526	2.48128	1.16189	1.8313
CD151	UP	1841.9	1059.5	2624.3	2.47693	1.30855	4.52e-12	2.16e-11	8.75184	10.1428	10.011	18.9957	15.704	13.2918
CD1E	UP	20.4194	2.41292	38.4258	15.925	3.99322	0.000359529	0.000823347	0.0259913	0.025647	0	0.296287	0.114019	0.229867
CD2	UP	12.9478	0.248937	25.6467	103.025	6.68685	2.49e-06	7.36e-06	0.0166735	0	0	0.15927	0.187197	0.233718
CD209	UP	113.279	26.3882	200.169	7.58555	2.92325	3.56e-07	1.14e-06	0.316851	0.155159	0.600839	2.01731	0.8576	1.11917
CD244	UP	28.4794	3.00281	53.9559	17.9685	4.1674	0.0034435	0.00681954	0	0	0	0.127074	0	0.352628
CD248	DOWN	208.454	327.62	89.2884	0.272537	-1.87548	1.93e-07	6.37e-07	2.24986	3.87044	3.219	0.530089	0.648162	0.576731
CD276	DOWN	468.284	757.514	179.055	0.236372	-2.08087	2.29e-18	1.65e-17	6.74045	7.31848	7.05099	1.22972	1.04851	1.06579
CD300E	UP	4.75754	0	9.51508	Inf	Inf	0.00461306	0.00897015	0	0	0	0.0717035	0.03745	0.10484
CD3D	UP	27.8273	3.35481	52.2997	15.5895	3.9625	0.000241569	0.000564446	0.0417018	0.0408598	0.0204728	0.302337	0.343632	0.734993
CD3E	UP	29.5661	3.0966	56.0357	18.0959	4.17759	1.85e-08	6.66e-08	0.0694104	0.0454774	0.0459402	0.581012	0.545243	0.406021
CD3G	UP	14.1988	1.40326	26.9943	19.2368	4.2658	8.86e-05	0.000219059	0.0202663	0	0.0407065	0.192358	0.224997	0.32911
CD40	DOWN	71.1706	124.206	18.1354	0.146011	-2.77585	5.72e-09	2.15e-08	1.52645	1.63415	1.87196	0.331574	0.205219	0.108695
CD44	DOWN	2631.06	4435.43	826.694	0.186384	-2.42365	1.17e-17	8.12e-17	12.9076	19.2282	17.2109	2.93805	1.10918	1.78413
CD48	UP	51.2429	0.457332	102.028	223.095	7.80151	1.47e-22	1.33e-21	0	0.0244189	0.0244866	0.68046	1.10789	1.21612
CD53	UP	76.1817	32.0559	120.308	3.75306	1.90807	4e-05	0.000103365	0.345591	0.533168	0.441101	1.34131	0.711478	0.76378
CD55	DOWN	804.312	1390.25	218.373	0.157075	-2.67048	5.06e-34	7.89e-33	6.54281	7.6491	6.13084	0.929444	0.56231	0.638851
CD59	UP	2013.91	461.046	3566.78	7.73627	2.95164	5.69e-12	2.7e-11	8.45328	5.57029	6.37711	27.384	28.1633	40.7133
CD6	UP	9.78032	0.74681	18.8138	25.1923	4.65491	0.000630971	0.00139668	0	0	0	0.0180287	0.169746	0.0706436
CD69	UP	18.5295	0.475284	36.5838	76.9725	6.26627	2.74e-08	9.75e-08	0.0143609	0	0.014535	0.204246	0.158026	0.317955
CD7	UP	9.36355	0	18.7271	Inf	Inf	0.00218976	0.00447497	0	0	0	0	0.180409	0.190337
CD74	UP	4430.51	176.844	8684.18	49.1065	5.61784	1.29e-39	2.49e-38	2.0925	1.51426	2.10628	48.9479	50.8744	65.3595
CD80	UP	15.0691	2.52692	27.6114	10.9269	3.44981	0.00452523	0.0088121	0	0.128167	0.0257248	0.276006	0.158237	0.089308
CD84	UP	95.9011	55.8866	135.916	2.43199	1.28214	0.000671899	0.00148315	0.355692	0.439396	0.457637	0.596965	0.470289	0.384713
CD8A	UP	11.8112	0.679041	22.9434	33.788	5.07844	7.37e-05	0.000184107	0	0	0.0414008	0.202273	0.0887828	0.182444
CD9	UP	261.062	52.1785	469.946	9.00651	3.17097	1.44e-05	3.9e-05	0.631551	0.918481	1.42685	8.92193	2.86985	5.14186
CD93	DOWN	1735.91	2667.52	804.301	0.301517	-1.72969	1.54e-13	8.18e-13	19.614	25.3582	18.7843	3.97061	4.34987	4.27747
CDADC1	UP	1887.16	418.825	3355.5	8.01169	3.00211	3.2e-43	6.99e-42	2.49519	2.582	2.85968	12.7362	13.3036	14.3779
CDC14A	UP	1202.97	596.46	1809.49	3.03371	1.60108	6.32e-16	3.92e-15	1.44625	1.53393	1.70427	3.61969	2.77967	3.4339
CDC14B	DOWN	1332.66	1940.27	725.045	0.373682	-1.42012	5.97e-13	3.04e-12	6.18715	5.71977	6.09123	1.86485	1.16418	1.23339
CDC20	DOWN	415.605	824.365	6.84398	0.00830212	-6.9123	4.88e-86	3.6e-84	6.85867	6.53416	8.87567	0.102393	0.063848	0.019847
CDC25A	DOWN	207.629	411.602	3.65682	0.00888435	-6.81452	2.92e-54	9.26e-53	2.28487	2.79541	2.6828	0.0290291	0.0151932	0.0142671
CDC25B	DOWN	436.523	816.899	56.1462	0.0687309	-3.8629	4.79e-47	1.2e-45	3.62818	3.83841	4.04651	0.288142	0.0541259	0.221471
CDC25C	DOWN	119.556	234.008	5.10296	0.0218068	-5.51908	9.91e-31	1.31e-29	1.05697	1.02077	0.746376	0	0	0.0345715
CDC34	UP	4971.76	730.272	9213.24	12.6162	3.6572	7.62e-55	2.49e-53	7.03493	8.51284	6.49687	54.8892	62.484	60.727
CDC37L1	UP	2049.34	891.542	3207.14	3.59729	1.84691	1.23e-18	9.05e-18	7.83783	8.37084	8.87839	16.5195	19.2833	19.9766
CDC42BPG	DOWN	139.202	216.359	62.0455	0.286771	-1.80203	1.53e-07	5.08e-07	0.591103	0.617994	0.586049	0.162507	0.146617	0.0529825
CDC42EP1	DOWN	1334.8	1912.39	757.21	0.395949	-1.33661	8.94e-12	4.18e-11	7.53036	9.66574	9.77151	2.93267	1.89144	2.18779
CDC6	DOWN	203.124	400.715	5.53353	0.0138091	-6.17823	5.92e-50	1.62e-48	2.49896	2.16	2.16993	0.046356	0.0240641	0.0113494
CDC7	DOWN	525.868	936.464	115.272	0.123092	-3.02219	1.02e-35	1.69e-34	4.65703	4.66152	5.13943	0.531109	0.418052	0.396341
CDCA2	DOWN	463.014	860.131	65.8965	0.0766122	-3.70628	4.8e-46	1.15e-44	3.50679	3.43626	4.05946	0.209927	0.154286	0.191996
CDCA4	DOWN	238.481	459.147	17.8144	0.0387989	-4.68784	1.05e-42	2.24e-41	5.84269	5.59339	6.82099	0.282268	0.174091	0.139028
CDCA5	DOWN	224.056	433.428	14.6836	0.0338778	-4.88352	2.07e-43	4.56e-42	3.21306	2.60348	3.70399	0.0438811	0.124036	0.0289683
CDCA7	DOWN	563.184	1071.28	55.0865	0.0514211	-4.2815	1.48e-47	3.81e-46	5.9019	5.17464	5.2458	0.248791	0.178021	0.166778
CDCA7L	DOWN	1034.7	1446.76	622.637	0.430368	-1.21636	1.2e-09	4.79e-09	6.22572	5.8509	6.26751	1.94617	2.03598	1.38487
CDCA8	DOWN	221.885	440.705	3.0645	0.00695362	-7.16802	2.55e-58	9.37e-57	3.74716	4.4058	5.42351	0	0	0.0247429
CDH10	DOWN	28.9872	53.4897	4.48459	0.0838401	-3.57622	3.22e-06	9.36e-06	0.118559	0.279501	0.283079	0.0296539	0.0154419	0.00727242
CDH11	DOWN	3856.6	7219.21	493.989	0.068427	-3.86929	1.28e-21	1.1e-20	19.3374	28.2012	33.5559	1.22862	1.08433	1.315
CDH12	DOWN	11.066	22.132	0	0	#NAME?	0.000108843	0.000266128	0.0343921	0.125838	0.144039	0	0	0
CDH15	DOWN	3171.62	5596.1	747.135	0.13351	-2.90498	5.97e-39	1.11e-37	35.8031	31.1796	29.5042	3.42029	2.97776	2.64398
CDH18	DOWN	202.942	402.2	3.68287	0.00915681	-6.77094	1.7e-16	1.09e-15	2.1278	1.349	2.69712	0.00903471	0	0.026512
CDH2	DOWN	642.743	1218.18	67.3021	0.0552479	-4.17794	4.2e-64	1.81e-62	3.98558	4.55241	5.22986	0.0842189	0.269856	0.13747
CDH20	DOWN	25.0823	43.3057	6.85891	0.158383	-2.65851	0.000561394	0.00125218	0.221379	0.124939	0.299617	0.0309416	0	0.0500519
CDH24	DOWN	80.6536	152.139	9.1681	0.0602613	-4.05262	2.23e-16	1.42e-15	0.663197	0.963079	0.834763	0.066928	0.0116019	0.0540965
CDH3	DOWN	134.021	212.72	55.3226	0.260073	-1.94301	2.79e-08	9.92e-08	0.857796	0.789125	0.68911	0.1509	0.138972	0.146716
CDH4	DOWN	126.284	199.825	52.743	0.263946	-1.92168	0.00358852	0.00708988	1.60206	0.814342	0.732751	0.201822	0.127489	0.0862071
CDH5	DOWN	3531.06	5098.27	1963.85	0.385199	-1.37632	1.4e-11	6.46e-11	18.3004	20.0106	15.2732	5.43039	4.25458	3.46687
CDH6	DOWN	126.156	223.651	28.661	0.128151	-2.96409	7.54e-11	3.29e-10	1.18156	0.798269	0.977726	0.124154	0.0946634	0.0807945
CDH7	DOWN	47.5851	87.8194	7.35081	0.0837038	-3.57856	2.66e-09	1.03e-08	0.762365	1.07422	1.41154	0.115743	0.0922149	0.0566424
CDH9	DOWN	11.7794	23.5588	0	0	#NAME?	0.000328834	0.000756422	0.0603671	0.146598	0.0522617	0	0	0
CDHR4	DOWN	28.9656	49.6541	8.2771	0.166695	-2.58472	0.00027936	0.000647728	0.110742	0.167052	0.13189	0.044779	0.0465203	0
CDK1	DOWN	811.924	1579.16	44.6903	0.0283001	-5.14305	7.88e-91	6.38e-89	9.12039	8.42724	9.66731	0.218829	0.239313	0.103757
CDK14	DOWN	843.671	1444.85	242.497	0.167836	-2.57487	1.51e-32	2.21e-31	15.7433	14.4378	17.7107	2.36317	1.36485	1.44889
CDK20	DOWN	218.236	321.408	115.063	0.357998	-1.48198	2.06e-07	6.77e-07	2.20409	2.4704	2.33883	0.492751	0.581605	0.745269
CDK4	DOWN	1133.82	1672.25	595.393	0.356043	-1.48988	6.91e-14	3.76e-13	18.1019	18.4077	20.3567	4.06019	4.00131	4.93148
CDK5R1	DOWN	460.549	807.45	113.647	0.140748	-2.82881	6.83e-30	8.66e-29	5.6075	5.16247	5.41226	0.735343	0.362175	0.338622
CDK5RAP1	UP	1788.07	713.046	2863.09	4.01529	2.0055	3.99e-14	2.2e-13	3.80447	4.66249	4.20292	10.5231	14.0759	12.6679
CDK6	DOWN	850.367	1582.82	117.913	0.0744953	-3.74671	3.94e-54	1.24e-52	25.8058	21.1557	22.4218	1.43925	1.0629	0.937181
CDKL1	DOWN	99.0402	167.4	30.6803	0.183276	-2.44791	1.62e-09	6.39e-09	1.31258	1.1481	1.09608	0.177145	0.132511	0.199075
CDKN1A	DOWN	2208.4	3402.53	1014.27	0.298094	-1.74616	2.57e-20	2.06e-19	33.0117	29.1099	31.0095	7.96839	4.88085	4.85957
CDKN1B	UP	2127.86	1183.71	3072.01	2.59524	1.37587	2.8e-13	1.46e-12	11.1903	11.5971	12.9322	18.251	19.6361	19.4847
CDKN2C	UP	536.794	169.026	904.562	5.35161	2.41997	2.61e-25	2.69e-24	2.06883	2.34181	2.49305	8.90078	9.49372	8.18879
CDNF	UP	2499.49	335.061	4663.93	13.9196	3.79905	4.43e-64	1.9e-62	2.14593	1.63756	1.77142	14.514	16.7996	15.1552
CDO1	DOWN	574.616	1031.67	117.567	0.113958	-3.13342	3.52e-11	1.58e-10	14.398	27.3296	23.4997	1.04221	1.96489	1.40899
CDON	DOWN	2973.63	5281.16	666.102	0.126128	-2.98704	1.3e-54	4.22e-53	14.2045	15.5639	17.5541	1.76315	1.16613	1.0756
CDR2	DOWN	405.438	622.725	188.15	0.302139	-1.72671	2.04e-11	9.29e-11	3.16627	4.2937	4.94803	0.779626	0.680403	0.982244
CDR2L	DOWN	137.24	218.91	55.5704	0.25385	-1.97795	1.56e-08	5.64e-08	2.7857	3.0184	3.34957	0.864416	0.358658	0.502722
CDT1	DOWN	196.951	377.476	16.4265	0.0435166	-4.52229	2.27e-36	3.84e-35	3.92388	3.22206	3.06137	0.118633	0.144346	0.0572409
CDYL2	DOWN	98.3798	142.884	53.8758	0.37706	-1.40713	0.000326389	0.000750896	0.78864	1.01974	0.893036	0.397227	0.260432	0.174471
CECR5	UP	650.291	372.148	928.435	2.4948	1.31893	4.48e-07	1.42e-06	4.12447	3.92909	3.775	5.50738	6.75011	7.47248
CECR6	DOWN	27.8309	55.1922	0.469654	0.00850943	-6.87672	2.52e-10	1.06e-09	1.14376	0.870724	0.760843	0	0	0.0353767
CEMIP	DOWN	10.7263	20.5877	0.864948	0.0420128	-4.57303	0.00134065	0.00282628	0.0323287	0.0894817	0.063208	0.00654545	0	0
CENPA	DOWN	54.2417	106.039	2.44488	0.0230565	-5.43868	4.15e-16	2.6e-15	0.916295	0.897368	0.948281	0	0.0429492	0
CENPE	DOWN	1557.22	3084.27	30.1827	0.00978603	-6.67506	1.4e-149	4.91e-147	3.04318	2.98024	3.40268	0.0186769	0.0171272	0.0230089
CENPF	DOWN	4541.47	9011.55	71.3953	0.00792265	-6.9798	1.85e-198	1.47e-195	9.59933	8.92267	11.0132	0.0862693	0.058555	0.046551
CENPH	DOWN	114.045	206.246	21.843	0.105908	-3.23912	5.22e-16	3.25e-15	1.79968	1.24464	2.1274	0.168332	0.0502417	0.235892
CENPJ	DOWN	557.421	901.394	213.447	0.236796	-2.07828	1.17e-19	9.07e-19	2.61851	2.27058	2.59642	0.44616	0.357511	0.345897
CENPK	DOWN	176.36	347.307	5.41277	0.0155849	-6.0037	5.92e-44	1.33e-42	2.97695	3.0627	2.66481	0.0212865	0	0.063141
CENPL	DOWN	204.158	296.868	111.448	0.375411	-1.41346	1.19e-06	3.63e-06	2.83521	2.30921	2.86894	0.423257	0.594148	0.834594
CENPM	DOWN	192.392	342.853	41.9314	0.122301	-3.03149	9.32e-21	7.63e-20	3.93273	3.66255	4.43963	0.45452	0.237205	0.416923
CENPN	DOWN	190.829	351.896	29.7614	0.0845743	-3.56364	6.14e-26	6.5e-25	3.09002	2.90888	2.92273	0.206484	0.182346	0.135602
CENPO	DOWN	211.566	390.925	32.2063	0.0823847	-3.60148	3.11e-28	3.63e-27	2.0808	2.52412	2.5022	0.242434	0.0851078	0.0634418
CENPP	DOWN	128.646	201.309	55.9835	0.278098	-1.84633	1.7e-07	5.65e-07	3.05917	2.47564	2.33479	0.42885	0.360513	0.333872
CENPQ	DOWN	133.132	193.274	72.9896	0.377648	-1.40489	3.84e-05	9.96e-05	1.86219	1.62382	1.81999	0.436687	0.392516	0.599356
CENPT	DOWN	304.906	594.393	15.4198	0.025942	-5.26856	1.58e-56	5.48e-55	2.14745	1.7207	2.23162	0.0650951	0.034071	0.0795394
CENPW	DOWN	50.8594	100.755	0.963461	0.00956237	-6.70842	2.19e-17	1.49e-16	1.02404	1.26064	1.00158	0	0	0
CEP112	DOWN	615.247	1005.13	225.359	0.224208	-2.15709	9.09e-22	7.86e-21	2.13745	1.72112	1.71176	0.270761	0.209891	0.394418
CEP126	DOWN	90.9829	156.173	25.7928	0.165156	-2.5981	5.79e-06	1.64e-05	0.316982	0.497153	0.708772	0.0695141	0.0525504	0.0311619
CEP131	DOWN	712.778	1022.98	402.579	0.393537	-1.34543	4.46e-10	1.84e-09	3.16258	3.56517	3.07744	1.34227	0.776723	0.739361
CEP135	DOWN	496.854	760.701	233.007	0.306306	-1.70695	1.69e-13	8.94e-13	1.66125	1.49677	1.57294	0.266867	0.298366	0.329923
CEP152	DOWN	373.121	553.074	193.168	0.349262	-1.51762	1.51e-08	5.48e-08	0.977561	0.801212	0.817493	0.228024	0.171675	0.206636
CEP162	DOWN	975.887	1455.45	496.325	0.341011	-1.55211	2.29e-14	1.28e-13	3.2759	3.46184	3.01819	0.710234	0.693661	0.769813
CEP164	DOWN	585.974	836.724	335.224	0.400638	-1.31963	1.4e-09	5.56e-09	1.33842	1.74951	1.78499	0.365893	0.512571	0.463883
CEP19	UP	375.851	190.11	561.592	2.95404	1.56269	2.31e-10	9.72e-10	1.43207	1.55606	1.4927	2.53003	2.65078	2.61217
CEP192	DOWN	1889.93	2905.8	874.052	0.300796	-1.73314	4.97e-20	3.92e-19	4.20347	4.38905	4.55028	0.911672	0.86263	0.830503
CEP250	DOWN	1042.26	1506.12	578.405	0.384035	-1.38069	6.09e-12	2.89e-11	2.32783	2.57391	2.27859	0.706892	0.697217	0.542427
CEP295	DOWN	3926.27	5574.67	2277.87	0.408611	-1.2912	3.94e-13	2.04e-12	7.49479	7.6813	7.46322	1.89393	2.16069	1.78259
CEP41	DOWN	191.213	323.821	58.6057	0.180982	-2.46608	6.43e-15	3.73e-14	2.61854	2.69882	2.32062	0.508027	0.305604	0.213429
CEP55	DOWN	246.793	485.04	8.54658	0.0176204	-5.82661	7.09e-55	2.32e-53	2.59353	2.17297	3.05428	0.032359	0.0569416	0.0319192
CEP57	DOWN	687.571	1002.58	372.56	0.371601	-1.42817	2.77e-11	1.25e-10	4.48856	4.7899	5.13342	1.18336	1.1089	1.34929
CEP68	DOWN	801.342	1246.32	356.361	0.28593	-1.80626	1.23e-17	8.5e-17	7.81894	8.16255	9.41732	1.84061	1.80285	1.63131
CEP72	DOWN	163.903	318.37	9.43568	0.0296374	-5.07644	3.06e-36	5.17e-35	1.77983	1.30265	1.49426	0.0176259	0.0748915	0.0172545
CEP78	DOWN	315.928	467.294	164.563	0.352162	-1.50569	3.92e-09	1.5e-08	1.78255	1.92407	1.74289	0.401917	0.61775	0.272142
CEP85	UP	6166.01	1046.46	11285.6	10.7845	3.43089	3.81e-73	2.09e-71	3.79702	3.86057	3.72828	28.0061	27.3787	25.3033
CEP89	DOWN	484.436	695.465	273.407	0.393128	-1.34693	3.66e-09	1.4e-08	1.6288	2.19703	2.26818	0.538074	0.538592	0.381185
CEP97	UP	1768.23	950.363	2586.1	2.72117	1.44423	4.12e-14	2.27e-13	3.85442	3.82011	4.20675	7.23534	7.45526	6.50968
CERCAM	DOWN	944.794	1614.71	274.877	0.170233	-2.55442	3.87e-33	5.78e-32	12.6405	12.735	13.9939	1.95248	1.01569	1.52283
CERS4	DOWN	126.826	191.673	61.9788	0.323356	-1.6288	4.07e-06	1.17e-05	1.71421	2.47318	2.26135	0.577709	0.37173	0.442533
CES2	UP	126.565	47.2017	205.928	4.36272	2.12523	8.12e-08	2.77e-07	0.305221	0.29837	0.131253	0.805507	1.11083	0.784798
CFAP54	DOWN	393.601	742.988	44.2133	0.0595074	-4.07079	6.21e-12	2.94e-11	1.1905	0.854869	0.939467	0.0277836	0.0355188	0.0366596
CFAP69	DOWN	65.501	112.854	18.1484	0.160813	-2.63654	7.7e-08	2.64e-07	0.31895	0.454275	0.341057	0.0500301	0.00868966	0.0495431
CFAP70	UP	126.789	66.9701	186.608	2.78643	1.47842	1.68e-05	4.53e-05	0.222234	0.17121	0.153141	0.373274	0.29675	0.286677
CFD	UP	218.291	21.0063	415.575	19.7834	4.30622	5.36e-11	2.37e-10	0.330741	1.10743	0.23793	5.75401	6.43566	9.91075
CFI	UP	22.6408	4.81253	40.4691	8.40911	3.07195	9.17e-05	0.000226596	0.0526846	0.0261603	0.00881031	0.157099	0.153251	0.13383
CFL1	DOWN	4800.85	7692.17	1909.53	0.248243	-2.01017	1.35e-28	1.61e-27	71.6557	72.6154	79.3328	13.9371	10.4987	11.4917
CFL2	UP	13964.5	4911.01	23017.9	4.68701	2.22867	2.22e-21	1.88e-20	37.0572	27.0311	34.5882	83.5903	86.8589	102.648
CFP	DOWN	97.098	143.61	50.5859	0.352245	-1.50535	0.000159212	0.000382174	1.04875	1.33068	1.4754	0.55733	0.128653	0.300753
CGN	DOWN	77.044	113.352	40.736	0.359376	-1.47643	0.000570962	0.00127222	0.331496	0.357686	0.353352	0.133843	0.110841	0.0455422
CH25H	UP	45.1577	13.4869	76.8284	5.69653	2.51008	4.07e-05	0.000105071	0.226873	0.184091	0.130557	1.03809	0.56799	0.443497
CHAC2	UP	296.218	51.528	540.908	10.4974	3.39196	2.15e-33	3.26e-32	0.37283	0.576673	0.537352	3.18405	3.20892	3.13273
CHAF1A	DOWN	528.442	852.126	204.758	0.240291	-2.05715	5.15e-19	3.86e-18	3.44391	3.22602	3.94786	0.569649	0.624251	0.52717
CHAF1B	DOWN	335.053	623.217	46.8886	0.0752364	-3.73243	1.42e-39	2.74e-38	3.68889	3.2196	4.09132	0.16738	0.189215	0.126104
CHCHD10	UP	3278.92	140.893	6416.95	45.5448	5.50921	1.17e-52	3.49e-51	9.73557	10.85	10.4498	257.206	318.994	332.334
CHCHD2	UP	5846.35	1628.72	10064	6.17907	2.62739	5.63e-18	3.96e-17	44.1504	44.1047	43.9697	147.414	181.499	192.916
CHCHD3	UP	7538.13	2726.06	12350.2	4.53043	2.17965	2.31e-33	3.49e-32	32.9365	29.4453	30.4162	83.4399	93.2749	88.1349
CHCHD5	UP	617.29	344.404	890.177	2.58469	1.36999	3.93e-10	1.62e-09	9.64999	8.52234	9.25458	20.0152	18.7126	21.059
CHCHD6	DOWN	165.978	307.412	24.5437	0.07984	-3.64674	1.72e-14	9.74e-14	8.74621	4.91693	9.66907	0.488222	0.699738	0.317249
CHD1L	DOWN	773.037	1095.7	450.37	0.411032	-1.28268	8.35e-10	3.37e-09	3.39184	2.80857	3.11154	0.913694	0.961448	0.855223
CHD3	DOWN	2671.42	4329.51	1013.33	0.234053	-2.09509	3.14e-28	3.66e-27	7.49369	9.69187	9.68144	1.74431	1.06452	1.28952
CHD5	DOWN	79.7403	146.877	12.6037	0.0858115	-3.54268	1.38e-13	7.33e-13	0.196754	0.181243	0.196291	0.00771107	0	0
CHEK2	DOWN	373.434	654.19	92.6784	0.141669	-2.81941	8.67e-27	9.58e-26	2.15539	2.22658	1.93017	0.325858	0.130843	0.191691
CHGA	DOWN	227.432	453.939	0.926281	0.00204054	-8.93683	3.61e-65	1.6e-63	3.61909	3.88753	3.34025	0.0146726	0.0157145	0
CHI3L1	UP	173.241	8.15448	338.327	41.4897	5.37468	0.00154852	0.00323446	0.0177853	0.0865719	0.0689239	3.83575	0.724698	1.22711
CHKA	DOWN	185.771	281.732	89.8107	0.31878	-1.64936	6.85e-08	2.36e-07	1.61018	1.86165	2.26241	0.413628	0.344391	0.274613
CHMP4A	DOWN	351.992	518.237	185.747	0.358422	-1.48027	4.57e-09	1.73e-08	3.728	3.37031	3.38605	1.17377	0.822235	0.537473
CHMP4B	UP	983.268	491.096	1475.44	3.00438	1.58707	7.28e-15	4.21e-14	8.32358	7.98298	7.73964	16.3341	12.4721	16.1112
CHMP6	UP	882.426	475.336	1289.52	2.71286	1.43981	3.94e-12	1.89e-11	5.31771	6.64902	6.10374	10.9899	11.6832	10.112
CHN1	UP	1072.61	214.348	1930.86	9.00808	3.17122	0.000957352	0.00206605	0.921479	0.616537	0.723406	3.51916	5.37973	9.74734
CHN2	DOWN	43.0532	68.228	17.8783	0.262038	-1.93215	0.000732739	0.00160952	0.391441	0.557425	0.805297	0.0349332	0.0728376	0.153575
CHODL	DOWN	2046.13	3984.74	107.518	0.0269824	-5.21184	4.21e-20	3.34e-19	16.4211	25.1083	32.3891	0.38066	0.565192	0.423394
CHPF	DOWN	1277.55	2254.63	300.471	0.133268	-2.9076	7.15e-21	5.88e-20	13.9632	19.2615	21.0498	1.98418	1.29586	1.48751
CHPT1	UP	3618.06	964.328	6271.8	6.50381	2.70128	3.57e-19	2.7e-18	11.1051	10.7284	9.82986	43.4266	41.4038	55.3719
CHRD	DOWN	714.863	1229.15	200.572	0.163178	-2.61548	1.17e-31	1.63e-30	5.96151	6.96794	6.90828	1.05868	0.731108	0.571693
CHRDL2	UP	22.3519	2.07363	42.6302	20.5583	4.36165	6.25e-07	1.95e-06	0	0.0161193	0.0323685	0.141765	0.27403	0.217356
CHRM2	DOWN	315.057	627.26	2.8532	0.00454868	-7.78034	9.05e-78	5.46e-76	4.30232	3.67629	4.78912	0.0119972	0.0248006	0.0235022
CHRNA1	DOWN	5269.27	8385.4	2153.14	0.256772	-1.96144	3.32e-15	1.96e-14	38.0077	32.7639	30.116	4.67465	5.22291	7.01974
CHRNB2	DOWN	20.6804	41.3608	0	0	#NAME?	1e-08	3.69e-08	0.519891	0.406348	0.355077	0	0	0
CHRND	DOWN	1076.98	2049.31	104.65	0.051066	-4.29149	1.93e-78	1.18e-76	13.7039	15.2739	13.7015	0.808844	0.429145	0.347774
CHRNE	UP	77.6391	28.4752	126.803	4.45311	2.15481	0.000861422	0.0018715	0.16804	0.467183	0.4702	0.903332	0.559217	1.39438
CHRNG	DOWN	6940.25	13803.7	76.7788	0.00556218	-7.49013	1.14e-60	4.4e-59	126.044	113.669	88.6399	0.727383	0.406672	0.211936
CHST10	DOWN	1034.55	1462.57	606.535	0.414705	-1.26984	2.12e-10	8.92e-10	10.541	9.90085	9.01463	2.29731	2.46132	3.11717
CHST14	DOWN	605.461	1063.4	147.527	0.138732	-2.84963	1.77e-34	2.81e-33	13.0691	13.025	12.5699	1.28599	1.17754	1.13341
CHST15	DOWN	557.609	899.379	215.839	0.239986	-2.05898	2.14e-19	1.64e-18	3.03663	4.15682	3.95556	0.628048	0.591811	0.486966
CHST2	DOWN	718.74	1243.9	193.579	0.155623	-2.68388	1.72e-33	2.63e-32	7.40898	7.83057	7.35197	0.657196	0.763911	0.768361
CHST3	DOWN	237.196	380.86	93.5326	0.245583	-2.02572	2.71e-12	1.31e-11	3.87398	3.73458	3.86649	1.10457	0.498471	0.459474
CHST6	DOWN	55.5156	106.929	4.10232	0.0383649	-4.70407	0.00205215	0.00421493	0.418695	2.34261	3.07739	0	0.0542285	0
CHST9	DOWN	90.8897	178.841	2.93869	0.0164319	-5.92736	2.15e-26	2.33e-25	1.05957	1.47363	1.35616	0	0.0585175	0.0183483
CHSY1	DOWN	1465.74	2357.45	574.023	0.243493	-2.03805	2.29e-25	2.37e-24	10.4622	13.1116	12.1279	1.82294	1.70448	1.72886
CHSY3	DOWN	174.276	283.511	65.0421	0.229417	-2.12396	3.85e-05	9.98e-05	0.839382	1.6818	1.55302	0.117833	0.21984	0.2825
CHTF18	DOWN	516.109	972.366	59.8532	0.0615542	-4.022	4.9e-54	1.53e-52	4.14933	4.98801	5.20072	0.270785	0.123958	0.262656
CHUK	UP	2022.67	1090.81	2954.53	2.70856	1.43752	2.07e-14	1.17e-13	4.74758	4.57135	4.82493	9.12824	8.43007	7.77994
CHURC1	UP	3585.14	1993.02	5177.26	2.5977	1.37723	3.42e-11	1.54e-10	10.4373	10.1887	9.39396	17.1652	12.6594	17.3903
CIART	UP	932.205	35.3912	1829.02	51.68	5.69153	1.09e-19	8.51e-19	0.196846	0.440485	0.708141	13.3095	17.6892	9.64407
CIB4	DOWN	25.7055	42.6755	8.73562	0.204699	-2.28842	0.00209894	0.00429841	0.0745037	0.295055	0.0367453	0.0432266	0	0
CIDEA	UP	103.751	20.0719	187.429	9.33789	3.2231	8.49e-16	5.23e-15	0.103876	0.199437	0.100535	0.920843	0.568995	1.00133
CIDEC	UP	177.37	7.37012	347.37	47.1322	5.55864	0.00109802	0.00234761	0.147387	0.0613282	0.0407003	3.01713	4.29975	0.400027
CIITA	UP	366.19	26.7351	705.645	26.3939	4.72213	3.16e-19	2.4e-18	0.114212	0.15053	0.137653	1.82549	1.30615	2.22866
CILP	UP	11197.5	4183.5	18211.5	4.35319	2.12207	1.59e-07	5.29e-07	12.8618	17.135	14.9843	37.6825	33.4532	51.9868
CINP	UP	1161.65	659.077	1664.22	2.52508	1.33633	1.4e-11	6.48e-11	8.3831	7.90886	8.87287	14.7656	12.7494	11.808
CIPC	UP	2377.57	510.02	4245.13	8.32345	3.05718	5.1e-55	1.67e-53	2.33996	2.39797	2.89508	13.9697	12.8407	11.2631
CIR1	UP	1664.26	792.536	2535.99	3.19984	1.678	1.57e-11	7.2e-11	5.25879	5.69944	5.77701	9.73555	11.7379	12.8
CISD1	UP	2006.95	598.852	3415.05	5.70265	2.51163	1.29e-13	6.88e-13	6.08031	5.2588	5.12384	16.8416	23.2129	24.2467
CIT	DOWN	950.315	1854.99	45.6422	0.0246051	-5.3449	1.28e-100	1.41e-98	2.42779	2.64154	3.05328	0.0330848	0.0221058	0.0734543
CITED1	DOWN	644.588	1225.21	63.9614	0.0522043	-4.25969	2.03e-38	3.68e-37	19.7666	14.1556	16.5864	0.463711	0.807847	0.623793
CKAP2	DOWN	1745.94	3392.39	99.5005	0.0293305	-5.09145	4.9e-113	7.26e-111	14.1295	13.9469	15.9682	0.428317	0.202684	0.257146
CKAP2L	DOWN	546.185	1037.79	54.5809	0.0525935	-4.24897	2.28e-60	8.77e-59	4.32623	3.96225	4.95483	0.156575	0.14549	0.214713
CKAP4	DOWN	2244.71	4148.37	341.05	0.082213	-3.60449	3.3e-29	4.06e-28	21.5792	29.4519	33.2949	1.82777	1.06439	1.49194
CKB	DOWN	2234.71	4367.47	101.944	0.0233417	-5.42095	7.36e-130	1.74e-127	47.6768	57.7054	54.3667	1.11195	0.646378	0.569982
CKM	UP	244270	11466.4	477073	41.6062	5.37873	4.21e-161	1.84e-158	139.502	85.6299	114.537	3060.39	2655.21	2853.7
CKMT2	UP	36899	266.455	73531.5	275.962	8.10833	6.18e-93	5.35e-91	3.0499	2.34806	2.89697	405.433	490.022	510.8
CKS2	DOWN	284.867	550.794	18.9396	0.0343861	-4.86203	5.29e-50	1.45e-48	16.4356	16.3769	19.4143	0.376571	0.335761	0.496009
CLASP2	UP	5972.2	3448.34	8496.05	2.46381	1.30089	3.13e-13	1.63e-12	5.869	6.10241	6.17676	9.52808	9.95204	8.48448
CLCN1	UP	1289.64	30.6138	2548.66	83.2518	6.37941	6.46e-146	2.02e-143	0.131091	0.154704	0.173695	9.2642	8.17017	8.72461
CLCN2	DOWN	122.537	191.553	53.5206	0.279403	-1.83958	2.67e-07	8.68e-07	0.804265	0.739694	0.797125	0.152197	0.110208	0.0685105
CLCN4	UP	1065.09	472.239	1657.94	3.51081	1.81181	2.73e-10	1.14e-09	2.08209	2.51562	2.9309	5.76374	4.27852	6.27236
CLCN5	DOWN	2982.17	5555.69	408.652	0.0735556	-3.76502	9.22e-80	5.8e-78	23.0927	21.4792	22.7594	1.5015	0.693486	0.997195
CLDN11	DOWN	44.4661	80.5435	8.38864	0.10415	-3.26326	0.000131723	0.000319212	0.5453	1.38204	1.60834	0.0702082	0.0965224	0.137432
CLDN15	DOWN	42.8794	68.5862	17.1726	0.250379	-1.99781	0.000435806	0.000987937	0.642357	0.651276	0.478694	0.221742	0.194743	0.21667
CLDN7	DOWN	23.0658	45.6379	0.493807	0.0108201	-6.53014	1.35e-08	4.94e-08	1.16799	0.643736	0.586698	0	0.0400012	0
CLEC1A	UP	305.004	148.286	461.721	3.11372	1.63864	1.45e-06	4.4e-06	0.682439	1.14332	0.847282	2.13877	1.64625	1.21017
CLEC2B	UP	31.0144	10.7522	51.2765	4.76895	2.25367	0.000518276	0.00116134	0.221837	0.268734	0.0456792	0.41556	0.55071	0.0518051
CLEC4E	UP	9.3357	0	18.6714	Inf	Inf	0.00438572	0.00856045	0	0	0	0.277905	0	0.120245
CLGN	DOWN	166.272	261.548	70.9954	0.271443	-1.88128	2.34e-09	9.08e-09	1.25558	1.40145	1.79807	0.206415	0.408536	0.191983
CLIC1	DOWN	1968.95	3394.16	543.748	0.160201	-2.64204	1.31e-41	2.71e-40	46.2589	40.3743	48.1398	5.57848	3.61262	4.49371
CLIC2	UP	362.048	35.5075	688.588	19.3928	4.27745	4.04e-26	4.33e-25	0.285898	0.207827	0.17514	2.80134	2.89622	1.87073
CLIC5	UP	2702.94	186.619	5219.26	27.9675	4.80568	6.36e-23	5.85e-22	2.55931	2.55376	3.19142	35.9188	50.3052	53.8217
CLIP1	UP	20960.3	1521.68	40398.9	26.549	4.73058	1.72e-129	3.91e-127	3.09765	3.12294	3.23484	64.5325	49.9498	52.6561
CLIP2	DOWN	883.521	1506.22	260.817	0.173159	-2.52983	2.91e-32	4.17e-31	4.40165	5.32741	5.67853	0.623832	0.530408	0.61535
CLIP3	DOWN	353.893	618.225	89.5615	0.144869	-2.78718	1.15e-25	1.2e-24	2.01128	2.61961	2.74684	0.388183	0.236107	0.0824061
CLIP4	UP	1912.73	216.192	3609.27	16.6947	4.06132	4.68e-85	3.32e-83	0.688322	0.740647	0.711521	7.98969	7.30289	6.28435
CLMN	DOWN	330.27	470.7	189.84	0.403314	-1.31002	2.87e-07	9.3e-07	1.63122	2.23569	1.89189	0.681168	0.487924	0.454497
CLMP	DOWN	255.746	411.786	99.707	0.242133	-2.04613	2.1e-06	6.26e-06	2.5975	4.37868	4.44653	0.971217	0.36648	0.48669
CLNK	UP	6.74485	0	13.4897	Inf	Inf	0.000483412	0.0010888	0	0	0	0.0806096	0.0430543	0.197783
CLPP	UP	1129.57	399.42	1859.73	4.65607	2.21911	1.79e-27	2.04e-26	6.87016	7.41814	8.6844	24.3367	24.1409	24.762
CLPTM1	UP	2721.55	1475.45	3967.66	2.68912	1.42713	5.97e-15	3.48e-14	10.6481	10.2361	11.522	23.1607	16.8745	17.7863
CLPX	UP	4698.87	2039.97	7357.78	3.60681	1.85072	2.17e-24	2.15e-23	8.08956	7.75409	8.00043	18.8248	18.3111	18.2823
CLSPN	DOWN	424.545	830.081	19.0102	0.0229016	-5.44841	2.55e-71	1.33e-69	2.05386	2.00346	2.0419	0.0483984	0.045604	0.0158472
CLSTN1	DOWN	3442.47	5104.96	1779.99	0.348678	-1.52003	5.14e-17	3.41e-16	18.1204	22.3454	21.3366	4.85806	3.77463	4.87667
CLSTN3	DOWN	74.5152	141.644	7.38609	0.0521453	-4.26132	0.00317396	0.00632586	0.166727	0.805705	1.17145	0.050191	0.0436984	0.00814978
CLTB	UP	2719.07	784.515	4653.62	5.93184	2.56848	1.41e-41	2.92e-40	5.70546	5.17061	6.59716	22.6731	18.0526	20.5541
CLUH	UP	4335.95	1045.96	7625.94	7.29085	2.86609	2.06e-52	6.13e-51	3.19418	3.14815	3.2275	16.1409	15.5931	12.8478
CLYBL	UP	581.769	207.201	956.336	4.61551	2.20649	2.36e-22	2.11e-21	1.55422	1.92026	1.56976	5.57074	4.79354	6.25566
CMBL	UP	5911.81	577.033	11246.6	19.4904	4.28469	1.76e-16	1.13e-15	5.95297	5.02196	4.76403	57.5734	58.7177	84.7765
CMC2	UP	1447.05	461.407	2432.69	5.27232	2.39844	3.15e-30	4.07e-29	13.7902	16.6511	13.4615	66.3722	49.6829	60.654
CMTM3	DOWN	652.462	1135.06	169.86	0.149648	-2.74035	3.44e-33	5.18e-32	6.56629	7.43009	8.17503	0.895989	0.696388	0.60186
CMTM4	DOWN	72.0583	112.096	32.021	0.285658	-1.80764	4.77e-05	0.000122243	2.67593	4.15903	3.56057	0.317186	0.937306	0.392366
CMTM7	DOWN	134.442	195.557	73.3271	0.374965	-1.41517	3.31e-05	8.67e-05	3.29197	3.18426	2.61788	1.48584	1.17684	0.944351
CMTM8	DOWN	82.8311	117.003	48.6588	0.415875	-1.26578	0.00204927	0.00421001	1.54177	2.66598	2.76933	0.529459	0.556527	0.570064
CMTR2	DOWN	529.753	797.308	262.199	0.328855	-1.60448	1.27e-12	6.3e-12	3.98801	4.50276	4.30533	0.858299	0.983407	0.718572
CMYA5	UP	412975	19639.1	806312	41.0565	5.35954	1.5e-32	2.19e-31	25.2092	17.138	19.5465	686.898	461.396	405.958
CNBP	UP	18811	5472.27	32149.7	5.87502	2.55459	1.49e-45	3.52e-44	38.7768	38.3823	40.2573	142.465	138.989	144.016
CNDP2	DOWN	585.91	855.59	316.23	0.369604	-1.43595	1.2e-10	5.14e-10	6.20997	5.40418	6.28228	1.6643	1.36441	1.30004
CNGA3	UP	29.3013	4.30538	54.2972	12.6115	3.65666	8.77e-07	2.71e-06	0.0309921	0.0404326	0.0101155	0.0979766	0.156467	0.299256
CNIH2	DOWN	20.5075	40.5212	0.493807	0.0121864	-6.35859	1.09e-07	3.68e-07	0.578404	0.973053	0.801225	0	0.0381582	0
CNKSR1	UP	557.355	28.066	1086.64	38.7174	5.27491	1.66e-62	6.77e-61	0.150239	0.222727	0.178678	3.46393	4.59952	3.65053
CNN2	DOWN	834.942	1422.81	247.074	0.173652	-2.52573	1.05e-31	1.47e-30	8.87965	10.8685	11.8851	1.13731	1.04314	1.42226
CNN3	DOWN	6762.58	11972.5	1552.7	0.12969	-2.94686	1.33e-57	4.77e-56	72.7988	81.7224	83.746	7.3008	6.17278	5.37973
CNOT3	DOWN	512.626	720.12	305.133	0.423725	-1.2388	4.65e-08	1.62e-07	2.97042	3.4649	3.04471	1.05837	0.797959	0.986653
CNOT4	UP	1421.1	849.73	1992.48	2.34483	1.22949	3.23e-10	1.34e-09	2.98431	3.28169	3.74339	5.08613	5.77724	4.88168
CNOT6L	DOWN	3283.44	4844.17	1722.7	0.355624	-1.49158	2.82e-16	1.79e-15	10.3729	9.61874	9.23977	2.421	1.89341	2.08079
CNP	DOWN	2720.78	4056.63	1384.92	0.341396	-1.55048	1.12e-08	4.11e-08	39.5218	31.4174	31.2445	8.35651	5.1422	8.82571
CNPY4	DOWN	566.559	836.27	296.848	0.354967	-1.49424	7.72e-11	3.36e-10	6.73525	8.65177	10.1085	2.05607	2.0102	1.55649
CNR1	DOWN	38.4384	71.811	5.06578	0.0705432	-3.82535	0.00370891	0.00731121	0.120671	0.455061	0.261504	0.022819	0.0117923	0.0280302
CNST	UP	2439.66	781.449	4097.87	5.24393	2.39065	5.04e-36	8.43e-35	2.28038	2.15864	2.35398	7.59323	7.42781	7.16699
CNTFR	DOWN	504.52	758.857	250.183	0.329684	-1.60085	2.98e-07	9.65e-07	5.61558	8.31524	7.94389	1.74028	1.18777	0.827848
CNTLN	DOWN	1478.28	2313.15	643.414	0.278155	-1.84604	2.16e-21	1.82e-20	4.50652	4.60542	4.8494	0.776941	0.831682	0.659204
CNTN3	DOWN	568.811	1015.6	122.021	0.120147	-3.05713	1.56e-37	2.76e-36	3.46215	3.5276	3.33712	0.251325	0.203364	0.347012
CNTN4	DOWN	36.1442	63.3675	8.92086	0.14078	-2.82849	8.27e-05	0.00020536	0.17982	0.307244	0.463052	0.0519271	0.00895095	0.0341129
CNTN5	DOWN	141.361	282.289	0.432474	0.00153203	-9.35034	4.93e-32	7.01e-31	1.04667	1.46809	0.917788	0	0	0
CNTNAP1	DOWN	223.797	422.907	24.6857	0.0583714	-4.09859	2.15e-18	1.55e-17	1.05947	1.67303	1.75919	0.124744	0.0573493	0.053214
CNTNAP4	DOWN	180.625	353.827	7.42327	0.02098	-5.57484	8.71e-07	2.69e-06	1.66859	0.656522	1.11484	0.0265317	0.0210088	0.0130814
CNTNAP5	DOWN	19.2086	38.4172	0	0	#NAME?	7.01e-06	1.97e-05	0.114708	0.0654748	0.244951	0	0	0
CNTRL	DOWN	1756.33	2820.42	692.245	0.24544	-2.02656	4.82e-26	5.13e-25	3.785	3.84649	3.94191	0.558681	0.611251	0.569235
CNTROB	DOWN	1029.8	1588.68	470.92	0.296423	-1.75427	4.66e-18	3.3e-17	6.53161	6.69872	6.99319	1.3414	1.31838	1.07003
COL11A1	DOWN	9761.6	19457.8	65.4012	0.00336118	-8.21682	8.91e-06	2.48e-05	5.99872	38.3767	62.1096	0.110427	0.108809	0.0473457
COL12A1	DOWN	47064.9	91227.1	2902.6	0.0318173	-4.97404	8.39e-13	4.22e-12	62.0276	114.153	146.627	2.61118	2.07599	1.70475
COL13A1	DOWN	90.3679	142.521	38.2143	0.26813	-1.899	7.13e-05	0.000178296	0.165889	0.486929	0.35701	0.0745657	0.0919673	0.0212779
COL14A1	DOWN	3539.81	6027.75	1051.88	0.174506	-2.51865	0.00236242	0.00480479	6.96094	21.2141	26.281	2.9245	1.01113	2.08752
COL16A1	DOWN	5800.5	10886.8	714.213	0.0656036	-3.93008	2.41e-07	7.85e-07	12.9811	23.5184	33.5766	1.4307	0.875961	0.94371
COL17A1	DOWN	25.1998	49.9672	0.432474	0.00865516	-6.85222	0.000234793	0.000549642	0.22527	0.0868245	0.109157	0	0	0
COL19A1	DOWN	1264.9	2458.46	71.3409	0.0290185	-5.10688	7.84e-104	9.52e-102	5.90025	5.101	5.66145	0.175866	0.0531403	0.109385
COL1A1	DOWN	100455	196709	4200.87	0.0213558	-5.54923	4.22e-06	1.21e-05	215.231	709.457	924.95	11.4757	3.67803	11.3981
COL1A2	DOWN	127630	246325	8933.77	0.0362682	-4.78515	2.03e-07	6.67e-07	432.266	856.492	1274.78	26.4741	8.77233	25.2488
COL20A1	DOWN	488.529	924.382	52.6758	0.0569849	-4.13328	2.88e-54	9.17e-53	2.197	2.44299	2.19468	0.167309	0.0352083	0.073798
COL21A1	DOWN	14485.1	28775.7	194.556	0.00676112	-7.20852	5.88e-99	6.12e-97	105.003	85.588	88.62	0.313718	0.26083	0.61122
COL22A1	DOWN	974.037	1798.5	149.57	0.0831637	-3.5879	4.18e-42	8.8e-41	4.65082	3.82892	5.26296	0.0511332	0.584459	0.0698658
COL23A1	DOWN	321.219	554.912	87.5261	0.15773	-2.66447	5.55e-20	4.38e-19	2.26942	2.20048	2.99367	0.259787	0.508544	0.230603
COL24A1	DOWN	1670.28	3300.94	39.6267	0.0120047	-6.38026	3.75e-117	6.19e-115	4.79389	6.28562	6.0296	0.032123	0.0300463	0.095481
COL25A1	DOWN	398.51	775.661	21.3591	0.0275367	-5.1825	2.5e-56	8.59e-55	2.24225	1.78799	1.95354	0	0.0554639	0.06121
COL26A1	DOWN	34.2104	68.4208	0	0	#NAME?	7.96e-14	4.32e-13	0.324128	0.495017	0.603546	0	0	0
COL2A1	DOWN	4904.82	9785.44	24.1913	0.00247218	-8.66	1.28e-05	3.49e-05	3.03357	36.5277	51.5588	0.0667537	0.0424061	0.104309
COL3A1	DOWN	186992	347925	26057.8	0.0748949	-3.73899	2.02e-36	3.44e-35	831.244	905.193	1169.88	65.3561	14.3094	62.955
COL4A1	DOWN	32514.7	53004	12025.4	0.226878	-2.14001	8.68e-34	1.34e-32	125.358	126.162	112.47	24.1141	11.2338	18.6849
COL4A2	DOWN	22059.9	36521	7598.79	0.208067	-2.26488	2.29e-37	4.02e-36	95.5994	101.3	86.6025	16.422	9.44451	14.8345
COL4A3	UP	46.2329	6.5868	85.8789	13.038	3.70465	1.72e-05	4.62e-05	0.0183438	0	0.0140174	0.223224	0.069565	0.111114
COL4A3BP	UP	5491.24	3122.22	7860.27	2.51752	1.332	5.6e-14	3.06e-13	8.85393	9.98399	9.04443	18.0881	14.5657	13.1647
COL4A5	DOWN	379.15	547.691	210.609	0.38454	-1.3788	9.24e-09	3.42e-08	1.02539	1.08226	1.14564	0.20684	0.355187	0.213414
COL5A1	DOWN	28028.8	53936.9	2120.65	0.0393172	-4.6687	1.77e-38	3.21e-37	106.009	156.413	148.451	4.91297	2.18886	3.81839
COL5A2	DOWN	35468.3	66702.4	4234.17	0.0634786	-3.97759	2.72e-25	2.79e-24	114.413	156.026	187.423	7.98221	3.26199	7.44344
COL5A3	DOWN	4755.17	6721.95	2788.4	0.41482	-1.26944	8.41e-12	3.94e-11	16.5699	16.9948	14.1901	5.63627	3.32741	4.53388
COL6A2	DOWN	13230.3	18635.5	7825.17	0.419906	-1.25186	3.81e-10	1.58e-09	64.4524	81.9942	78.4033	26.9162	14.7478	19.9711
COL6A5	DOWN	148.66	296.357	0.963461	0.00325101	-8.2649	5.96e-22	5.2e-21	0.601688	0.337418	0.514351	0	0.00305895	0.00286723
COL6A6	DOWN	2496.45	4738.97	253.926	0.0535825	-4.22209	3.53e-58	1.29e-56	9.71014	7.80064	9.56669	0.215307	0.266009	0.491446
COL7A1	DOWN	438.757	735.217	142.297	0.193544	-2.36927	3.52e-22	3.11e-21	0.913656	1.04038	1.24175	0.149971	0.116648	0.155734
COL8A1	UP	388.721	87.9156	689.527	7.84306	2.97142	0.000600683	0.00133352	0.1543	0.510311	0.300933	2.31617	0.698156	1.43742
COL8A2	DOWN	266.693	501.081	32.3048	0.0644701	-3.95523	0.00322786	0.00642304	0.733546	5.21442	6.19629	0.25884	0.22045	0.205838
COL9A1	DOWN	85.0634	168.829	1.29742	0.00768481	-7.02378	2.88e-27	3.26e-26	0.759724	0.585909	0.68033	0.017892	0	0
COL9A2	DOWN	122.13	243.79	0.469654	0.00192647	-9.01983	1.23e-05	3.36e-05	0.343943	1.45818	2.32613	0	0	0.0119036
COL9A3	DOWN	157.005	311.119	2.89038	0.00929027	-6.75006	5.4e-07	1.7e-06	0.804041	1.82596	3.20627	0	0.0142404	0.0263299
COLCA2	DOWN	6.78712	13.5742	0	0	#NAME?	0.00267364	0.00539572	0.12448	0.429069	0.216197	0	0	0
COLEC10	UP	89.0153	42.595	135.436	3.17961	1.66885	0.00166171	0.00345563	0.290579	0.522978	0.349967	1.33213	0.454586	0.914409
COLEC11	DOWN	42.7497	80.2112	5.2882	0.0659284	-3.92296	2.56e-09	9.92e-09	0.667238	1.10429	0.794199	0.138843	0	0.0271365
COLGALT1	DOWN	1692.06	2888.92	495.201	0.171414	-2.54444	2.99e-23	2.77e-22	13.7031	18.7411	19.3005	2.34403	1.58087	1.66321
COLQ	DOWN	381.32	725.396	37.2428	0.0513414	-4.28373	2.45e-18	1.77e-17	5.11058	5.5353	3.21932	0.224005	0.240142	0.124124
COMMD8	UP	1679.82	984.003	2375.64	2.41426	1.27158	2.2e-11	9.97e-11	6.18657	5.74327	5.22818	8.68825	8.04664	8.53834
COMTD1	UP	156.104	83.8072	228.401	2.72531	1.44642	6.82e-06	1.92e-05	1.25413	1.50215	1.99385	2.8329	3.05609	3.85334
COPS4	UP	7188.2	2031.39	12345	6.07714	2.60339	6.85e-46	1.64e-44	14.3489	13.5685	14.9234	57.0241	50.7759	55.995
COPS5	UP	3442.54	1239.95	5645.12	4.55268	2.18672	5.2e-32	7.36e-31	9.84119	10.512	9.741	28.9557	26.61	28.2133
COPS7A	UP	1001.93	564.852	1439.01	2.54759	1.34913	2e-11	9.1e-11	4.21529	4.1986	4.61821	8.44877	6.05084	7.79031
COQ10A	UP	3386.26	321.901	6450.61	20.0391	4.32475	8.14e-102	9.24e-100	3.75767	4.4266	4.02492	63.7769	55.1126	49.7646
COQ3	UP	1834.45	941.695	2727.21	2.89606	1.53409	9.51e-16	5.82e-15	10.7432	10.1282	9.39155	17.9091	20.7016	20.4937
COQ4	UP	1496.24	682.71	2309.77	3.38323	1.7584	1.64e-19	1.26e-18	12.0499	10.1571	12.9313	28.4311	26.995	24.0487
COQ5	UP	821	388.276	1253.72	3.22896	1.69107	3.96e-05	0.000102305	3.03149	3.09783	3.1692	5.11935	6.37434	8.09538
COQ6	UP	597.157	298.05	896.263	3.00709	1.58837	8.43e-07	2.6e-06	2.02745	1.55217	1.46919	3.23446	5.55257	4.61113
COQ7	UP	621.878	310.122	933.633	3.01053	1.59002	6.73e-07	2.1e-06	3.55408	3.71155	3.02042	5.72914	8.32196	7.27608
COQ9	UP	6072.25	1121.65	11022.8	9.82735	3.2968	5.32e-10	2.18e-09	11.5786	11.2219	12.2277	51.471	85.5867	82.2295
CORO1B	DOWN	395.33	584.011	206.65	0.353846	-1.49881	8.04e-10	3.25e-09	5.08961	5.70293	5.69457	1.42589	1.11782	1.11502
CORO6	UP	9125.83	1909.67	16342	8.55748	3.09719	1.24e-11	5.74e-11	13.9878	9.96862	13.9015	83.2083	47.3988	79.7683
COTL1	DOWN	371.142	590.399	151.886	0.25726	-1.9587	2.36e-08	8.42e-08	5.53983	8.26547	8.39381	2.20232	0.632924	1.11394
CPA1	DOWN	27.5072	53.6185	1.39593	0.0260346	-5.26343	7.64e-05	0.000190369	0.317136	0.438335	0.782411	0.0225097	0.0233945	0.0217907
CPA3	UP	33.0372	0	66.0745	Inf	Inf	3e-05	7.88e-05	0	0	0	0.162747	0.334356	0.687073
CPAMD8	DOWN	712.862	1409.21	16.5183	0.0117217	-6.41468	1.04e-30	1.38e-29	2.55029	4.01979	4.48576	0.0810431	0.021245	0.00991135
CPB1	UP	294.88	1.60298	588.156	366.914	8.5193	1.1e-16	7.14e-16	0	0	0.0163316	2.27571	3.06049	4.58964
CPB2	DOWN	34.2176	68.4352	0	0	#NAME?	8.63e-14	4.67e-13	0.817723	0.847165	0.836891	0	0	0
CPE	DOWN	1596.09	3019.9	172.277	0.0570472	-4.1317	2.24e-33	3.39e-32	13.0335	15.6205	20.9634	1.09629	0.457118	0.340042
CPEB1	UP	71.0593	36.1095	106.009	2.93577	1.55374	0.00037182	0.000849494	0.180736	0.167395	0.168866	0.33056	0.428976	0.201682
CPEB3	UP	980.561	260.423	1700.7	6.53053	2.7072	8.02e-38	1.43e-36	1.57503	1.9206	1.35822	8.58832	7.33991	6.6811
CPEB4	UP	1176.77	353.135	2000.41	5.66473	2.50201	2.86e-15	1.7e-14	3.08908	2.68985	3.82867	15.8673	9.70645	11.0765
CPED1	UP	1834.26	358.97	3309.54	9.21957	3.2047	4.88e-27	5.46e-26	0.705394	1.26618	1.46286	6.97331	5.5431	7.06797
CPN1	DOWN	11.835	23.6701	0	0	#NAME?	0.000850864	0.00185017	0.0651361	0.221725	0.286963	0	0	0
CPN2	UP	42.0522	0.452694	83.6518	184.787	7.52972	3.28e-06	9.53e-06	0	0	0.0307619	1.00689	0.662587	0.169634
CPNE4	DOWN	28.4718	53.8048	3.13886	0.0583379	-4.09942	0.000136455	0.000330131	0.70094	0.375005	0.262472	0.027682	0	0.0404521
CPNE8	UP	179.579	85.159	273.999	3.21749	1.68594	2.98e-08	1.06e-07	0.318496	0.547622	0.404582	1.25839	0.721444	0.767004
CPQ	DOWN	137.97	237.39	38.5491	0.162387	-2.62249	0.000199152	0.000471	1.9393	1.59151	3.75711	0.385433	0.183739	0.325944
CPSF1	DOWN	1506.24	2113.09	899.383	0.425625	-1.23235	1.52e-10	6.46e-10	6.50118	6.58154	6.15144	2.04192	1.51767	1.65325
CPSF2	UP	2419.93	1383.45	3456.41	2.4984	1.321	1.23e-12	6.14e-12	5.70632	5.91854	6.21555	9.09773	9.12928	9.55079
CPSF6	DOWN	6513.17	9432.59	3593.74	0.380992	-1.39217	2.42e-15	1.44e-14	22.3757	24.3681	25.3352	5.72138	5.63763	4.99216
CPT1A	UP	931.478	336.285	1526.67	4.53982	2.18263	5.86e-05	0.000148609	0.950973	1.1816	1.21041	4.64071	1.90799	3.14649
CPT1B	UP	3118.33	754.569	5482.1	7.2652	2.861	5.89e-51	1.66e-49	3.46136	4.00338	4.48947	22.1646	16.7588	15.703
CPT1C	DOWN	163.032	312.002	14.0629	0.0450732	-4.47159	4.2e-31	5.7e-30	1.76913	2.19865	1.85374	0.0957449	0.0142822	0.133216
CPXM1	DOWN	1273.37	2234.65	312.089	0.139659	-2.84002	5.71e-11	2.52e-10	10.3009	14.023	18.1377	0.989176	0.634272	2.12853
CPZ	DOWN	29.4561	58.4797	0.432474	0.00739529	-7.07918	6.89e-07	2.14e-06	0.246529	0.667822	0.830247	0.018457	0	0
CR2	UP	213.268	15.2387	411.298	26.9903	4.75437	7.85e-13	3.96e-12	0.0804169	0.0740706	0.0403691	1.42515	0.646316	0.774463
CRABP1	DOWN	344.921	683.9	5.94185	0.00868819	-6.84673	2.63e-05	6.96e-05	3.30438	17.547	24.8338	0.119422	0.129062	0.0773171
CRABP2	DOWN	389.137	629.081	149.194	0.237161	-2.07606	1.73e-05	4.67e-05	7.20492	12.096	11.8929	3.49624	0.658954	0.943724
CRACR2B	UP	208.957	70.782	347.132	4.90425	2.29403	4.75e-14	2.61e-13	0.849262	0.630875	0.989666	2.28142	2.20064	2.932
CRADD	UP	484.894	220.748	749.04	3.39319	1.76264	5.39e-07	1.7e-06	3.65309	3.96922	3.5533	6.52878	9.66361	8.58006
CRAT	UP	15732.3	1062.89	30401.8	28.603	4.83809	6.18e-133	1.57e-130	3.71084	4.12826	4.54242	85.9989	69.4256	76.1246
CRB2	DOWN	22.7202	45.4404	0	0	#NAME?	1.68e-09	6.62e-09	0.301416	0.275799	0.177542	0	0	0
CRBN	UP	2726.7	1061.1	4392.29	4.13935	2.04941	2.68e-24	2.63e-23	6.77201	6.76866	6.43287	18.2202	20.7289	21.6231
CREB3L1	DOWN	156.463	251.283	61.6435	0.245315	-2.02729	0.000159584	0.000382856	1.11635	2.24597	2.33129	0.259283	0.272525	0.282424
CREB3L2	DOWN	1318.45	1964.85	672.043	0.342032	-1.5478	2.68e-15	1.59e-14	9.25214	11.6953	11.9559	2.82978	2.41833	1.99976
CREBL2	UP	859.078	500.431	1217.72	2.43335	1.28294	5.16e-08	1.79e-07	2.22067	2.79939	2.53307	4.19625	2.89619	4.29495
CREBRF	UP	1594.94	960.362	2229.52	2.32154	1.21508	1.39e-10	5.93e-10	2.21983	2.06959	1.95076	3.50061	2.77659	2.74169
CREG1	UP	2567.18	1305.3	3829.06	2.93348	1.55261	2.86e-10	1.19e-09	15.2641	9.71278	15.6388	27.5236	19.5016	26.9923
CRELD2	DOWN	254.469	392.704	116.233	0.295982	-1.75642	4.66e-10	1.91e-09	4.02846	5.35193	6.09228	1.11562	0.732637	1.12942
CREM	UP	4997.97	1769.03	8226.91	4.65051	2.21739	1.35e-33	2.07e-32	8.21275	8.81465	8.77937	24.021	24.6854	23.0574
CRHR1	UP	277.534	1.1636	553.905	476.027	8.8949	7.58e-12	3.57e-11	0.0223008	0	0	4.742	1.9149	1.54066
CRIP1	DOWN	380.853	537.335	224.371	0.417563	-1.25994	4.04e-07	1.29e-06	34.9213	32.5803	33.5291	12.9404	5.15604	9.65468
CRIP3	DOWN	9.3349	18.2373	0.432474	0.0237137	-5.39814	0.00130489	0.00275821	0.0339821	0.132812	0.13375	0.0404548	0	0
CRISPLD1	DOWN	1008.62	1926	91.2276	0.0473662	-4.4	2.16e-75	1.24e-73	9.15494	12.2779	10.6453	0.267335	0.16558	0.512741
CRISPLD2	UP	1488.38	832.637	2144.12	2.57509	1.36462	0.00153362	0.0032064	2.73246	3.80939	3.7802	6.72125	3.14293	6.06091
CRKL	UP	7754.2	3109.98	12398.4	3.98666	1.99518	8.09e-29	9.74e-28	21.3282	24.2307	25.4883	71.2347	58.4167	51.5754
CRMP1	DOWN	82.2191	164.438	0	0	#NAME?	3.7e-30	4.76e-29	0.695503	1.11862	0.913167	0	0	0
CROCC	DOWN	705.375	1206.57	204.182	0.169226	-2.56298	1.36e-30	1.79e-29	2.52719	2.60969	2.25547	0.335419	0.314271	0.334418
CROCC2	DOWN	10.499	20.9981	0	0	#NAME?	8.83e-05	0.000218585	0.00570161	0.0376695	0.0324561	0	0	0
CRTAM	UP	8.11044	0	16.2209	Inf	Inf	0.00262005	0.00529429	0	0	0	0.0115551	0.0724695	0.11342
CRTAP	DOWN	1134	1896.43	371.563	0.195928	-2.35161	1.05e-23	9.96e-23	12.4741	17.6908	14.8877	2.44624	1.29761	1.70107
CRYAB	UP	26310.5	3934.52	48686.5	12.3742	3.62926	2.26e-17	1.54e-16	69.1091	57.5435	80.1039	457.625	476.199	642.121
CRYZ	UP	3038.89	1796.88	4280.89	2.3824	1.25241	7.17e-12	3.38e-11	12.4367	11.371	10.3577	16.125	16.8593	16.7383
CS	UP	7809.65	2084.49	13534.8	6.4931	2.69891	1.85e-28	2.18e-27	20.152	18.9448	20.0259	72.1396	83.5787	87.4551
CSDC2	DOWN	373.163	735.406	10.9202	0.0148493	-6.07346	4.24e-73	2.32e-71	7.6518	6.47287	7.84574	0.0781292	0.108929	0.0511158
CSDE1	UP	85359.2	18175.7	152543	8.39267	3.06913	6.98e-64	2.96e-62	74.8241	70.4706	81.4008	408.49	385.998	421.293
CSF2RA	DOWN	503.218	809.909	196.526	0.242652	-2.04304	2.7e-18	1.94e-17	3.99923	4.87806	5.27054	1.10158	0.693999	0.644741
CSGALNACT1	DOWN	502.906	863.004	142.809	0.165479	-2.59528	5.59e-27	6.23e-26	4.71029	4.68578	4.95271	0.773858	0.371604	0.493298
CSGALNACT2	UP	2962.15	1193.27	4731.04	3.96478	1.98724	2.04e-16	1.3e-15	3.57323	5.66817	6.30363	13.8925	9.8856	13.893
CSMD1	DOWN	27.6058	54.2853	0.926281	0.0170632	-5.87297	1.94e-09	7.59e-09	0.0796403	0.0587506	0.123007	0	0.00305559	0
CSMD3	DOWN	147.304	291.237	3.37116	0.0115753	-6.4328	1.07e-08	3.92e-08	0.518198	0.307776	0.254807	0.00231627	0.00718562	0.00227156
CSNK1G1	DOWN	470.218	710.872	229.563	0.322932	-1.6307	2.23e-12	1.09e-11	2.83709	3.40278	3.30943	0.724118	0.666182	0.757879
CSNK1G3	DOWN	2509.25	4080.8	937.704	0.229784	-2.12165	2.01e-29	2.49e-28	13.9893	13.5845	13.4621	2.27383	1.65401	1.9226
CSPG4	DOWN	3985.91	7418.89	552.926	0.0745295	-3.74605	5.2e-40	1.01e-38	15.9384	21.6334	17.4131	1.3462	0.62013	0.798718
CSPG5	DOWN	52.0314	102.765	1.29742	0.0126251	-6.30756	6.55e-17	4.31e-16	0.90828	1.28487	1.10674	0.055725	0	0
CSRNP1	UP	738.256	86.6157	1389.9	16.0467	4.0042	3.51e-65	1.56e-63	0.641032	0.758872	0.599923	6.27702	5.83691	5.54349
CSRP2	DOWN	524.978	848.272	201.684	0.237759	-2.07243	4.96e-19	3.74e-18	18.8661	17.9779	17.9898	3.59116	2.47119	2.03758
CST6	UP	1206.26	309.766	2102.76	6.78823	2.76304	1.45e-07	4.83e-07	6.10607	9.02461	11.6288	26.3707	45.3889	40.0345
CST7	UP	7.54784	0	15.0957	Inf	Inf	0.000202409	0.000478378	0	0	0	0.150509	0.215309	0.392841
CSTF3	DOWN	1438.53	2010.55	866.514	0.430984	-1.2143	2.89e-10	1.21e-09	8.0377	7.48964	7.68331	2.42086	2.27434	1.85781
CTAGE5	UP	1926.25	926.852	2925.64	3.15653	1.65834	4.03e-13	2.08e-12	2.95037	3.14284	2.85672	5.38379	7.09969	5.68046
CTDSPL	DOWN	215.51	304.846	126.174	0.413893	-1.27267	1.24e-05	3.38e-05	2.75473	3.62096	3.31913	1.38202	0.721096	0.604657
CTHRC1	DOWN	519.127	993.192	45.0626	0.0453715	-4.46207	0.000490244	0.00110333	5.04321	19.3217	28.3583	0.739183	0.573792	0.300246
CTNNA2	DOWN	15.3702	27.2806	3.45979	0.126823	-2.97912	0.00410732	0.00804487	0.152651	0.0721874	0.108509	0.0217595	0	0
CTNND1	DOWN	4143.24	6325.15	1961.33	0.310084	-1.68927	8.97e-21	7.34e-20	19.9867	19.2561	19.6214	4.27534	3.44038	3.7178
CTNND2	DOWN	154.208	307.49	0.926281	0.0030124	-8.37487	9.54e-48	2.47e-46	1.0437	1.03771	0.914037	0	0.00701034	0
CTNS	UP	260.534	121.443	399.624	3.29064	1.71837	3.86e-10	1.59e-09	0.467947	0.713282	0.543645	1.13485	1.32847	1.11411
CTPS1	DOWN	540.345	867.941	212.75	0.245121	-2.02844	8.39e-19	6.23e-18	4.49865	4.30612	5.03244	0.724224	0.816733	0.805035
CTSD	UP	6906.56	2864.7	10948.4	3.82184	1.93427	3.74e-27	4.21e-26	27.4504	28.9083	25.6198	77.4011	65.3316	63.9364
CTSK	DOWN	2603.86	3792.1	1415.62	0.373308	-1.42156	1.58e-11	7.25e-11	21.8738	25.7248	25.1543	8.3699	3.30118	4.46526
CTSO	DOWN	276.534	467.205	85.8625	0.183779	-2.44396	1.28e-16	8.25e-16	3.03615	2.91147	2.4373	0.402706	0.359978	0.295584
CTSW	UP	37.4137	0.914664	73.9127	80.8086	6.33644	3.65e-15	2.15e-14	0	0.0210253	0.0210412	0.476884	0.529994	0.747443
CTTNBP2NL	DOWN	680.276	973.169	387.384	0.398064	-1.32893	7.3e-10	2.96e-09	3.93584	4.15113	3.98367	1.18306	0.838634	1.01759
CUL3	UP	7008.41	3969.22	10047.6	2.53138	1.33992	3.08e-14	1.71e-13	18.108	17.4254	17.5594	32.5294	28.2199	30.499
CUL4A	UP	9757.03	3616.77	15897.3	4.39545	2.13601	5.63e-33	8.35e-32	13.9449	14.7853	15.0327	50.3279	37.1891	38.8742
CUL5	UP	6489.53	2446.25	10532.8	4.30571	2.10625	1.92e-31	2.63e-30	9.83551	9.51017	10.3704	30.316	26.428	25.5822
CUL7	DOWN	5821.87	8288.53	3355.21	0.404802	-1.30471	1.57e-13	8.33e-13	21.0217	22.6414	25.7663	6.80973	5.85355	6.55086
CUTC	UP	2490.11	493.67	4486.55	9.08817	3.18399	4.98e-50	1.37e-48	6.12504	4.80114	4.82217	34.7652	29.0663	36.8645
CUX2	DOWN	371.941	703.706	40.1767	0.057093	-4.13054	3.23e-40	6.36e-39	1.6185	1.36899	1.49977	0.0907561	0.0473864	0.0403774
CXADR	DOWN	494.85	863.558	126.141	0.146071	-2.77526	7.5e-30	9.47e-29	6.25142	5.93648	6.16914	0.890066	0.345095	0.439194
CXCL16	UP	182.041	105.928	258.155	2.43708	1.28516	2.02e-05	5.41e-05	0.959011	1.39952	0.986993	1.82148	1.76813	2.20462
CXCR4	DOWN	395.761	593.434	198.089	0.333802	-1.58294	2e-06	5.98e-06	9.01416	7.86832	6.27761	2.14653	1.18552	1.41971
CYFIP2	DOWN	529.634	895.665	163.603	0.182661	-2.45276	1.14e-17	7.89e-17	2.10938	1.74626	1.66098	0.209142	0.208076	0.18354
CYHR1	UP	1512.03	778.485	2245.58	2.88456	1.52835	2.3e-15	1.37e-14	7.22829	7.28155	7.69939	14.5492	12.1653	13.3266
CYR61	UP	4298.4	1919.3	6677.5	3.47914	1.79873	5.7e-23	5.25e-22	18.0119	20.8132	17.4548	43.7259	45.4114	38.0546
CYSTM1	UP	5463.25	212.643	10713.9	50.3843	5.6549	5.67e-159	2.42e-156	4.74564	3.376	3.77763	139.722	151.314	135.445
CYTIP	DOWN	303.722	423.266	184.177	0.435134	-1.20047	4.16e-06	1.2e-05	1.41642	1.21308	1.8088	0.51675	0.319378	0.362411
CYYR1	UP	1258.99	688.065	1829.92	2.65951	1.41116	9.8e-13	4.91e-12	3.65881	4.36851	3.90454	6.43717	6.85462	5.81995
D2HGDH	UP	963.677	369.87	1557.48	4.21089	2.07413	4.39e-06	1.26e-05	2.53098	2.406	3.08978	5.73247	9.06286	8.97847
DAAM1	DOWN	2760	3968.76	1551.23	0.39086	-1.35528	8.9e-14	4.81e-13	8.91669	8.45702	8.46932	1.89361	2.05561	2.49712
DAB1	DOWN	137.791	262.994	12.5888	0.0478673	-4.38482	2.37e-07	7.72e-07	1.10917	0.798399	2.08915	0.105915	0.0245173	0.0231369
DAB2	DOWN	1546.34	2489.19	603.492	0.242445	-2.04427	5.34e-24	5.15e-23	5.79747	8.02145	7.87683	1.4269	0.798685	1.10375
DACH1	DOWN	154.17	219.391	88.9496	0.40544	-1.30244	5e-05	0.000127795	1.74434	1.30648	1.55796	0.225477	0.361837	0.440818
DACT1	DOWN	1177.49	2064.41	290.577	0.140756	-2.82873	3.7e-15	2.18e-14	9.65292	15.8706	14.9724	1.40743	1.06572	1.18883
DACT3	DOWN	47.9055	90.8437	4.96727	0.0546792	-4.19286	3.86e-11	1.73e-10	1.17969	2.01101	1.6952	0.192224	0	0.126257
DAGLA	DOWN	309.05	540.907	77.194	0.142712	-2.80882	1.24e-24	1.24e-23	2.60839	2.65344	2.61767	0.245095	0.321701	0.190195
DAP	DOWN	1953.1	3594.4	311.81	0.0867488	-3.52701	3.69e-46	8.92e-45	33.3155	27.5338	29.5037	2.31463	1.31871	1.51231
DAPK1	DOWN	843.504	1333.04	353.972	0.265538	-1.91301	1.12e-19	8.68e-19	3.52693	3.75025	4.65325	0.911227	0.769222	0.415147
DAPK2	UP	677.183	128.582	1225.78	9.5331	3.25295	4.6e-07	1.46e-06	0.426588	0.458703	0.569559	5.59737	2.36194	3.37155
DAPL1	DOWN	27.7938	53.204	2.38355	0.0448002	-4.48035	9.58e-08	3.25e-07	1.27112	1.95173	1.60705	0.0852413	0.179086	0.0826798
DBF4	DOWN	300.312	545.34	55.2841	0.101376	-3.30222	5.14e-31	6.93e-30	2.70988	2.54854	2.99376	0.20387	0.167916	0.222355
DBF4B	DOWN	55.2973	95.5101	15.0846	0.157937	-2.66258	3.21e-07	1.04e-06	0.454036	0.275761	0.464444	0.0320892	0.067461	0.125337
DBN1	DOWN	5165.02	9511.74	818.291	0.0860295	-3.53902	5.73e-77	3.41e-75	40.1513	41.3095	41.306	2.75016	2.16992	2.20007
DBNDD1	DOWN	37.495	69.3209	5.66922	0.0817824	-3.61207	7.25e-08	2.49e-07	0.738551	0.889876	0.602264	0.0405056	0.0631697	0.0392901
DBNDD2	UP	3236.46	85.0235	6387.89	75.1309	6.23133	1.51e-113	2.28e-111	0.903122	0.829671	1.24355	41.9108	49.3409	46.794
DBNL	DOWN	1703.38	2401.23	1005.54	0.418759	-1.25581	3.06e-11	1.38e-10	10.728	12.118	12.9609	3.62741	3.02795	2.82132
DBX1	DOWN	63.0598	114.631	11.4884	0.100221	-3.31875	0.000148067	0.000356688	1.35408	1.32389	0.655661	0.137339	0.0876041	0.0539385
DCAF11	UP	3413.06	1441.79	5384.32	3.73447	1.9009	3.85e-22	3.39e-21	7.20773	6.84774	6.16992	20.3026	15.5876	15.051
DCAF16	DOWN	223.712	358.037	89.3877	0.249661	-2.00196	6.8e-12	3.21e-11	4.25768	4.60098	4.218	0.596226	0.615623	0.929447
DCAF6	UP	13716.6	3510.91	23922.2	6.81368	2.76843	2.99e-52	8.85e-51	11.8464	10.5694	11.4535	55.1243	52.2729	60.7156
DCAF8	UP	7392.47	2659.08	12125.9	4.56017	2.18909	8.86e-21	7.26e-20	8.31411	8.09895	8.89189	23.9818	28.483	29.8307
DCBLD2	DOWN	1181.36	1905.58	457.129	0.23989	-2.05956	1.95e-24	1.93e-23	6.70273	7.39008	7.95279	1.43092	1.03228	1.15092
DCC	DOWN	29.3959	58.2981	0.493807	0.00847038	-6.88336	3.04e-05	7.98e-05	0.0673884	0.299194	0.173502	0	0.00658672	0
DCDC5	DOWN	14.3127	27.7233	0.902128	0.0325405	-4.94162	7.98e-05	0.000198265	0.0587588	0.160919	0.125851	0	0	0
DCHS1	DOWN	4374.66	7694.25	1055.07	0.137125	-2.86644	1.87e-51	5.36e-50	12.4448	16.1034	16.0037	1.63094	1.15104	1.22167
DCHS2	DOWN	360.088	698.318	21.8584	0.0313014	-4.99763	3.64e-13	1.88e-12	1.16984	2.46234	2.15783	0.0412334	0.0860718	0.0151106
DCLK1	DOWN	4145.88	8153.44	138.32	0.0169647	-5.88132	1.16e-111	1.64e-109	12.7155	17.5505	17.0684	0.237533	0.108754	0.150634
DCLK2	DOWN	242.646	412.587	72.7052	0.176218	-2.50457	5.73e-13	2.92e-12	2.19643	1.71694	1.64482	0.227569	0.167014	0.288202
DCLK3	UP	86.5162	1.17288	171.859	146.528	7.19503	4.57e-09	1.74e-08	0.0075021	0.0217396	0	0.927228	0.304379	0.413266
DCLRE1B	DOWN	80.36	144.423	16.2965	0.112838	-3.14767	6.61e-12	3.12e-11	1.0911	1.22254	1.46451	0.0923602	0.0579824	0.126621
DCN	DOWN	18431.3	26236.7	10626	0.405004	-1.30399	7.83e-05	0.000195026	140.308	190.592	250.014	56.4506	33.9229	55.3337
DCP2	DOWN	835.554	1236.43	434.679	0.35156	-1.50816	6.33e-13	3.21e-12	10.3642	9.90123	9.77863	2.51994	2.12391	2.0326
DCTD	DOWN	212.765	350.559	74.9705	0.21386	-2.22526	8.61e-14	4.67e-13	3.4462	3.93639	3.64975	0.425153	0.337584	0.773427
DCTN4	UP	5462.53	3146.38	7778.68	2.47227	1.30583	3.17e-13	1.65e-12	12.2736	11.8264	13.0946	18.5978	19.2746	21.4813
DCUN1D1	UP	9716.67	3030.12	16403.2	5.41338	2.43653	1.97e-41	4.05e-40	10.6968	11.487	11.1211	39.4943	32.8647	36.9601
DCUN1D2	UP	1440.99	180.096	2701.88	15.0024	3.90713	1.8e-31	2.47e-30	1.92998	1.16472	1.67533	29.4251	27.4268	19.2891
DCX	DOWN	673.86	1344.1	3.61964	0.00269298	-8.53658	2.07e-125	4.37e-123	15.5192	15.576	13.7124	0.027824	0	0
DDAH1	DOWN	281.08	467.752	94.4079	0.201833	-2.30876	3.34e-17	2.24e-16	1.98842	2.08079	2.14527	0.252266	0.318891	0.225001
DDAH2	DOWN	1683.64	2892.84	474.443	0.164006	-2.60818	1.75e-39	3.37e-38	33.6675	31.9843	37.931	5.22573	3.02472	3.50264
DDB1	DOWN	10004.5	14206.5	5802.53	0.408442	-1.2918	1.28e-13	6.84e-13	49.9089	47.5654	51.9876	14.1015	13.0007	11.8765
DDC	UP	150.957	15.6618	286.253	18.2772	4.19197	3.23e-30	4.18e-29	0.142093	0	0.189428	1.40792	1.32863	1.15795
DDHD1	DOWN	509.453	843.068	175.838	0.208569	-2.2614	4.98e-22	4.37e-21	2.87143	2.76911	2.42978	0.376717	0.352305	0.369467
DDIAS	DOWN	88.6713	156.687	20.6553	0.131825	-2.92331	1.13e-10	4.85e-10	0.934855	0.690789	0.66143	0.052832	0.0641383	0.0957925
DDIT4	UP	8189.01	918.629	15459.4	16.8288	4.07286	6.07e-15	3.53e-14	10.4518	10.3783	12.3274	126.121	149.808	81.925
DDIT4L	UP	13940.7	1176.48	26705	22.699	4.50456	5.1e-18	3.6e-17	8.39937	8.6965	7.02934	76.6808	119.874	117.606
DDN	DOWN	15.5375	31.0749	0	0	#NAME?	4.26e-05	0.000109566	0.132335	0.136371	0.327215	0	0	0
DDO	UP	768.122	34.451	1501.79	43.5922	5.446	1.92e-49	5.2e-48	0.268637	0.141087	0.167354	4.48556	5.65707	4.57415
DDR1	DOWN	1717.16	3015.31	419.011	0.138961	-2.84725	6.68e-46	1.6e-44	14.7778	15.279	13.1819	2.05755	1.02654	1.15955
DDR2	DOWN	1872.08	2980.24	763.933	0.256333	-1.96391	1.3e-24	1.3e-23	11.7123	13.6295	14.2024	2.49611	1.58983	2.49649
DDRGK1	UP	671.812	265.022	1078.6	4.06986	2.02498	2.6e-20	2.08e-19	2.10284	2.07611	3.11462	7.27237	6.38888	6.52698
DDX1	UP	6359.66	3387.44	9331.88	2.75485	1.46197	3.11e-16	1.96e-15	14.8157	16.9042	16.2839	27.6882	30.5121	27.8607
DDX11	DOWN	394.798	635.687	153.909	0.242114	-2.04624	1.38e-16	8.92e-16	2.01275	1.87151	2.04564	0.329654	0.317997	0.365311
DDX23	UP	3438.82	2031.89	4845.74	2.38485	1.2539	5.14e-12	2.45e-11	7.74334	7.40971	8.5006	12.9238	12.0928	12.3891
DDX25	UP	76.3714	13.0342	139.709	10.7186	3.42205	9.27e-05	0.000228814	0.106341	0.134668	0.105008	1.18511	0.343781	1.01207
DDX28	UP	393.505	231.593	555.416	2.39825	1.26198	1.92e-07	6.35e-07	2.42889	2.77209	2.56176	3.49435	3.8262	4.45829
DDX54	UP	2763	1409.73	4116.26	2.91989	1.54591	4.24e-17	2.82e-16	8.5284	8.03813	7.86622	17.5363	15.5273	13.8819
DDX59	UP	827.607	480.486	1174.73	2.44488	1.28976	6.54e-10	2.66e-09	3.90481	3.2786	3.97025	5.48409	6.32429	6.64058
DEAF1	UP	533.388	209.62	857.156	4.0891	2.03178	2.91e-09	1.12e-08	1.25688	1.46226	1.62515	5.70796	3.19769	4.86304
DECR1	UP	1473.48	777.047	2169.92	2.79252	1.48157	2.91e-14	1.62e-13	6.70544	6.50082	6.75022	11.5024	13.714	11.5453
DEF6	DOWN	48.3475	84.043	12.652	0.150543	-2.73176	1.44e-06	4.37e-06	0.597102	0.644478	0.550573	0.111926	0.0295975	0.054232
DENND1B	UP	1765.98	734.047	2797.91	3.81163	1.93041	6.24e-24	6e-23	3.048	2.62499	2.89521	9.87987	6.40057	7.71279
DENND2A	DOWN	1852.66	2897.2	808.115	0.27893	-1.84203	3.14e-18	2.24e-17	10.4586	13.1761	12.476	2.53871	1.23581	2.79947
DENND2C	DOWN	310.293	474.517	146.069	0.307826	-1.69981	5.62e-11	2.48e-10	1.47779	1.61072	1.40573	0.331164	0.316469	0.275446
DEPDC1	DOWN	341.326	679.984	2.6692	0.00392539	-7.99295	3.17e-79	1.97e-77	2.40498	2.06822	2.75882	0.00850716	0	0.0168923
DEPDC1B	DOWN	97.0822	192.397	1.76708	0.00918452	-6.76658	6.72e-30	8.53e-29	1.13631	1.57125	1.35326	0.0324331	0	0.0158825
DERL1	UP	2186.58	1183.91	3189.26	2.69384	1.42966	2.13e-14	1.2e-13	5.9884	8.5736	8.32811	14.4591	11.2679	14.393
DES	UP	183197	38967.1	327427	8.40266	3.07085	2.81e-19	2.14e-18	342.524	292.009	316.803	2201.36	1372.77	1503.27
DESI1	UP	1046.2	600.694	1491.7	2.4833	1.31226	9.32e-11	4.04e-10	3.28325	3.77889	4.02041	5.54852	5.93979	5.66047
DET1	UP	631.99	154.499	1109.48	7.18117	2.84422	7.6e-36	1.26e-34	1.3529	1.51706	1.22128	7.17668	5.24333	5.8694
DFNA5	DOWN	226.046	424.851	27.2421	0.0641216	-3.96304	2.31e-33	3.49e-32	1.638	1.57358	1.78362	0.124402	0.0457244	0.0644499
DFNB31	DOWN	56.6184	104.269	8.96793	0.0860078	-3.53939	1.21e-10	5.19e-10	0.463911	0.425655	0.47019	0.0326973	0	0.0319115
DFNB59	DOWN	21.925	41.4665	2.38355	0.0574812	-4.12076	6.56e-06	1.85e-05	0.336896	0.31563	0.36079	0.0234952	0.0246453	0
DGAT2	UP	929.831	54.9361	1804.73	32.8514	5.03788	3.29e-18	2.35e-17	0.422322	0.449146	0.428514	10.1114	9.97905	5.48244
DGKA	DOWN	462.766	765.546	159.987	0.208984	-2.25854	6.69e-21	5.51e-20	2.4383	2.7313	3.26821	0.474173	0.274137	0.409809
DGKE	DOWN	340.333	554.141	126.526	0.228329	-2.13082	9.86e-17	6.42e-16	2.56782	2.69952	2.77784	0.425897	0.594358	0.378019
DGKI	DOWN	11.6439	22.3856	0.902128	0.0402994	-4.6331	0.000651628	0.00144004	0.0279926	0.109574	0.0551854	0.00848598	0	0
DHCR24	DOWN	1778.89	3192.03	365.756	0.114584	-3.12552	2.19e-54	7.01e-53	25.9057	22.9471	29.0863	2.35152	1.60109	1.73782
DHDH	UP	540.137	120.897	959.376	7.93549	2.98832	6.3e-34	9.78e-33	1.89414	0.895269	1.34199	7.45414	8.99572	8.95403
DHFR	DOWN	955.545	1431.66	479.432	0.334879	-1.57829	1.25e-14	7.12e-14	6.40652	6.56147	6.7855	1.53182	1.2732	1.25222
DHPS	UP	1483.12	710.816	2255.43	3.17301	1.66585	1.23e-17	8.5e-17	5.6532	5.96983	6.79219	13.3287	11.5382	11.9293
DHRS11	UP	484.945	216.292	753.599	3.48418	1.80082	1.53e-14	8.68e-14	1.73261	2.47095	2.29795	4.89315	5.63802	4.84652
DHRS12	UP	467.515	70.916	864.113	12.185	3.60704	1.57e-16	1.01e-15	0.957282	0.783675	0.470433	6.20426	8.04242	4.9178
DHRS3	UP	2118.97	501.903	3736.03	7.44372	2.89602	7.28e-15	4.21e-14	3.23563	4.31671	5.45072	27.9362	17.709	16.981
DHRS7	UP	171.939	90.016	253.861	2.82018	1.49579	9.98e-07	3.06e-06	1.50112	1.14363	0.848232	2.17228	1.72788	1.77807
DHRS7B	UP	1017.18	344.834	1689.53	4.89955	2.29265	1.53e-10	6.49e-10	3.08804	3.78303	3.38641	10.234	14.4326	12.4502
DHRS7C	UP	8490.22	2351.15	14629.3	6.22218	2.63742	8.49e-23	7.77e-22	30.4212	30.2424	27.3838	105.207	135.044	122.554
DHRSX	DOWN	142.465	199.689	85.2415	0.426872	-1.22812	0.000627458	0.00138961	2.47405	2.51912	2.02866	0.942133	0.27306	0.780322
DHX32	UP	1641.45	791.737	2491.17	3.14646	1.65373	6.62e-18	4.63e-17	3.54895	4.14778	3.97397	9.26758	7.0916	8.76436
DHX34	DOWN	315.115	444.418	185.812	0.418102	-1.25807	8.15e-07	2.52e-06	1.91713	1.77302	1.53154	0.399101	0.562591	0.596561
DIAPH1	UP	1387.02	537.195	2236.85	4.16394	2.05795	5.69e-25	5.75e-24	1.60676	1.66991	1.95776	3.92793	4.3413	3.96483
DIAPH3	DOWN	403.781	800.719	6.84398	0.00854729	-6.87032	3.3e-84	2.32e-82	2.934	3.0059	3.19242	0.0227604	0.0321352	0.0224513
DIMT1	UP	1217.31	520.287	1914.34	3.67939	1.87947	3.11e-14	1.73e-13	5.55843	5.44752	5.3907	11.9301	14.9023	13.8455
DIO2	UP	17.5401	0.479922	34.6003	72.0958	6.17184	9.87e-07	3.03e-06	0.0417769	0.0406517	0	0.348015	0.67894	0.532755
DIP2A	DOWN	1290.05	1867.82	712.272	0.381339	-1.39086	1.29e-12	6.43e-12	3.32206	3.76072	3.83217	1.0204	0.757605	0.961838
DIRAS1	UP	9.08139	0.457332	17.7055	38.7147	5.27481	0.000488185	0.00109884	0	0.0157987	0.0157947	0.0992346	0.124305	0.193679
DIRAS2	DOWN	47.267	89.0488	5.48523	0.061598	-4.02097	1.51e-10	6.42e-10	0.446003	0.481696	0.487005	0.0414945	0.0172711	0.0244838
DIRC2	UP	1122.15	487.484	1756.81	3.60383	1.84953	8.52e-20	6.64e-19	2.54302	3.39821	3.55541	7.03592	7.8219	8.05135
DIS3L	UP	4487.36	2568.62	6406.11	2.49399	1.31846	1.44e-13	7.65e-13	9.72924	10.0891	10.3944	19.1833	15.0439	16.0428
DISC1	DOWN	429.845	639.039	220.65	0.345284	-1.53414	2.51e-05	6.65e-05	3.16942	5.15126	3.4865	0.812505	1.21124	0.479869
DKK1	UP	187.564	46.0404	329.087	7.14778	2.8375	2.26e-19	1.73e-18	0.723222	0.368293	0.912534	3.18191	2.78338	3.69539
DKKL1	DOWN	108.966	196.834	21.097	0.107181	-3.22187	1.82e-15	1.1e-14	3.08952	3.36412	3.15207	0.215681	0.328363	0.213949
DLAT	UP	5459.83	1259.03	9660.63	7.6731	2.93981	4.26e-50	1.17e-48	4.7657	4.6737	4.7543	20.3804	23.4147	22.9667
DLD	UP	12089.4	2180.35	21998.5	10.0894	3.33477	4.62e-25	4.68e-24	14.3376	14.5836	14.4955	81.9589	107.034	102.715
DLG3	DOWN	393.636	654.886	132.386	0.202151	-2.3065	2.39e-20	1.92e-19	1.58093	1.97006	1.76692	0.214348	0.294117	0.221507
DLG4	DOWN	165.018	269.782	60.2532	0.22334	-2.16269	4.12e-08	1.44e-07	0.828416	1.13522	1.4734	0.384056	0.150959	0.150551
DLGAP1	DOWN	105.039	202.205	7.87258	0.0389336	-4.68284	8.86e-15	5.09e-14	1.45718	1.11132	0.706641	0.0105511	0	0.122606
DLGAP3	DOWN	27.9618	52.7848	3.13886	0.0594652	-4.07181	6.07e-07	1.9e-06	0.319931	0.359733	0.405853	0.0140461	0	0.0412425
DLGAP5	DOWN	668.153	1328.57	7.73308	0.00582059	-7.42462	3.38e-116	5.37e-114	5.16271	4.84803	5.67058	0.0455405	0.0315698	0.0149332
DLK1	DOWN	7980.79	15829	132.549	0.00837382	-6.8999	8.73e-211	8.98e-208	275.134	274.334	278.143	1.08237	0.739277	3.12034
DLK2	DOWN	149.207	296.647	1.76708	0.00595683	-7.39124	3.62e-44	8.16e-43	3.94586	4.15	4.13752	0.0676453	0	0.0327788
DLST	UP	3907.07	1947.7	5866.43	3.01197	1.59071	5.28e-14	2.89e-13	16.5779	14.4502	15.7033	30.607	34.3685	38.6161
DMAP1	UP	1107.92	663.658	1552.19	2.33884	1.22579	9.53e-10	3.83e-09	4.33966	4.5835	4.7015	7.59889	8.24083	7.10897
DMC1	DOWN	15.3113	30.6227	0	0	#NAME?	1.19e-06	3.63e-06	0.221812	0.186943	0.137125	0	0	0
DMD	UP	53136.8	27874.9	78398.7	2.81252	1.49186	8.17e-11	3.55e-10	32.2968	23.3585	26.2313	50.3249	52.6567	37.8571
DMGDH	DOWN	135.033	249.992	20.0741	0.0802988	-3.63848	5e-19	3.76e-18	0.83656	1.24527	0.911195	0.0390531	0.0651435	0.0459854
DMRT2	DOWN	810.963	1295.92	326.004	0.251562	-1.99102	1.38e-14	7.83e-14	9.58717	7.14055	8.94003	1.25332	1.55443	1.44522
DMRTB1	UP	6.76995	0	13.5399	Inf	Inf	0.000477423	0.00107642	0	0	0	0.153741	0.108184	0.302016
DMXL2	DOWN	389.184	685.811	92.5571	0.13496	-2.88939	8.57e-29	1.03e-27	0.925559	1.01827	1.01839	0.130899	0.116557	0.0436817
DNA2	DOWN	254.244	499.807	8.68037	0.0173675	-5.84747	2.52e-56	8.65e-55	1.7921	1.59627	2.02201	0.00830326	0.051454	0.00814329
DNAH1	DOWN	48.8631	97.2324	0.493807	0.00507862	-7.62135	2.83e-17	1.91e-16	0.0588281	0.0728185	0.125831	0	0	0
DNAH5	DOWN	78.3391	119.984	36.6946	0.305831	-1.7092	0.00263717	0.00532642	0.137091	0.0937408	0.0842759	0.0311237	0.0162269	0.0236901
DNAH7	DOWN	371.655	714.834	28.4757	0.0398355	-4.6498	2.49e-32	3.59e-31	0.844877	0.738937	0.662272	0.0129382	0.0201809	0.0274893
DNAH9	DOWN	95.3312	187.104	3.5583	0.0190178	-5.71651	3.12e-26	3.35e-25	0.191496	0.184831	0.214435	0.0120447	0.00210152	0
DNAJA2	UP	4371.24	1949.54	6792.95	3.48439	1.80091	3.32e-23	3.07e-22	15.5121	14.4514	16.0191	36.5468	30.7881	36.3791
DNAJA3	UP	482.707	237.284	728.13	3.0686	1.61758	4.61e-07	1.46e-06	5.84363	5.07998	4.43589	15.3485	14.1397	10.8655
DNAJB12	UP	1516.73	835.256	2198.21	2.63178	1.39604	3.93e-13	2.03e-12	5.2586	6.33169	6.1583	11.6435	8.82088	10.6743
DNAJB2	UP	1562.54	795.619	2329.46	2.92786	1.54985	1.58e-08	5.72e-08	7.02725	6.79874	7.18706	13.4937	16.6926	11.5347
DNAJB4	UP	10642.2	2658.08	18626.3	7.00742	2.80888	4.31e-53	1.31e-51	15.3591	17.359	20.9193	82.8196	74.6273	73.0047
DNAJB5	UP	3672.38	652.551	6692.21	10.2555	3.35832	3.34e-06	9.71e-06	3.42061	2.72579	4.18193	18.0697	14.3112	28.9951
DNAJB9	UP	731.935	360.009	1103.86	3.0662	1.61645	4.03e-14	2.22e-13	3.35314	3.97229	3.90747	6.71953	6.12891	6.64586
DNAJC11	UP	2265.9	1250.48	3281.32	2.62406	1.3918	1.02e-13	5.47e-13	6.18319	6.27299	6.27542	10.8378	11.239	10.9882
DNAJC19	UP	1460.14	589.085	2331.19	3.9573	1.98452	6.67e-24	6.4e-23	18.1971	17.7045	19.8587	58.3676	57.4553	50.7243
DNAJC2	UP	2292.76	1222.97	3362.55	2.74951	1.45917	5.73e-15	3.34e-14	7.46473	7.16682	7.80718	13.4879	13.2766	12.6796
DNAJC21	UP	1615.38	422.259	2808.51	6.65116	2.73361	8.32e-43	1.79e-41	4.15449	4.02557	4.1534	20.0447	17.2189	18.6669
DNAJC24	UP	643.821	258.059	1029.58	3.98972	1.99629	9.26e-09	3.42e-08	1.38305	1.1283	1.19737	2.16093	3.13324	3.33626
DNAJC28	UP	2251.65	410.008	4093.29	9.98345	3.31954	1.27e-34	2.02e-33	2.3379	2.19389	2.46414	14.4553	15.641	11.3958
DNAJC4	UP	147.274	74.7068	219.841	2.94272	1.55715	2.79e-06	8.19e-06	1.88676	1.83164	1.92343	3.37918	4.71088	3.49474
DNAJC6	DOWN	97.9681	164.219	31.7175	0.193142	-2.37227	5.75e-09	2.16e-08	0.463226	0.597809	0.5611	0.108282	0.0296239	0.0561457
DNAJC7	UP	1987.44	1185.82	2789.06	2.35202	1.2339	0.000878348	0.00190638	6.46457	7.12864	6.86017	8.67875	14.2987	11.2236
DNAJC9	DOWN	347.202	508.118	186.287	0.366622	-1.44764	5.07e-09	1.91e-08	4.80791	3.79653	4.70546	0.927599	1.19693	1.36569
DNAL1	DOWN	218.723	308.271	129.176	0.419034	-1.25486	1.46e-05	3.96e-05	4.06598	3.4028	3.58342	1.46109	0.688424	0.847847
DNASE1	DOWN	306.818	452.106	161.531	0.357286	-1.48485	3.02e-08	1.07e-07	3.29849	5.31655	4.71432	1.09953	0.994699	1.09248
DNASE1L1	UP	1437.66	389.538	2485.78	6.38135	2.67386	1.74e-40	3.46e-39	5.39951	5.46407	5.42686	25.017	18.6123	23.368
DNASE2	DOWN	400.88	672.197	129.563	0.192745	-2.37523	2.27e-21	1.91e-20	6.57129	8.41109	7.56731	1.09853	0.971688	0.75969
DNER	DOWN	70.8059	141.612	0	0	#NAME?	1.96e-26	2.14e-25	1.07316	1.04283	0.790531	0	0	0
DNLZ	UP	286.251	110.349	462.154	4.18811	2.0663	8.3e-15	4.78e-14	3.86823	3.2595	5.01632	14.81	9.12722	12.4845
DNM1	DOWN	409.865	679.829	139.901	0.205789	-2.28076	5.1e-11	2.26e-10	1.58703	2.48065	2.39985	0.445886	0.244201	0.133488
DNM2	UP	3970.94	1760.63	6181.25	3.51081	1.8118	2.47e-23	2.29e-22	5.23561	5.83802	5.91334	15.3643	12.5181	11.6067
DNM3	DOWN	250.438	375.369	125.506	0.334355	-1.58055	8.7e-09	3.22e-08	1.44112	1.58981	1.51172	0.254551	0.379033	0.347362
DNMT1	DOWN	2106.87	3603.44	610.295	0.169364	-2.5618	5.09e-40	9.95e-39	8.78129	8.37779	8.71215	1.13483	0.840615	0.868632
DNMT3B	DOWN	156.556	265.981	47.1308	0.177196	-2.49658	6.2e-14	3.38e-13	0.795235	0.676405	1.09338	0.0607891	0.18027	0.088702
DNPEP	UP	1087.24	490.101	1684.38	3.4368	1.78106	1.32e-18	9.68e-18	4.06535	4.18573	4.35501	10.5063	9.76817	11.3463
DNTTIP1	UP	1052.12	389.293	1714.95	4.40528	2.13923	2.13e-25	2.2e-24	3.76491	4.19626	3.58978	10.6765	10.2459	9.76173
DOC2B	DOWN	61.8323	102.079	21.5859	0.211464	-2.24152	0.000440833	0.000998296	0.538952	1.29885	0.989064	0.33532	0	0.149542
DOCK10	DOWN	550.088	805.857	294.318	0.365224	-1.45315	1.12e-08	4.11e-08	1.64602	2.37101	1.91094	0.556029	0.478998	0.483402
DOCK5	DOWN	443.506	677.337	209.674	0.309556	-1.69173	6.01e-06	1.7e-05	0.728108	1.31577	1.18097	0.249471	0.167196	0.214001
DOCK7	DOWN	3694.33	5641.67	1747	0.30966	-1.69125	1.07e-20	8.73e-20	10.717	10.2246	11.284	2.19144	1.86215	1.93491
DOCK8	DOWN	749.507	1075.73	423.281	0.393481	-1.34563	2.91e-10	1.22e-09	1.67113	1.81002	1.82458	0.54548	0.34855	0.365396
DOHH	UP	377.04	192.747	561.333	2.91228	1.54215	4.17e-10	1.72e-09	3.22522	2.9208	3.54128	5.62699	7.27996	6.0961
DOK1	DOWN	150.474	211.271	89.6765	0.424462	-1.23629	0.000907119	0.00196589	1.30932	2.03918	2.37698	0.666632	0.293811	0.601442
DOK5	UP	417.939	244.179	591.7	2.42322	1.27693	0.000554566	0.00123853	2.72706	2.71002	3.07642	3.53216	3.91716	5.59513
DOK6	DOWN	37.5511	73.3724	1.7299	0.0235769	-5.40648	1.88e-11	8.56e-11	0.617171	1.08189	1.24371	0.026746	0	0
DPF1	DOWN	121.141	231.976	10.3063	0.0444284	-4.49237	1.85e-25	1.91e-24	1.08421	1.40944	1.36892	0.015553	0.0325044	0.0910557
DPF3	UP	413.952	28.589	799.314	27.9588	4.80523	1.02e-66	4.82e-65	0.402041	0.390386	0.267906	8.02179	7.16682	5.36484
DPH3	UP	1979.4	864.951	3093.84	3.5769	1.83871	4.12e-22	3.63e-21	4.98331	4.98864	4.95141	11.1659	9.74815	11.8791
DPP10	DOWN	45.4311	88.3931	2.46903	0.0279324	-5.16191	0.000252352	0.000588463	0.13009	0.216275	0.476965	0	0.0118433	0
DPP4	DOWN	679.275	1187.39	171.161	0.144149	-2.79437	6.38e-28	7.41e-27	3.48782	4.7596	4.56626	0.42853	0.404889	0.199456
DPP6	DOWN	21.4468	42.3998	0.493807	0.0116465	-6.42397	4.95e-08	1.72e-07	0.436806	0.373792	0.584013	0	0.0219116	0
DPP9	UP	1594.55	687.52	2501.59	3.63856	1.86337	6.17e-13	3.14e-12	2.775	3.17823	2.95974	9.4677	6.50121	6.32477
DPY19L1	DOWN	1190.32	1791.8	588.829	0.328624	-1.60549	1e-15	6.12e-15	5.70537	8.16198	7.98666	1.84564	1.25271	1.30364
DPY19L3	DOWN	599.755	1102.42	97.0859	0.0880659	-3.50527	1.24e-47	3.21e-46	5.49843	5.96087	6.26217	0.381648	0.292214	0.289897
DPYD	UP	853.29	389.515	1317.06	3.38129	1.75757	2.7e-17	1.82e-16	1.59304	1.66866	1.70336	4.13043	3.0633	3.40501
DPYSL4	DOWN	26.5411	53.0822	0	0	#NAME?	2.64e-06	7.77e-06	0.624005	0.246354	0.287195	0	0	0
DPYSL5	DOWN	687.406	1369.89	4.91706	0.00358937	-8.12205	6.76e-25	6.82e-24	7.01975	4.05267	4.9159	0.0355742	0.0146905	0.00691773
DRC3	UP	22.516	8.55062	36.4814	4.26653	2.09306	0.00457805	0.00890604	0.0891266	0.0193039	0.0191206	0.171987	0.119875	0.143792
DRC7	DOWN	102.847	199.157	6.53797	0.0328282	-4.92892	1.19e-24	1.19e-23	0.790464	0.667728	0.758601	0.00868663	0	0.0587931
DROSHA	DOWN	957.419	1370.64	544.193	0.397034	-1.33266	3.77e-11	1.69e-10	3.11334	2.88067	2.71403	0.684575	0.911385	0.675836
DRP2	DOWN	285.204	456.049	114.358	0.250758	-1.99563	5.4e-07	1.7e-06	1.78039	1.65625	2.18048	0.767042	0.0686106	0.220471
DSCC1	DOWN	330.973	557.357	104.588	0.187651	-2.41388	3.45e-20	2.74e-19	4.59538	4.09965	4.06582	0.48684	0.702356	0.481006
DSE	DOWN	833.95	1451.81	216.09	0.148842	-2.74815	2.09e-36	3.55e-35	5.64036	6.70513	6.98374	0.672693	0.490334	0.670205
DSEL	DOWN	2091.11	3893.87	288.346	0.0740511	-3.75533	4.15e-75	2.37e-73	6.71765	8.05091	8.92182	0.603576	0.290122	0.268527
DSG2	DOWN	328.642	636.934	20.3498	0.0319497	-4.96806	1.84e-55	6.12e-54	1.96906	2.23172	2.00941	0.0769725	0.0229559	0.0542417
DSG4	UP	46.0304	0	92.0608	Inf	Inf	9.47e-07	2.91e-06	0	0	0	0.350347	0.262986	0.0655101
DSN1	DOWN	478.47	752.163	204.776	0.27225	-1.877	1.3e-15	7.87e-15	4.90709	4.83715	5.77492	0.914225	0.761238	1.19369
DTL	DOWN	413.206	807.572	18.8399	0.0233291	-5.42173	3e-70	1.54e-68	4.52692	4.10042	4.99572	0.0246263	0.0775966	0.0971078
DTNA	UP	7961.85	1681.99	14241.7	8.46716	3.08188	1.15e-61	4.62e-60	2.50705	2.44622	3.133	15.414	13.8092	15.9045
DTNBP1	UP	925.215	474.455	1375.98	2.90012	1.53611	9.4e-14	5.08e-13	4.18954	5.26523	5.79251	10.9511	11.2802	9.8134
DTX2	UP	366.349	222.09	510.608	2.2991	1.20107	9.15e-07	2.82e-06	1.01642	1.03392	1.22658	1.51892	1.52625	1.70793
DTX3	DOWN	283.967	440.997	126.936	0.287839	-1.79666	8.05e-07	2.49e-06	2.87978	4.5613	4.98416	0.45824	0.817192	0.759881
DTX4	DOWN	988.264	1844.31	132.223	0.0716925	-3.80203	6.71e-37	1.16e-35	7.8177	6.0934	6.24203	0.400808	0.343766	0.339481
DTYMK	DOWN	218.948	337.955	99.9423	0.295727	-1.75766	1.65e-09	6.49e-09	6.81621	6.01578	5.63313	1.74862	1.37132	1.24802
DUSP1	UP	13937.3	1760.52	26114	14.8331	3.89075	1.19e-93	1.05e-91	17.2207	19.2287	12.6492	185.465	166.35	137.861
DUSP13	UP	5207.45	584.174	9830.73	16.8284	4.07283	2.77e-96	2.66e-94	3.51134	4.31756	3.49288	52.7045	42.0905	43.6819
DUSP15	UP	649.662	134.707	1164.62	8.64554	3.11196	1.25e-41	2.6e-40	1.7463	2.62537	2.24872	16.9531	14.4378	12.5519
DUSP23	UP	211.23	124.4	298.06	2.39599	1.26062	0.00103311	0.00221804	3.36977	5.22296	4.44487	5.1523	8.16658	7.67908
DUSP26	UP	5676.05	295.248	11056.9	37.4493	5.22687	6.25e-24	6.01e-23	4.49544	3.34069	3.89877	131.076	74.4507	84.9104
DUSP27	UP	14033.1	4131.93	23934.2	5.7925	2.53419	3.08e-20	2.45e-19	13.3949	10.6004	11.2194	46.2585	33.0018	46.496
DUSP3	UP	10117.7	1527.74	18707.7	12.2453	3.61416	4.23e-77	2.52e-75	7.30899	5.93887	7.7963	49.5277	53.9805	54.9403
DUSP4	DOWN	180.881	312.677	49.0858	0.156986	-2.6713	1.12e-10	4.8e-10	3.85965	2.7584	2.68836	0.607698	0.176842	0.183671
DUSP6	DOWN	882.374	1378.07	386.678	0.280594	-1.83344	1.81e-18	1.31e-17	9.52072	9.92283	9.54887	1.87908	1.25121	1.99448
DUSP7	UP	500.282	290.463	710.101	2.44472	1.28967	7.29e-05	0.000182149	3.74523	5.09809	7.09211	11.1508	7.4504	6.47796
DUSP8	UP	265.429	116.077	414.78	3.57333	1.83727	1.68e-11	7.68e-11	2.22429	2.05262	4.71976	7.38736	6.45855	5.85219
DVL1	UP	4739.19	1019.78	8458.59	8.29452	3.05216	6.93e-29	8.35e-28	3.7663	4.62113	4.57644	25.4534	31.9622	25.6867
DVL2	DOWN	866.411	1442.5	290.325	0.201265	-2.31283	1.12e-27	1.28e-26	6.77789	6.61291	7.6332	0.994785	1.01054	0.887209
DVL3	DOWN	1210.37	1863.49	557.244	0.299033	-1.74162	1.69e-18	1.23e-17	6.69413	7.11103	7.67745	1.54283	1.33993	1.38698
DYM	UP	2390.74	1387.86	3393.63	2.44522	1.28997	3.69e-12	1.77e-11	9.19601	8.89756	10.2306	15.1901	13.649	15.7718
DYNC2H1	DOWN	2949.73	5224.6	674.856	0.129169	-2.95267	5.1e-54	1.59e-52	5.50365	5.98809	5.83047	0.460964	0.504609	0.437483
DYNC2LI1	DOWN	392.779	563.043	222.515	0.395201	-1.33934	3.38e-08	1.19e-07	2.03792	1.75574	1.71136	0.618098	0.404407	0.570907
DYNLL2	UP	6888.49	1829.89	11947.1	6.52885	2.70683	2.22e-09	8.63e-09	16.1375	17.9788	18.2095	54.7995	88.8062	66.5968
DYNLRB2	UP	42.8187	18.9455	66.6919	3.52019	1.81565	0.00100446	0.00216104	0.758636	0.450307	0.298901	0.923531	1.09339	1.14056
DYRK3	DOWN	315.439	529.518	101.361	0.191422	-2.38517	3.7e-19	2.8e-18	4.07789	4.00684	3.95883	0.520099	0.495848	0.479588
DYX1C1	DOWN	131.47	213.13	49.8101	0.233707	-2.09723	2.61e-09	1.01e-08	1.11344	1.37069	1.3674	0.150761	0.206685	0.223812
DZANK1	DOWN	91.1246	133.28	48.9693	0.367416	-1.44451	0.000249195	0.000581411	0.461875	0.61886	0.566695	0.107302	0.132706	0.105107
DZIP1	DOWN	1461.52	2741.4	181.642	0.0662589	-3.91574	1.8e-74	1.02e-72	9.47129	9.58305	10.5567	0.632132	0.343411	0.337614
DZIP3	DOWN	1683.63	2762.3	604.97	0.21901	-2.19093	3.24e-22	2.87e-21	5.76409	5.55832	4.7888	0.491727	0.969034	0.434469
E2F1	DOWN	290.281	553.363	27.1987	0.0491516	-4.34662	1.54e-44	3.54e-43	4.18912	3.71171	3.81293	0.144937	0.211303	0.140908
E2F2	DOWN	74.3947	137.796	10.9934	0.07978	-3.64783	9.38e-14	5.06e-13	1.03272	0.800679	0.987442	0.0188745	0	0.0368517
E2F6	UP	1737.34	622.847	2851.83	4.5787	2.19494	1.33e-29	1.67e-28	3.603	3.7917	4.31356	12.9942	10.602	11.0926
E2F7	DOWN	161.146	319.66	2.63202	0.00823383	-6.92422	1.76e-43	3.89e-42	1.35969	1.08625	1.69888	0.0223245	0	0.0109877
E2F8	DOWN	218.747	436.567	0.926281	0.00212174	-8.88054	3.21e-63	1.34e-61	1.53637	1.30643	1.58886	0.00741001	0.00771531	0
EBF2	DOWN	1342.39	2317.79	366.986	0.158334	-2.65895	3.33e-31	4.53e-30	8.88593	10.8222	8.89723	1.04038	0.718609	0.915409
EBF4	DOWN	462.671	817.26	108.082	0.132249	-2.91867	7.08e-32	9.96e-31	5.59511	5.63249	6.55809	0.585377	0.412382	0.60148
EBI3	DOWN	34.1816	53.1468	15.2164	0.28631	-1.80435	0.00343784	0.0068091	0.917039	0.949119	0.79761	0.0373801	0.115884	0.144609
EBPL	DOWN	160.232	254.019	66.4453	0.261576	-1.9347	3.29e-09	1.26e-08	4.59729	4.14882	4.75457	0.485868	0.388392	0.293094
ECH1	UP	2957.19	557.783	5356.6	9.60336	3.26354	3.06e-63	1.28e-61	6.02459	5.34216	5.0088	32.5955	32.2221	33.6709
ECHDC2	UP	1242.82	277.869	2207.77	7.94538	2.99012	4.17e-47	1.05e-45	2.80714	2.92426	2.79317	15.4803	15.5389	13.7322
ECHDC3	UP	1830.65	932.176	2729.13	2.9277	1.54977	2.91e-10	1.21e-09	7.87826	10.5965	7.91918	32.5712	19.8439	31.739
ECHS1	UP	4063.26	1502.04	6624.48	4.41031	2.14088	1.54e-12	7.61e-12	15.3969	15.1065	15.4768	37.3162	50.9355	45.6745
ECI2	UP	3655.39	536.73	6774.06	12.621	3.65775	4.41e-29	5.39e-28	4.42505	4.56711	5.96469	39.0784	48.5324	36.3012
ECM1	UP	125.066	72.313	177.819	2.45902	1.29808	0.000142698	0.000344426	0.580868	0.618165	0.700163	1.22506	0.716893	0.941943
ECSIT	UP	4049.26	402.604	7695.92	19.1154	4.25666	8.31e-101	9.25e-99	5.04657	4.58884	4.5835	61.045	64.1616	56.8958
ECT2	DOWN	709.206	1294.17	124.237	0.0959973	-3.38086	3.47e-47	8.75e-46	4.44374	3.97904	4.54347	0.424586	0.0998997	0.230641
EDA	DOWN	209.795	339.506	80.0834	0.235882	-2.08386	2.25e-08	8.06e-08	1.99609	2.71906	2.04757	0.24955	0.258812	0.439483
EDA2R	UP	336.396	108.89	563.902	5.17864	2.37257	2.94e-05	7.73e-05	1.8301	0.932957	0.622531	4.05313	4.75833	2.38208
EDF1	UP	3162.8	1317.2	5008.4	3.8023	1.92687	2.29e-25	2.37e-24	16.5493	14.6537	17.5367	41.3166	38.2343	38.018
EDIL3	DOWN	40.2745	79.5855	0.963461	0.012106	-6.36814	0.000201936	0.000477325	0.190311	1.17742	0.749621	0	0.0138463	0.0131253
EDN3	DOWN	176.833	346.166	7.49953	0.0216645	-5.52852	1.96e-41	4.03e-40	5.04263	4.74172	4.54447	0.0367005	0.0774693	0.0715548
EDNRA	DOWN	681.843	1164.01	199.679	0.171544	-2.54335	8.26e-11	3.59e-10	7.78355	5.12969	6.68711	0.963714	0.58536	0.635296
EEF1A1	DOWN	163236	290811	35661.4	0.122627	-3.02765	1.15e-63	4.85e-62	967.422	956.173	1026.68	84.9875	51.6773	83.9951
EEF1A2	UP	52435.5	82.8629	104788	1264.6	10.3045	0	0	0.737741	0.438655	0.64071	484.033	405.314	418.914
EEF1E1	UP	445.688	249.896	641.48	2.56699	1.36008	2.61e-05	6.9e-05	2.48291	2.5024	2.7204	3.30861	4.5051	4.47292
EEFSEC	UP	646.373	270.722	1022.02	3.77518	1.91655	2.91e-18	2.09e-17	2.66464	3.08643	2.79235	7.70643	7.26804	6.71376
EEPD1	UP	1513.78	500.212	2527.35	5.05255	2.33701	1.35e-13	7.21e-13	3.32083	3.56567	2.74968	9.92506	8.43547	12.0809
EFCAB1	DOWN	12.2344	23.0729	1.39593	0.0605011	-4.0469	0.00111633	0.0023853	0.0949089	0.167786	0.131599	0	0	0
EFCAB11	UP	167.652	85.4234	249.88	2.92519	1.54853	5.95e-07	1.87e-06	1.2033	1.86201	0.829689	2.98871	1.94273	2.85321
EFCAB2	UP	308.126	123.626	492.626	3.98482	1.99451	4.04e-09	1.54e-08	2.13128	1.4041	2.13198	3.85961	4.45037	4.57098
EFCAB5	DOWN	114.528	204.639	24.4167	0.119316	-3.06714	3.52e-15	2.08e-14	0.445249	0.463273	0.427764	0.0226957	0.080838	0.0178966
EFCAB6	DOWN	17.5616	31.2211	3.90215	0.124984	-3.00018	0.00113081	0.00241388	0.031995	0.0269665	0.0135846	0	0	0.00528625
EFCAB7	DOWN	449.065	641.485	256.646	0.400081	-1.32164	2.32e-07	7.57e-07	3.08143	3.84166	2.89653	0.600464	1.15591	0.974366
EFCC1	DOWN	40.6764	66.0558	15.2971	0.231578	-2.11043	0.000425748	0.000966262	0.888069	0.607204	1.00758	0.229928	0.0810207	0.0743963
EFEMP1	UP	633.782	371.57	895.995	2.41138	1.26986	0.000803969	0.00175409	2.75884	2.58627	3.00251	6.07651	3.14756	3.54864
EFEMP2	DOWN	880.625	1531.69	229.555	0.14987	-2.73821	6.07e-22	5.3e-21	10.3766	12.4785	15.0278	1.84043	0.677926	1.45041
EFHB	UP	61.0204	7.90494	114.136	14.4385	3.85185	3.69e-08	1.3e-07	0.0156491	0.015393	0.0155514	0.0747497	0.117677	0.128292
EFHC1	DOWN	228.853	417.309	40.3973	0.0968041	-3.36879	1.63e-12	8.08e-12	3.62274	2.3532	2.26226	0.120713	0.12613	0.289909
EFHD2	DOWN	464.106	811.96	116.253	0.143175	-2.80415	2e-29	2.48e-28	13.2164	12.1743	11.5727	1.7966	0.534425	1.18913
EFNA2	DOWN	50.9352	92.322	9.54846	0.103426	-3.27333	1.32e-05	3.6e-05	0.705716	1.45339	0.88427	0.136421	0.0607616	0.0191465
EFNA5	DOWN	68.1981	120.721	15.675	0.129844	-2.94514	6.12e-09	2.29e-08	1.81232	1.29366	1.84395	0.0841733	0.138364	0.0833766
EFNB1	DOWN	821.954	1286.53	357.373	0.27778	-1.84799	1.2e-18	8.78e-18	7.77047	8.58374	9.35995	1.50454	1.84998	1.27918
EFNB3	DOWN	107.005	213.083	0.926281	0.00434704	-7.84575	6.73e-35	1.09e-33	1.30102	1.8271	1.76385	0	0.016383	0
EFS	DOWN	634.911	1217.1	52.7258	0.043321	-4.52879	5.19e-70	2.65e-68	7.51459	8.84675	9.78618	0.366695	0.220976	0.282908
EFTUD1	UP	2281.37	1367.87	3194.87	2.33566	1.22383	3.97e-11	1.77e-10	4.83416	4.63728	4.89369	8.03274	7.1258	6.93929
EGF	DOWN	9.19629	17.9601	0.432474	0.0240797	-5.37604	0.00149145	0.00312484	0.00666995	0.0264352	0.0265951	0	0	0
EGFL8	DOWN	109.225	171.872	46.5783	0.271006	-1.8836	9.3e-07	2.86e-06	2.9805	1.87925	3.14286	1.00215	0.279724	0.323567
EGLN1	UP	10621	3591.41	17650.6	4.91468	2.2971	2.06e-37	3.62e-36	19.6272	20.5315	20.9625	67.684	59.2507	53.9163
EGLN3	UP	868.156	266.79	1469.52	5.50815	2.46157	8.44e-31	1.13e-29	4.82678	4.14323	4.55403	16.9717	17.9368	17.1235
EHMT2	DOWN	1464.24	2076.63	851.84	0.410202	-1.28559	2.14e-11	9.73e-11	5.99212	6.80743	7.41916	2.08331	1.9571	1.62763
EID2	DOWN	108.955	162.947	54.9643	0.337315	-1.56783	1.66e-05	4.47e-05	2.15753	2.44872	2.39699	0.374291	0.824318	0.495194
EIF1	UP	12607.1	3186.85	22027.3	6.91194	2.78909	2.57e-51	7.33e-50	31.1587	30.773	35.4464	138.339	136.596	156.829
EIF2AK3	DOWN	536.494	813.665	259.323	0.31871	-1.64969	4.9e-13	2.51e-12	4.59548	5.33651	6.00707	1.3009	0.895643	0.96311
EIF2B4	UP	1285.14	706.46	1863.82	2.63825	1.39958	1.64e-12	8.09e-12	4.25469	3.86518	3.96203	7.97036	9.69388	8.20994
EIF2S2	UP	3894.54	1633.44	6155.63	3.7685	1.91399	1.62e-25	1.68e-24	17.4117	16.7292	17.8439	41.4081	40.2968	42.1093
EIF3B	UP	3163.3	1912.8	4413.8	2.3075	1.20633	2.67e-11	1.21e-10	10.3915	10.5569	11.833	21.1511	16.7617	16.4139
EIF3I	UP	4547.3	2401.43	6693.17	2.78716	1.47879	2.69e-16	1.71e-15	31.918	30.9056	31.6689	57.1544	60.8341	50.4366
EIF3J	UP	3235.93	1388.47	5083.39	3.66114	1.87229	3.61e-24	3.51e-23	9.89851	8.12038	10.2536	20.3791	19.4726	23.2873
EIF4A1	DOWN	5582.96	8423.93	2741.99	0.3255	-1.61927	1.23e-19	9.54e-19	63.0001	65.5359	71.6259	15.2401	11.2601	13.8349
EIF4A2	UP	17518.6	7909.52	27127.6	3.42974	1.7781	6.49e-19	4.85e-18	44.5992	49.9595	48.2445	105.98	122.135	93.5712
EIF4E	UP	4059.78	2436.44	5683.12	2.33255	1.22191	7.07e-09	2.63e-08	23.8019	22.7691	24.0892	31.8851	33.0008	40.2448
EIF4E2	DOWN	2266.66	3267.34	1265.99	0.387468	-1.36785	6.16e-13	3.13e-12	14.1698	14.442	11.2306	3.63597	3.97341	4.05551
EIF4G2	UP	40305.4	18875.4	61735.4	3.27067	1.70959	1.83e-14	1.03e-13	71.2898	74.8277	79.8737	163.368	125.376	172.847
EIF5	UP	15450.3	7451.22	23449.4	3.14705	1.654	2.19e-08	7.84e-08	30.7104	28.8341	34.2729	72.1383	43.7781	67.0038
EIF5A	UP	4988.25	2337.72	7638.78	3.26762	1.70824	4.09e-21	3.4e-20	20.647	21.0363	24.6883	44.7148	44.9132	44.0786
ELAC2	UP	1322.11	680.539	1963.67	2.88546	1.5288	6.13e-15	3.56e-14	2.93045	3.57115	2.98082	7.39586	6.13428	5.99968
ELAVL2	DOWN	9.85716	19.7143	0	0	#NAME?	0.00101776	0.00218698	0.131027	0.0653926	0.0593538	0	0	0
ELF3	DOWN	111.321	177.138	45.5038	0.256883	-1.96082	1.71e-07	5.66e-07	0.962074	1.6362	1.3786	0.266483	0.317291	0.114154
ELF4	DOWN	415.849	643.8	187.898	0.291858	-1.77666	3.57e-05	9.29e-05	2.05685	3.73038	3.27267	0.660645	0.487049	0.412694
ELFN2	DOWN	58.7625	114.744	2.78074	0.0242343	-5.36681	1.74e-15	1.05e-14	0.823417	0.681417	1.22225	0	0	0.0440775
ELK3	DOWN	1246.8	1895.81	597.787	0.31532	-1.66511	4.7e-17	3.12e-16	8.37521	9.82866	8.69822	2.09242	1.57054	1.56504
ELL2	UP	1095.6	302.706	1888.5	6.23874	2.64125	7.05e-37	1.21e-35	1.20193	1.56924	1.71464	5.6511	5.23009	4.29836
ELMO1	DOWN	756.86	1063.6	450.119	0.423203	-1.24058	4.32e-09	1.65e-08	2.97004	3.65617	2.74097	0.93714	0.680522	0.978032
ELMOD1	DOWN	15.2264	28.5389	1.91389	0.0670627	-3.89834	0.000312695	0.000720909	0.168491	0.101171	0.249891	0.0133127	0.0272272	0
ELOVL2	DOWN	50.4091	94.4229	6.39534	0.0677308	-3.88404	5.28e-11	2.34e-10	1.328	0.833499	1.29015	0	0.191792	0.0255346
ELOVL5	DOWN	519.78	824.755	214.804	0.260446	-1.94094	7.95e-17	5.21e-16	5.28945	6.67886	6.55193	1.44771	0.727966	0.781939
ELOVL6	DOWN	616.274	976.894	255.654	0.261701	-1.93401	4.99e-16	3.11e-15	3.14587	3.45114	3.60367	0.504316	0.912469	0.273578
EMC10	UP	1978.6	1072.03	2885.18	2.69133	1.42832	0.00037136	0.000848553	9.5268	10.7091	10.0709	20.6403	18.1247	7.78883
EMC2	UP	1724.87	1005.24	2444.51	2.43177	1.28201	2.22e-07	7.26e-07	10.5568	11.2129	13.2299	15.4595	18.2252	19.5138
EMC3	UP	4024.91	807.18	7242.64	8.97276	3.16555	8.17e-62	3.28e-60	8.47947	9.52093	11.6014	60.0076	53.7673	51.931
EMC6	UP	1072.7	432.682	1712.72	3.95837	1.98491	2.16e-22	1.93e-21	14.6539	14.0495	16.348	39.1008	38.5664	38.0308
EMC7	UP	1135.2	639.677	1630.73	2.5493	1.3501	1.32e-11	6.11e-11	10.5556	9.65084	9.90623	16.7771	18.2325	16.1553
EMC8	UP	721.365	350.985	1091.75	3.11052	1.63716	2.41e-14	1.35e-13	5.47266	4.82467	5.67207	12.2626	12.315	12.3642
EMC9	UP	525.625	184.598	866.652	4.6948	2.23106	4.98e-22	4.37e-21	3.06342	2.77715	3.15741	13.7396	11.9991	11.7642
EMG1	UP	949.088	386.519	1511.66	3.91095	1.96752	2.27e-21	1.91e-20	3.65446	3.64934	4.16162	11.1839	8.56708	11.8583
EMID1	DOWN	145.587	262.207	28.9676	0.110476	-3.17819	1.16e-18	8.53e-18	1.53777	1.57591	2.03062	0.119307	0.168966	0.0784238
EMILIN1	DOWN	3045.81	5210.16	881.446	0.169178	-2.56338	1.91e-12	9.39e-12	21.0135	31.1164	34.8251	4.11587	2.67051	3.0046
EMILIN2	DOWN	3935.92	7359.26	512.586	0.0696518	-3.84369	3.21e-85	2.3e-83	29.7092	29.1112	26.6002	1.85318	0.846598	1.23729
EMILIN3	DOWN	685.685	1245.32	126.049	0.101218	-3.30446	4.17e-29	5.1e-28	6.90958	9.22006	9.60108	0.726893	0.529775	0.575745
EML1	UP	3091.65	1870.69	4312.62	2.30536	1.20499	3.26e-11	1.46e-10	7.7345	5.77391	7.65855	11.0741	9.93017	12.033
EML2	UP	237.353	109.741	364.964	3.32569	1.73365	1.57e-07	5.23e-07	0.581094	0.483326	0.420135	1.11842	1.421	1.25542
EML4	DOWN	2065.82	3064.31	1067.33	0.348311	-1.52155	2.21e-16	1.41e-15	6.47594	7.50189	7.09658	1.18755	1.58884	1.84779
EML6	DOWN	594.905	884.265	305.545	0.345535	-1.53309	1.28e-06	3.88e-06	1.87721	1.28345	2.14166	0.328257	0.26105	0.247904
EMP1	UP	1555.74	808.896	2302.58	2.84657	1.50923	0.000134652	0.000325996	3.8474	5.2137	7.0526	11.8558	6.21491	9.74933
EMP3	DOWN	719.433	1213.83	225.037	0.185395	-2.43133	3.29e-28	3.83e-27	25.4312	22.4305	28.0274	3.35695	2.47617	2.85878
EMX2	DOWN	80.5682	124.091	37.0458	0.298539	-1.74401	3.81e-05	9.88e-05	0.810636	1.2732	1.16197	0.238911	0.25378	0.173297
ENAM	UP	25.9003	1.19083	50.6099	42.4997	5.40938	7.48e-10	3.03e-09	0.00555066	0.00553131	0	0.155258	0.139023	0.0993198
ENC1	DOWN	1497.55	2792.6	202.494	0.0725109	-3.78566	9.75e-72	5.12e-70	10.0931	9.8292	10.8097	0.517449	0.467577	0.561687
ENDOD1	UP	1161	420.445	1901.55	4.5227	2.17718	1.04e-06	3.18e-06	1.78527	1.94507	1.76959	6.71986	5.16544	3.2118
ENDOG	UP	381.532	104.949	658.115	6.27078	2.64865	3.1e-25	3.17e-24	1.46509	2.46637	2.16533	8.04236	7.49576	6.97778
ENKD1	DOWN	100.638	169.526	31.7503	0.187288	-2.41667	1.2e-09	4.8e-09	1.11894	1.18328	0.971168	0.0702259	0.11113	0.103336
ENO2	DOWN	40.9562	73.6222	8.29012	0.112604	-3.15068	4.67e-07	1.48e-06	0.515329	0.612417	0.408606	0.0380163	0.0263297	0.0492564
ENO3	UP	225552	4207.16	446897	106.223	6.73095	2.1e-223	2.29e-220	48.8317	37.5822	30.6294	2590.86	2671.23	2662.25
ENOPH1	DOWN	1110.49	1559	661.982	0.424621	-1.23575	4.99e-10	2.05e-09	12.6682	13.4594	13.427	3.7588	3.30969	3.63313
ENOX1	DOWN	360.171	637.294	83.0484	0.130314	-2.93993	1.59e-20	1.29e-19	2.36245	3.74678	2.88952	0.335429	0.266617	0.178764
ENPP4	UP	867.614	337.03	1398.2	4.14859	2.05262	2.3e-22	2.06e-21	1.44859	1.27814	1.46928	3.26091	3.60808	3.44077
ENTPD3	DOWN	52.8585	98.661	7.05593	0.071517	-3.80557	5.68e-11	2.5e-10	0.889704	0.927557	0.789537	0	0.0413324	0.0775415
ENTPD5	DOWN	491.555	749.061	234.049	0.312456	-1.67828	4.03e-13	2.08e-12	1.93796	2.37518	2.88002	0.448177	0.345878	0.594804
ENTPD7	DOWN	218.367	358.615	78.1192	0.217836	-2.19868	1.45e-13	7.73e-13	1.65029	1.98447	2.1479	0.356611	0.169491	0.203544
EPAS1	UP	2773.82	1184.83	4362.81	3.68223	1.88058	7.52e-24	7.19e-23	3.95751	4.78296	4.08103	9.50659	9.1203	10.3475
EPB41L1	DOWN	634.8	1076.79	192.808	0.179057	-2.48151	8.06e-28	9.29e-27	2.30225	2.87998	2.45964	0.393752	0.24486	0.267229
EPB41L2	DOWN	1998.86	2949.01	1048.71	0.355616	-1.49161	1.55e-15	9.39e-15	10.0712	12.4958	12.805	2.65438	2.32674	2.31125
EPB41L3	DOWN	3253.07	6151.89	354.26	0.0575855	-4.11815	8.47e-45	1.97e-43	19.002	14.8697	16.5062	0.818108	0.529473	0.50815
EPB41L4B	DOWN	300.267	498.49	102.044	0.204707	-2.28837	8.14e-18	5.67e-17	1.01221	1.35043	1.19567	0.114268	0.197615	0.150131
EPB41L5	DOWN	908.241	1530.2	286.284	0.187089	-2.4182	2.53e-30	3.29e-29	3.87182	5.0625	5.22645	0.546764	0.500973	0.663308
EPB42	DOWN	10.8626	21.7253	0	0	#NAME?	6.5e-05	0.000163945	0.146058	0.0879137	0.15227	0	0	0
EPDR1	UP	2104.03	1013.91	3194.15	3.15032	1.6555	1.63e-18	1.19e-17	7.90145	8.8253	8.20565	17.2535	15.442	17.0278
EPHA1	DOWN	11.5357	21.7368	1.3346	0.0613983	-4.02566	0.00186067	0.00384287	0.0616113	0.135557	0.127593	0.0214819	0	0.0104518
EPHA3	DOWN	1949.48	3708.59	190.376	0.0513338	-4.28395	5.98e-07	1.87e-06	5.39954	15.0977	10.1911	0.500713	0.21368	0.323757
EPHA4	DOWN	1652.64	3086.92	218.366	0.0707392	-3.82135	1.03e-15	6.31e-15	4.60139	8.18411	7.88296	0.318118	0.343918	0.306428
EPHA5	DOWN	452.251	896.633	7.86877	0.00877592	-6.83223	9.46e-90	7.52e-88	3.37737	3.68793	3.51295	0.0508726	0.0263769	0.016536
EPHB2	DOWN	523.209	1004.09	42.3298	0.0421575	-4.56807	1.07e-60	4.16e-59	3.49204	4.60732	4.24553	0.197874	0.0921979	0.0951192
EPHB3	DOWN	556.942	1085.56	28.3264	0.0260938	-5.26015	3.39e-34	5.32e-33	3.43863	5.28592	5.56546	0.140392	0.0896838	0.0937615
EPHB4	DOWN	1869	2975.29	762.721	0.256352	-1.9638	1.53e-24	1.52e-23	11.9285	15.2834	14.853	2.99256	1.94724	2.06394
EPHB6	DOWN	58.5104	103.626	13.3943	0.129256	-2.9517	2.51e-08	8.93e-08	0.685186	0.61629	0.668074	0.127231	0.0133262	0.0743697
EPM2A	UP	2714.01	555.736	4872.29	8.76727	3.13213	3.65e-57	1.28e-55	3.80304	3.38171	3.50861	17.9149	20.2269	18.9743
EPM2AIP1	DOWN	1788.07	2775.98	800.163	0.288245	-1.79463	3.26e-21	2.71e-20	18.5884	18.9188	22.2841	3.39446	4.16523	3.22725
EPN1	UP	3289.17	1459.28	5119.07	3.50794	1.81063	5.8e-23	5.34e-22	15.3914	14.2976	15.8487	37.8557	31.8377	31.1362
EPN2	UP	2214.12	1219.15	3209.09	2.63224	1.39629	8.1e-14	4.39e-13	4.97449	5.05729	5.06809	9.30463	9.24331	7.67562
EPN3	DOWN	7.75338	15.013	0.493807	0.032892	-4.92612	0.00500274	0.00966661	0.107645	0.104464	0.0313043	0	0	0
EPPK1	UP	917.348	533.312	1301.38	2.44019	1.287	0.00161731	0.0033697	1.21593	1.68143	1.4404	1.88599	1.70507	1.36255
ERAP1	UP	888.879	239.831	1537.93	6.41254	2.6809	2.72e-25	2.79e-24	1.2247	0.913823	1.10025	5.4405	3.96024	3.6387
ERBB2	DOWN	3330.63	4763.78	1897.49	0.398317	-1.32801	2.85e-13	1.49e-12	19.1067	18.9391	18.7444	6.41704	5.22962	3.57988
ERBB3	DOWN	5333.74	10455.7	211.804	0.0202573	-5.62541	4.74e-87	3.51e-85	31.2263	27.0547	25.9264	0.656507	0.223709	0.337903
ERCC6L	DOWN	351.431	661.779	41.0824	0.0620788	-4.00976	5.77e-45	1.35e-43	2.38791	2.23011	2.55339	0.0714517	0.136482	0.117028
ERF	DOWN	660.876	922.333	399.418	0.433052	-1.20739	2.98e-08	1.06e-07	6.61627	7.8607	8.69434	2.8091	1.6322	2.06957
ERGIC2	UP	2334.71	1302.08	3367.33	2.58611	1.37078	1.97e-13	1.04e-12	10.4825	11.0791	11.671	18.5268	18.051	19.4636
ERICH5	DOWN	24.6345	47.8731	1.39593	0.0291591	-5.09991	9.52e-08	3.23e-07	0.533991	0.47137	0.339341	0.0186498	0.0199163	0.018352
ERLIN2	DOWN	2788.12	4111.39	1464.84	0.356287	-1.48889	2.93e-16	1.85e-15	18.7954	18.3075	19.523	3.81206	4.63822	4.25385
ESCO1	UP	2997.22	1257.22	4737.23	3.76801	1.9138	4.57e-11	2.03e-10	3.55884	4.23443	4.26224	11.1227	7.1355	10.7887
ESCO2	DOWN	253.798	468.145	39.4504	0.0842695	-3.56885	1.2e-31	1.67e-30	2.0536	1.86369	2.18069	0.139881	0.163392	0.0862568
ESPL1	DOWN	540.486	1069.52	11.4519	0.0107075	-6.54523	2.93e-96	2.8e-94	2.74928	2.48431	3.06319	0.0052309	0.0164275	0.0357988
ESR1	UP	308.126	37.3335	578.918	15.5067	3.95482	1.18e-43	2.62e-42	0.619527	0.331091	0.255543	4.2125	4.25394	3.7591
ESRRA	UP	3868.94	490.382	7247.5	14.7793	3.88551	4.59e-87	3.42e-85	4.99424	4.90276	4.71532	49.3114	42.1824	47.5786
ESRRB	UP	130.002	72.0346	187.97	2.60943	1.38374	0.00234631	0.00477647	0.65166	0.56898	0.693869	0.718999	1.66025	0.996059
ESRRG	UP	169.935	101.804	238.067	2.33849	1.22558	0.00214157	0.0043811	1.01194	1.37631	0.816916	1.50151	2.0141	1.72205
ETF1	UP	5150.52	2044.54	8256.51	4.03833	2.01376	1.39e-28	1.66e-27	7.81986	8.67379	8.05408	23.6651	22.148	19.8942
ETFA	UP	3738.6	1127.3	6349.9	5.63283	2.49386	1.75e-15	1.05e-14	14.5544	12.0963	13.3137	41.0782	52.3393	53.7896
ETFB	UP	1730.91	869.001	2592.81	2.98367	1.57709	1.56e-16	1e-15	17.04	17.6256	18.5307	36.4705	31.4812	33.5176
ETFDH	UP	3506.77	744.847	6268.69	8.41607	3.07315	5.08e-58	1.85e-56	4.85899	4.58455	4.94273	27.5354	26.7504	27.3959
ETHE1	UP	491.263	175.036	807.49	4.61328	2.20579	2.27e-10	9.53e-10	1.81451	1.43099	1.56404	3.6737	5.98902	4.44924
ETNPPL	UP	2137.24	2.13676	4272.34	1999.45	10.9654	1.56e-32	2.27e-31	0.0168555	0.00834261	0.0252398	9.85323	18.1174	16.7106
ETS2	UP	3847.84	592.215	7103.47	11.9948	3.58433	2.06e-29	2.55e-28	3.15494	3.53113	3.27704	31.535	23.3489	20.1059
ETV1	DOWN	529.729	935.215	124.243	0.132849	-2.91214	1.22e-33	1.88e-32	2.6286	2.13705	2.44066	0.21338	0.182695	0.240104
ETV5	DOWN	1430.33	2401.97	458.688	0.190963	-2.38863	2.34e-32	3.38e-31	11.6183	10.6283	10.6454	2.0659	0.848601	1.13494
EVA1C	UP	49.42	19.112	79.7281	4.17161	2.06061	0.00145597	0.00305502	0.195287	0.285083	0.210092	0.678214	0.468371	0.206824
EVC2	DOWN	425.061	694.134	155.989	0.224725	-2.15377	1.25e-18	9.17e-18	2.3809	2.10054	2.21597	0.343043	0.32703	0.255685
EVI5L	UP	929.457	550.64	1308.27	2.37592	1.24848	6.47e-10	2.63e-09	2.87908	2.43495	2.99309	4.9694	3.55497	4.61028
EVL	DOWN	1625.47	2615.62	635.332	0.2429	-2.04157	8.29e-26	8.74e-25	18.1188	18.1225	20.0201	3.59043	2.7594	3.74761
EXO1	DOWN	199.259	396.714	1.80426	0.004548	-7.78055	2.68e-56	9.15e-55	0.87236	0.710267	0.783793	0.0078373	0	0.00771417
EXOC3L1	DOWN	88.7396	138.593	38.8862	0.280578	-1.83352	1.1e-05	3.02e-05	0.636758	0.845266	0.7079	0.141317	0.0185147	0.137122
EXOC6	DOWN	1880	2667.46	1092.54	0.40958	-1.28778	0.000100256	0.000246407	13.0021	8.3691	10.8187	2.96873	2.88826	2.71769
EXT1	DOWN	1380.42	2126.29	634.546	0.298429	-1.74454	4.39e-19	3.31e-18	8.7165	10.967	11.2373	2.28534	1.97743	1.8731
EXT2	DOWN	1918.75	2900.64	936.867	0.322987	-1.63045	9.53e-18	6.62e-17	13.2574	14.1793	17.0375	3.65373	2.4634	2.52617
[truncated: 4,887 more rows]

## Sheet: M-vs-A-all.gene
gene_id	baseMean	baseMean_control_A	baseMean_case_M	foldChange	log2FoldChange	pval	padj	expression_A6	expression_A7	expression_A10	expression_M2	expression_M3	expression_M4
[truncated: 20,506 more rows]

[truncated: 3 more sheets: M-A-padj-0.01-log2FC1.2, M-vs-E-all.gene, M-E-padj-0.01-log2FC1.2]
