# Supplementary material for: Transcriptome and DNA Methylation Analyses of the Molecular Mechanisms Underlying with Longissimus dorsi Muscles at Different Stages of Development in the Polled Yak
Source: Genes (Basel). 2019 Nov 26;10(12):970. doi: 10.3390/genes10120970 (PMC6947547; doi:10.3390/genes10120970)
Supplement: Supplementary file 1 [file genes-10-00970-s001.zip › Table S5.csv]

gene_id	E6.FPKM	E7.FPKM	E8.FPKM	M3.FPKM	M2.FPKM	M4.FPKM	A10.FPKM	A6.FPKM	A7.FPKM	log2FoldChange_AvE.	padj_AvE.	log2FoldChange_MvA	padj_MvA	log2FoldChange_MvE	padj_MvE
GJA5	17.0373	11.7971	9.64671	1.8314	1.21137	1.3933	2.90883	3.32089	2.79638	-1.470076014	0.003442932	-1.270850312	8.74E-06	-2.776241805	2.35E-06
MOGAT1	4.23953	3.05552	2.87884	0.213087	0.306096	0.11367	0.771294	0.815629	0.565009	-1.646802587	1.19E-06	-1.990243504	0.000229283	-3.666105886	9.59E-18
MYL7	247.105	175.773	242.057	0	0	0	0.49326	0.190387	0.406424	-8.665138213	1.13E-65	#NAME?	0.001464361	#NAME?	2.37E-91
CASQ2	117.054	71.8944	89.822	2.07367	3.89701	1.43584	6.09558	7.61746	5.78417	-3.182926023	1.90E-10	-1.681995972	8.61E-11	-4.897581233	5.59E-18
MYL4	651.769	432.883	549.535	0	0.0835535	0.0815504	0.943215	1.3163	1.27489	-8.201931257	2.49E-47	-4.394677644	5.35E-10	-12.6274307	8.98E-75
FBXL22	11.4667	9.27552	10.8213	0.15188	0.344632	0.170801	3.46758	3.6627	1.76522	-1.274186701	8.00E-07	-4.179487719	3.77E-10	-5.488358116	3.04E-50
ANK2	21.3002	20.2149	20.4018	2.72712	3.16967	2.36351	4.27453	6.52703	5.82644	-1.212761384	1.10E-11	-1.280307653	3.12E-07	-2.52683815	1.14E-30
MYOG	93.2283	80.228	74.9934	1.74158	2.86414	2.96269	13.4972	16.4399	20.3841	-1.675003282	3.70E-13	-3.022082673	2.85E-14	-4.736173667	1.07E-58
MSTN	28.2445	37.5856	33.1964	0.0214721	0.0819253	0.0390079	2.97496	2.58776	1.43964	-3.12695029	1.05E-49	-6.386987219	1.16E-14	-9.552136892	2.66E-169
ACTG1	279.922	280.383	298.81	29.9858	27.2124	21.3038	62.3981	56.6159	46.2795	-1.632491128	4.15E-20	-1.303932692	2.45E-08	-2.972604936	5.46E-41
LOC102284840	535.317	557.601	514.562	18.6082	8.81822	6.64874	39.6938	59.52	19.8988	-3.107771965	2.53E-64	-2.112222776	0.007869641	-5.252506831	7.40E-105
TGFB2	23.955	25.3116	22.8486	2.61786	2.20406	1.36691	5.14171	5.2859	3.9612	-1.646404892	7.67E-18	-1.388489268	2.65E-07	-3.06806472	4.04E-39
PTN	55.3425	101.192	90.9038	0.503936	0.4767	0.785216	2.16219	1.54039	1.80756	-4.782656363	4.82E-20	-1.942587175	6.02E-07	-6.766824044	3.53E-31
POSTN	146.31	292.278	370.632	0.167104	0.0702429	0.102489	0.422228	0.747809	0.573015	-8.197248575	3.03E-20	-2.549520664	8.03E-09	-10.7764642	3.93E-28
TGFB3	5.66017	9.78633	11.5374	0.757014	0.697052	0.472425	1.14024	1.33306	0.947137	-2.368330909	6.72E-07	-1.259962763	0.001154617	-3.662447065	1.09E-11
LPIN1	2.23113	2.40589	2.43874	152.835	119.655	147.039	70.1018	45.6446	35.1804	5.110524905	7.06E-11	1.273890777	3.67E-05	6.342605688	9.98E-82
RORA	2.31368	2.04757	2.38264	40.3587	29.6507	34.024	11.2413	9.21572	6.5997	2.554379112	1.35E-10	1.704947597	3.41E-11	4.220235339	9.44E-41
KCNA5	0.0834844	0.282362	0.283601	3.3301	2.43867	1.88212	0.815132	1.0062	0.667839	2.769965409	4.75E-08	1.440843432	0.000354094	4.176636522	1.77E-14
SETD7	33.182	25.7601	30.5043	183.176	158.722	139.558	54.4268	73.7766	40.4843	1.424307646	0.000110708	1.395881883	4.10E-09	2.784023297	1.19E-28
KLF15	0.403786	0.384202	0.64587	21.5222	19.8754	29.3355	2.72208	4.06971	2.98261	3.476405961	2.77E-17	2.400929276	1.34E-09	5.837925668	5.80E-37
PSMA7	37.1978	38.944	41.8032	288.617	279.211	329.492	104.166	94.3988	90.2432	1.918950429	7.32E-25	1.50751691	6.24E-11	3.386227456	3.37E-50
TRIM63	1.21419	1.44601	1.3781	507.835	447.007	566.34	52.0713	92.8012	53.6404	6.418724539	2.23E-22	2.469543621	1.11E-19	8.849745736	1.22E-136
GADD45A	3.06201	3.42965	3.4485	47.4699	70.4257	90.9284	15.3493	20.811	7.0814	2.828809993	0.000386782	2.271010368	5.36E-05	5.055672082	1.57E-16
RAF1	16.0996	16.9713	17.3555	112.468	146.022	158.515	45.4543	54.6198	45.765	2.082461613	4.39E-30	1.337482855	3.97E-08	3.379987717	4.43E-34
BNIP3	3.86908	3.94588	4.64343	57.2756	94.3278	69.5553	14.0208	12.6411	13.5643	2.234893669	6.42E-30	2.148549934	1.05E-09	4.345677963	1.26E-24
RXRA	9.90842	11.5259	9.24462	40.3737	60.0767	51.856	18.8357	24.931	16.3574	1.550855375	3.10E-11	1.215754905	3.29E-06	2.727414147	1.92E-22
FBXO32	3.39674	3.66247	2.47778	550.081	550.409	539.361	49.5753	98.9518	40.5196	5.012084163	5.62E-08	2.98825706	7.86E-38	7.963511217	9.32E-186
PSME4	12.2105	10.3574	10.779	120.824	130.221	107.072	18.73	29.4014	20.7338	1.613573802	8.50E-11	2.236048578	1.03E-22	3.814575964	4.26E-62
PSMD11	5.31864	5.19698	5.02069	33.1646	39.1056	35.4127	14.3109	12.5217	11.7602	1.955408621	2.36E-17	1.279763173	7.48E-08	3.196146053	4.81E-44
ANGPTL4	0.739305	1.4966	0.951984	17.8968	17.6535	16.5843	6.50428	7.02285	5.30574	3.249784437	1.37E-40	1.301193421	3.40E-07	4.513157703	3.90E-67
SORBS1	7.34426	6.21649	5.79991	117.161	114.108	101.423	34.8408	39.8727	35.1983	3.098417075	1.43E-62	1.313732232	1.68E-08	4.376606078	2.11E-77
SLC2A4	2.12288	2.22168	2.27229	13.9888	10.5404	18.896	36.0321	26.2998	29.3787	4.362929022	5.98E-26	-1.296087614	0.000183748	3.023777532	9.99E-09
CASQ1	31.8274	22.569	36.4634	275.909	165.165	149.272	757.831	443.285	577.204	5.016797368	7.35E-15	-1.849905631	0.00033039	3.132130915	3.39E-06
TPM1	43.8409	24.7105	40.7579	369.696	172.435	203.814	726.078	478.042	516.438	4.91441534	1.42E-17	-1.545164768	0.001047317	3.333685476	4.76E-05
MYOM2	48.0907	31.199	38.282	109.249	82.6209	108.27	305.619	234.226	302.712	3.47688983	2.65E-21	-1.726727467	2.18E-08	1.711778554	8.81E-12
CALM3	35.4045	36.1933	41.6703	85.6575	68.2468	69.2885	178.262	160.234	177.714	2.876487291	2.66E-50	-1.445900339	3.72E-10	1.39439446	5.08E-10
NDUFS7	14.0725	13.9139	14.1097	73.6692	50.8519	49.8593	154.168	130.404	162.122	4.028723895	6.00E-45	-1.455384525	3.24E-09	2.539017905	1.80E-09
PLN	2.51464	1.86454	2.43235	37.8327	60.1751	18.4715	218.06	172.987	230.068	7.354965383	7.51E-60	-2.603635469	4.69E-13	4.720922474	1.03E-06
S100A1	0.726036	0.552445	0.266744	5.2023	5.51519	3.2878	18.0705	16.311	19.7369	5.765335475	2.05E-129	-2.277805855	6.29E-21	3.455815506	1.34E-15
ANKRD23	1.63497	1.8583	1.43466	59.2322	65.3396	31.709	618.444	510.059	624.197	8.842862002	5.86E-101	-3.826160882	4.58E-34	4.984757435	1.95E-13
MYH13	0.35832	0.296908	0.264283	0.630395	0.617495	0.442617	2.1734	1.60492	1.96494	3.512565223	1.48E-20	-2.06358953	1.22E-10	1.414529071	3.71E-05
ATP1A2	7.08275	7.57209	7.24974	18.2285	22.0653	8.74481	41.9161	30.5014	37.8552	2.983863924	2.62E-17	-1.395709496	0.000147334	1.556491718	0.007839427
ADRB2	0.175555	0.230691	0.305784	3.15967	3.34262	2.45105	9.81608	7.14762	8.51132	6.16916465	8.75E-40	-1.795916987	1.35E-08	4.337065551	1.42E-34
CRYAB	69.1091	57.5435	80.1039	282.477	259.253	211.535	642.121	457.625	476.199	3.629259751	1.54E-16	-1.244941266	0.000161025	2.347145552	2.43E-26
BIN1	40.7781	41.4927	42.5374	78.4747	95.0199	102.56	219.59	205.293	186.668	2.981572377	9.56E-47	-1.457841138	3.00E-10	1.48255628	4.25E-12
PDLIM5	17.6918	16.0916	16.7157	32.6303	32.5932	25.8587	69.9248	69.8318	66.9904	2.681080712	1.01E-48	-1.376739632	2.50E-09	1.269168861	5.12E-09
ANK1	7.79938	7.20493	7.51188	24.9804	23.853	21.4744	40.7366	43.6928	48.178	3.192644329	1.08E-65	-1.234340428	1.45E-07	1.923102607	1.27E-18
KCNJ12	0.408908	0.426609	0.205288	13.6158	8.44919	10.9054	27.8526	28.8389	27.065	7.21536129	1.14E-189	-1.655301415	2.69E-12	5.524960538	1.05E-21
MYOT	36.8955	28.8098	32.836	348.54	297.435	323.982	906.402	800.088	832.294	5.332531558	3.97E-127	-1.569078205	5.82E-12	3.725710362	1.28E-59
FABP3	0.629947	0.457898	0.763296	5.9104	3.1242	2.67587	9.32542	9.52374	13.4061	4.846709219	6.81E-18	-2.159224436	1.61E-05	2.658407225	0.001200787
GPI	15.9804	19.0548	20.8391	67.1678	46.826	55.0238	121.414	104.865	162.748	3.414913956	8.75E-13	-1.388243517	0.000892269	1.991515167	2.39E-09
ENO3	48.8317	37.5822	30.6294	1763.97	735.371	1098.39	2662.25	2590.86	2671.23	6.730954198	2.29E-220	-1.298425935	8.91E-08	5.398154719	1.99E-09
MB	17.6223	22.3457	24.1717	1481.44	712.552	659.967	2676.28	2117.05	2473.25	7.611205239	8.77E-69	-1.647049743	6.14E-06	5.932461357	4.94E-07
PGAM2	52.6598	46.774	52.7752	520.568	294.529	433.13	1101.22	816.228	1103.64	4.989590971	6.11E-30	-1.509850442	1.26E-05	3.442341009	2.31E-11
TNNI2	479.066	339.763	405.166	2800.01	1017.59	1458.32	4578.56	3260.58	4760.73	4.087166497	8.53E-18	-1.475429929	0.001341471	2.578526007	0.003977296
MYBPC2	0.645818	0.796931	0.925088	483.044	213.683	268.123	610.341	798.444	637.141	10.45451449	0	-1.224629748	8.03E-06	9.196426397	1.15E-16
MYH7	140.83	71.5099	116.118	1024.29	1083.95	455.836	1517.82	1653.28	1668.58	4.620396427	7.78E-125	-1.244809225	7.68E-08	3.345373066	2.61E-06
IDO1	0	0	0	0.528366	0.771108	0.706768	2.12453	4.8397	2.64288	Inf	4.34E-31	-2.419541882	7.29E-06	Inf	6.95E-25
LMOD3	14.2889	12.1744	13.0621	79.5581	91.0931	99.4556	162.356	240.419	162.165	4.506867342	1.55E-38	-1.300826537	3.29E-07	3.167131951	3.94E-45
ANKRD1	4.46586	2.8815	9.78047	75.9303	121.328	24.9375	1245.57	1042.66	731.001	8.199535067	5.37E-36	-3.97069231	1.59E-14	4.196070564	0.000682063
NEXN	20.7241	15.762	19.7916	44.2732	61.1331	46.4677	116.318	108.647	66.2345	3.121964511	8.37E-12	-1.2417956	0.000611143	1.840360558	1.23E-17
APOLD1	3.90096	5.71489	4.58349	1.48651	2.22485	1.97327	9.76795	10.6497	8.16933	1.552148837	3.06E-09	-2.724561229	6.96E-21	-1.211319324	9.47E-05
NR4A2	1.07394	0.929127	0.541287	0.334685	0.18818	0.27547	2.50493	5.97816	9.01322	3.315921348	0.002254164	-4.815847375	0.000287141	-1.52926808	0.002578112
CLIC2	0.285898	0.207827	0.17514	0.87625	0.984882	0.541732	1.87073	2.80134	2.89622	4.277446232	4.33E-25	-1.846080471	2.97E-07	2.401049406	5.22E-08
DDIT4	10.4518	10.3783	12.3274	36.1648	47.4376	62.8725	81.925	126.121	149.808	4.072858576	3.53E-14	-1.311781631	0.005795527	2.721866922	2.30E-10
