# Supplementary material for: Transcriptome and DNA Methylation Analyses of the Molecular Mechanisms Underlying with Longissimus dorsi Muscles at Different Stages of Development in the Polled Yak
Source: Genes (Basel). 2019 Nov 26;10(12):970. doi: 10.3390/genes10120970 (PMC6947547; doi:10.3390/genes10120970)
Supplement: Supplementary file 1 [file genes-10-00970-s001.zip › Table S6.xlsx]

## Sheet: profile1_0-KEGG-padj0.05
#Term	Database	ID	Input number	Background number	P-Value	Corrected P-Value	Input
Axon guidance	KEGG PATHWAY	bom04360	85	178	1.68e-12	4.85e-10	102273749|102283093|102276735|102267732|102286432|102280099|102280098|102270098|102266175|102282993|102273433|102279709|102284506|102287589|102270010|102279317|102269637|102279399|102276091|102273392|102284812|102269924|102278713|102267030|102285748|102274543|102265099|102273920|102284015|102280296|102280000|102284342|102275569|102285228|102271785|102279964|102285300|102285411|102282963|102274145…
Cell cycle	KEGG PATHWAY	bom04110	61	130	3.69e-09	5.32e-07	102278832|102268077|102283552|102264992|102265441|102274816|102277531|102264757|102272576|102278310|102283491|102285850|102269700|102276514|102281734|102287083|102277877|102278545|102278163|102284975|102273578|102284855|102268491|102282012|102287313|102281545|102266500|102267315|102281541|102270546|102275872|102279735|102267511|102285046|102282627|102284437|102265567|102274455|102285992|102279151…
ECM-receptor interaction	KEGG PATHWAY	bom04512	45	87	4.55e-08	4.36e-06	102282767|102281399|102284180|102267202|102268693|102276200|102277745|102266131|102271065|102285810|102277480|102277811|102265941|102268494|102265732|102275709|102280323|102274964|102271535|102275522|102273105|102280180|102275509|106701188|102268167|102265105|102278458|102271607|102274580|102279658|102266736|102287332|102283263|102287216|102282139|102278503|102268113|102268918|102282491|102275646…
Protein digestion and absorption	KEGG PATHWAY	bom04974	49	123	5.04e-06	0.000362768	102282767|102284180|102267202|102268693|102269384|102285810|102280323|102279037|102270201|102285591|102281594|102266857|102265734|102283795|102283959|102272911|102287260|102271535|102282617|102285415|102282519|102278458|102270895|102283501|102271607|102285189|102271093|102279325|102279658|102276187|102272276|102281931|102281640|102271372|102285924|102278077|102282916|102274000|102276388|102285633…
Focal adhesion	KEGG PATHWAY	bom04510	69	210	1.67e-05	0.00095965	102268077|102282767|102281399|102274384|102284180|102267202|102272009|102282491|102277500|102284506|102277745|102271065|102285810|102277811|102265941|102278458|102265732|102284015|102280296|102286986|102275865|102272379|102280323|102274964|102271535|102281567|102275522|102273105|102280180|102275509|102264349|102268167|102267985|102265105|102270546|102271607|102274580|102286868|102279658|102265044…
Pathways in cancer	KEGG PATHWAY	bom05200	115	416	3.08e-05	0.00148079	102279176|102266053|102274851|102268721|102276437|102280007|102275192|102265941|102265732|102280296|102278168|102277938|102267116|102274964|102269336|102275509|102276331|102277539|102270546|102281039|102273776|102285228|102280853|102266736|102272986|102274988|102277531|102278545|102268181|102282139|102271383|102273440|102279740|102271221|102272370|102273668|102284897|102273702|102272009|102284811…
Alcoholism	KEGG PATHWAY	bom05034	68	226	0.000172137	0.0070822	102279627|102284726|102282763|102276058|106700688|106700690|102279335|102266170|102276344|102277833|102266182|102278316|102275352|102280777|102278043|102280848|102270805|102284960|102267991|102264680|102273920|102280001|102273574|102271941|102264521|102280572|102277470|102265229|102275057|106700510|102279902|102275786|102277188|102278099|102271094|102266852|102280469|102285228|102276351|102276460…
PI3K-Akt signaling pathway	KEGG PATHWAY	bom04151	97	363	0.000334762	0.0120514	102282767|102284180|102276200|102287363|102269800|102265732|102278545|102280296|102277938|102274964|102271535|102273105|102275509|106701188|102270546|102276040|102286868|102266736|102272986|102272576|102282139|102276125|102272379|102271065|102275603|102272370|102278832|102273668|102284897|102272009|102277745|102268820|102273578|102273440|102280323|102279964|102275522|102267985|102265941|102273019…
Rap1 signaling pathway	KEGG PATHWAY	bom04015	64	218	0.000452229	0.0144713	102273668|102283572|102284897|102264710|102276040|102272009|102271993|102270798|102284506|102267813|102279034|102274384|102276983|102268410|102279964|102269800|102286048|102268668|102280296|102273574|102273849|102270153|102270062|102275619|102267116|102282963|102282732|102275057|102273267|102285228|102267985|102273019|102272347|102276460|102285914|102270743|102286868|102286986|102288007|102272986…
MicroRNAs in cancer	KEGG PATHWAY	bom05206	47	147	0.000559209	0.0145012	102270546|102275499|102273820|102287858|102266256|102276200|102268316|102283001|102265099|102281771|102270903|102283491|102277930|102266344|102284228|102264992|102273339|102269596|102287348|102285720|102288352|102272746|102287313|102283502|102268167|102285300|102277353|102285046|102279417|102271496|102284697|102266369|102278560|102270219|102268402|102274863|102272576|102268181|102282598|102272370…
DNA replication	KEGG PATHWAY	bom03030	19	39	0.000600884	0.0145012	102281104|102277351|102282385|102278584|102286867|102266747|102282351|102273558|102279855|102279151|102275686|102283227|102287527|102273137|102282280|102284732|102281545|102279835|102277453
p53 signaling pathway	KEGG PATHWAY	bom04115	30	79	0.000604215	0.0145012	102268077|102268491|102283552|102264992|102281142|102277761|102268660|102272576|102282346|102274684|102280923|102279560|102284855|102272009|102285660|102266500|102270546|102279735|102268992|102285222|102284697|102278545|102279917|102265815|102287071|102279740|102264536|102288361|102272370|102287348
Hedgehog signaling pathway	KEGG PATHWAY	bom04340	22	51	0.000841736	0.0186477	102266883|102273702|102272576|102268721|102284811|102268252|102271383|102284170|102280535|102280103|102276254|102284618|102273071|102278735|102270546|102271648|102272780|102285066|102274804|102286654|102283373|102279604
Arrhythmogenic right ventricular cardiomyopathy (ARVC)	KEGG PATHWAY	bom05412	28	75	0.00111202	0.0211997	102281399|102266197|102275865|102284956|102282242|102276200|102277811|102265941|102269496|102277590|102273105|102276724|102268065|102272230|102276480|102281039|102269467|102280999|102287332|102283263|102266027|102287216|102275999|106700998|102268918|102286048|102285564|102277224
Small cell lung cancer	KEGG PATHWAY	bom05222	32	91	0.00115717	0.0211997	102282767|102281399|102264992|102266053|102268660|102269700|102265941|102265732|102280296|102269869|102276392|102274964|102285660|102275509|102270546|102271607|102282677|102286868|102280180|102266736|102284697|102265893|102277531|102274863|102278545|102268181|102282139|102278503|102282491|102283297|102272370|102265427
Glycosaminoglycan biosynthesis - chondroitin sulfate / dermatan sulfate	KEGG PATHWAY	bom00532	12	19	0.00117776	0.0211997	102266543|102278794|102281650|102281178|102270502|102266002|102276696|102280747|102287289|102281638|102279883|102284379
Hippo signaling pathway	KEGG PATHWAY	bom04390	48	160	0.00150631	0.0255186	102278832|102268077|102267470|102266450|102280193|102265567|102272576|102274851|102279500|102274508|102283491|102284811|102287363|102278796|102281016|102273578|102278168|102274032|102275014|102282963|102276128|102269211|102272388|102277539|102276724|102272230|102285570|102270546|102268043|102281039|102273776|102267511|102265315|102283756|102277730|102282219|102282627|102269934|102276331|102275999…
Dilated cardiomyopathy	KEGG PATHWAY	bom05414	31	91	0.00205244	0.032839	102281399|102272009|102284956|102265567|102276200|102283491|102277811|102265941|102270908|102288210|102267116|102269496|102277590|102273105|102276480|102280999|102282732|102266730|102276460|102287332|102283263|102287216|102266966|106700998|102268918|102286048|102278406|102278855|102285564|102280788|102277224
Regulation of actin cytoskeleton	KEGG PATHWAY	bom04810	60	217	0.00218334	0.0330948	102265273|102281399|102283572|102284897|102268668|102275865|102271993|102277500|102273668|102284506|102279016|102267813|102279034|102274384|102277811|102265941|102277401|102266973|102286986|102270228|102287216|102273105|102264349|102285260|102286083|102272347|102270182|102281896|102286868|102280180|102265044|102269972|102274792|102285914|102277395|102288386|102273267|102281626|102283263|102276200…
Basal cell carcinoma	KEGG PATHWAY	bom05217	22	58	0.00308271	0.044391	102267470|102266883|102273702|102274851|102268721|102284811|102275192|102278168|102284618|102276331|102272230|102285570|102281039|102273776|102269211|102269934|102277539|102271383|102273339|102280462|102279604|102272370
Nicotine addiction	KEGG PATHWAY	bom05033	17	40	0.0035423	0.0485802	102266852|102274915|102266763|102278016|102267010|102277076|102273574|102268808|102274060|102283649|102281705|102281980|102266839|102267289|102281917|102275383|102287648

## Sheet: profile6-KEGG-padj0.05
#Term	Database	ID	Input number	Background number	P-Value	Corrected P-Value	Input
Metabolic pathways	KEGG PATHWAY	bom01100	214	1338	9.64e-18	2.01e-15	102268529|102282336|102282245|102277646|102270480|102285216|102282243|102279505|102283235|102267910|102280861|102277839|102279379|102282129|102278499|102273691|102278398|102270113|102285927|102278005|102284367|102275503|102276020|102285285|102286383|102288373|102283428|102287009|102275118|102275854|102272277|102282081|102279060|102272565|102279516|102277731|102287503|102269295|102281629|102269297…
Non-alcoholic fatty liver disease (NAFLD)	KEGG PATHWAY	bom04932	60	169	1.43e-17	2.01e-15	102269476|102277261|102271679|102282668|102279407|102270846|102288051|102270113|102272636|102275377|102278125|102277620|102282129|102277839|102273691|102270387|102283359|102274185|102272484|102278005|102277085|102270414|102274147|102271415|102285927|102274326|102279499|102267423|102269545|102270480|102270524|102264900|102284417|102276048|102269295|102273033|102286844|102277731|102287118|102278208…
Alzheimer's disease	KEGG PATHWAY	bom05010	63	190	3.41e-17	3.19e-15	102277261|102271679|102270620|102286752|102282668|102279407|102270846|102272271|102270113|102277085|102278125|102277620|102282129|102277839|102272241|102273691|102270387|102283359|102273579|102272484|102278005|102280537|102276453|102274147|102284367|102271415|102272636|102279499|102269545|102270480|102270524|102264900|102277652|102265572|102281667|102271961|102286844|102277731|102287118|102278227…
Parkinson's disease	KEGG PATHWAY	bom05012	54	163	6.36e-15	4.47e-13	102277261|102271679|102282668|102279407|102270846|102276957|102270113|102278125|102277620|102282129|102277839|102273691|102270387|102283359|102273579|102272484|102278005|102277085|102277915|102276453|102274147|102266916|102271415|102272636|102279499|102269545|102270480|102270524|102264900|102269295|102286844|102277731|102287118|102278208|102281629|102286379|102268230|102278228|102274842|102280707…
Huntington's disease	KEGG PATHWAY	bom05016	62	213	9.29e-15	5.04e-13	102277261|102281164|102271679|102279265|102282668|102279407|102270846|102270113|102278125|102277620|102282129|102277839|102273691|102270387|102283359|102273579|102272484|102278005|102277085|102274978|102276453|102274147|102279637|102271415|102272636|102279499|102279714|102269545|102282672|102270524|102264900|102269295|102286844|102277731|102287118|102270480|102278208|102281629|102286379|102268230…
Oxidative phosphorylation	KEGG PATHWAY	bom00190	52	154	1.08e-14	5.04e-13	102277085|102271679|102282668|102279407|102270846|102270113|102278125|102277839|102279379|102282129|102273691|102270387|102283359|102273579|102272484|102265717|102278005|102276453|102274147|102276020|102271415|102274326|102279499|102284369|102269545|102270480|102270524|102264900|102269295|102286844|102277731|102287118|102278208|102281629|102286379|102268230|102278228|102274842|102287778|102285927…
Proteasome	KEGG PATHWAY	bom03050	25	45	2.64e-11	1.06e-09	102273025|102281751|102283073|102268542|102284281|102268867|102271943|102280022|102282779|102270676|102287415|102266918|102285347|102287909|102288037|102283566|102273322|102280502|102277499|102278209|102266173|102278344|102283846|102277881|102285542
Carbon metabolism	KEGG PATHWAY	bom01200	37	115	2.23e-10	7.84e-09	102266314|102279334|102287742|102274810|102270580|102277665|102267910|102287267|102282081|102278398|102277085|102270280|102267709|102270751|102285285|102280369|102286958|102277141|102268550|102273099|102269910|102282336|102288081|102278228|102275759|102287624|102269979|102269247|102285736|102275002|102287425|102286598|102282724|102277033|102274978|102275901|102281121
Citrate cycle (TCA cycle)	KEGG PATHWAY	bom00020	18	31	9.46e-09	2.95e-07	102274978|102287624|102277085|102285736|102279334|102275002|102273099|102287425|102277665|102286958|102282336|102282724|102277033|102277141|102278228|102275901|102271756|102269910
Staphylococcus aureus infection	KEGG PATHWAY	bom05150	24	61	1.45e-08	4.07e-07	102269342|102267854|102271676|102270256|102280754|102287323|102285144|102271416|102273538|102264626|102285301|102283463|102269445|102270548|102279023|102288402|102281916|102270836|102275200|102281951|102269978|102280288|102282998|102273069
Glucagon signaling pathway	KEGG PATHWAY	bom04922	30	106	1.2e-07	3.05e-06	102265568|102285216|102283627|102272271|102275377|102271961|102281822|102277937|102270414|102269192|102288373|102266225|102267423|102266564|102284536|102284417|102276048|102281667|102275206|102279381|102270571|102278988|102287375|102287624|102286752|102271262|102274220|102271756|102275901|102274117
Cardiac muscle contraction	KEGG PATHWAY	bom04260	27	91	2.3e-07	5.39e-06	102271679|102270480|102278998|102272241|102273691|102270387|102272267|102273579|102278005|102272636|102270524|102270497|102271985|102286844|102277731|102275340|102269295|102281629|102264900|102266971|102273976|102270875|102274326|102288051|102282043|102284257|102275847
Insulin signaling pathway	KEGG PATHWAY	bom04910	35	144	2.61e-07	5.64e-06	102271710|102264463|102277011|102274810|102269695|102275377|102271122|102271961|102277937|102288216|102266876|102270280|102270414|102278478|102277025|102266225|102265515|102270733|102277658|102274067|102269500|102276048|102281667|102267219|102288373|102275206|102270571|102278988|102287375|102269979|102268819|102286409|102271262|102274220|102271756
Viral myocarditis	KEGG PATHWAY	bom05416	24	75	3.42e-07	6.87e-06	102269342|102277261|102272267|102271676|102286791|102270256|102277620|102285144|102281193|102271416|102270654|102283463|102272326|102271985|102270548|102288402|102279511|102280587|102281951|102269978|102273976|102282998|102286220|102268170
Pyruvate metabolism	KEGG PATHWAY	bom00620	17	41	1.02e-06	1.91e-05	102267118|102275901|102287624|102285216|102284189|102272969|102267709|102277665|102286958|102283804|102282724|102275206|102287267|102274307|102269214|102271756|102287803
Epstein-Barr virus infection	KEGG PATHWAY	bom05169	41	205	2.17e-06	3.81e-05	102271616|102273987|102273025|102286791|102266173|102268542|102284281|102274036|102275402|102271862|102284650|102271943|102280022|102270676|102279637|102271416|102270654|102287909|102284315|102282672|102272326|102287490|102277499|102278209|102288402|102279511|102281193|102266918|102268592|102281951|102281976|102274246|102285848|102281490|106701557|102286220|102285542|102272638|102285541|102268170…
Glycolysis / Gluconeogenesis	KEGG PATHWAY	bom00010	20	71	1.55e-05	0.000256728	102275759|102270580|102271756|102275256|102269979|102274810|102268049|102285216|102270280|102272969|102267709|102275503|102277665|102285285|102267910|102287624|102287742|102270409|102275901|102275907
AMPK signaling pathway	KEGG PATHWAY	bom04152	28	129	2.41e-05	0.000375919	102273173|102269476|102271677|102265568|102266564|102287264|102266138|102275377|102274185|102270280|102270414|102269192|102285285|102278863|102276469|102277658|102284536|102276048|102267219|102282136|102269403|102271756|102283488|102278988|106701273|102264796|102269979|102272209
Graft-versus-host disease	KEGG PATHWAY	bom05332	15	44	2.9e-05	0.000428846	102269342|102269978|102283463|102272326|102271676|102285144|102286791|102270256|102270548|102282998|102281193|102286220|102279511|102270654|102268170
Antigen processing and presentation	KEGG PATHWAY	bom04612	21	83	3.74e-05	0.000524974	102269342|102284891|102269978|102283463|102272326|102271676|102285144|102286791|102270256|102270548|102282998|102281193|102286220|102279511|102271983|102270119|102270654|102271919|102269065|102268170|102288153
Influenza A	KEGG PATHWAY	bom05164	33	172	4.21e-05	0.00056378	102269342|102271416|102277261|102282573|102271676|102270256|102271320|102271710|102283231|102268437|102277620|102288216|102288174|102275402|102287654|102275978|102266380|102266916|102288153|102269338|102285144|102274278|102283463|102270548|102288402|102269978|102287110|102285848|102283513|102282998|102272638|102273512|102278724
Phagosome	KEGG PATHWAY	bom04145	33	177	6.86e-05	0.000875879	102269342|102271676|102286791|102270256|102280754|102266138|102269065|102280483|102288174|102285144|102280537|102281193|102280120|102270654|102268067|102264626|102283463|102272326|102270548|102280742|102279511|102270836|102273538|102282151|102272677|102282998|102273069|102286220|102269978|102266517|102274115|102265717|102268170
Allograft rejection	KEGG PATHWAY	bom05330	15	50	9.72e-05	0.00115951	102269342|102269978|102283463|102272326|102271676|102285144|102286791|102270256|102270548|102282998|102281193|102286220|102279511|102270654|102268170
Tuberculosis	KEGG PATHWAY	bom05152	34	189	9.9e-05	0.00115951	102269342|106701132|102277261|102271676|102270256|102280754|102271320|102277620|102275239|102271961|102281822|102288216|102288174|102285144|102288153|102273538|102268067|102272271|102283463|102275829|102281667|102270548|102282151|102279381|102270836|102268592|102287375|102272677|102286752|102285848|102282998|102273069|102269978|102271919
Autoimmune thyroid disease	KEGG PATHWAY	bom05320	16	59	0.000155563	0.00174852	102269342|102269978|102283463|102272326|102271676|102285144|102286791|102270256|102270548|102282998|102266680|102286220|102279511|102270654|102281193|102268170
Type I diabetes mellitus	KEGG PATHWAY	bom04940	15	55	0.000234815	0.0025378	102269342|102269978|102283463|102272326|102271676|102285144|102286791|102270256|102270548|102282998|102281193|102286220|102279511|102270654|102268170
Glyoxylate and dicarboxylate metabolism	KEGG PATHWAY	bom00630	11	31	0.000250009	0.00260194	102285736|102267118|102266314|102268791|102275002|102277665|102282724|102280369|102277141|102282081|102272865
Arginine and proline metabolism	KEGG PATHWAY	bom00330	14	50	0.000299339	0.00300408	102270205|102279516|102287183|102273174|102275498|102268550|102280537|102279185|102272969|102283485|102271146|102269666|102278212|102278499
Calcium signaling pathway	KEGG PATHWAY	bom04020	33	195	0.000333097	0.00322759	102272241|102266592|102278896|102271961|102281822|102275567|102277937|102280537|102285642|102266916|102288136|102271262|102266225|102277271|102281077|102272271|102273490|102276600|102281667|102270875|102278227|102269641|102279381|102280707|102287375|102286752|102286445|102278724|102280240|102274220|102270571|102269080|102274117
Adrenergic signaling in cardiomyocytes	KEGG PATHWAY	bom04261	28	155	0.000368161	0.00344844	102272267|102271320|102268340|102278998|102272241|102271961|102281822|102266971|102266876|102285642|102275917|102267423|102271985|102270497|102281667|102282136|102275340|102264805|102274477|102279381|102268592|102287375|102273976|102285848|102270875|102278724|102272209|102274117
Propanoate metabolism	KEGG PATHWAY	bom00640	11	33	0.00038835	0.0035202	102279334|102285216|102284478|102267709|102277665|102282336|102288081|102275206|102287264|102282081|102281121
HTLV-I infection	KEGG PATHWAY	bom05166	42	276	0.000424486	0.00372751	102269342|102287954|102277011|102281166|102271676|102272573|102286791|102270256|102276455|102279307|102285960|102285144|102281193|102271396|102285642|102266916|102271416|102273269|102276746|102270654|102284639|102281951|102272271|102283463|102272326|102281744|102270548|102288402|102279511|102280707|102269978|102269858|102274246|102286752|102286445|102282998|102274117|102286220|102272288|102275402…
Insulin resistance	KEGG PATHWAY	bom04931	22	110	0.000462059	0.00393451	102265568|102266876|102278237|102275377|102266138|102269695|102275402|102264463|102270414|102269192|102288373|102273710|102284417|102276048|102273033|102275206|102278988|102283902|102280135|102279769|102273526|102271756
Oxytocin signaling pathway	KEGG PATHWAY	bom04921	28	162	0.000679466	0.00561559	102271710|102277011|102272241|102267497|102275377|102278998|102270414|102271961|102281822|102275567|102266971|102288216|102266876|102280695|102285642|102277271|102272271|102276048|102276600|102281667|102279381|102283488|106701273|102287375|102286752|102278724|102269080|102274117
PPAR signaling pathway	KEGG PATHWAY	bom03320	17	78	0.000868543	0.00697316	102274542|102278159|102265568|102287851|102281973|102265336|106700798|102284417|102276180|102273526|102268819|102266624|102269192|102286294|102266138|102288081|102271756
Fatty acid metabolism	KEGG PATHWAY	bom01212	13	51	0.00102351	0.00798907	102273950|102285957|102287851|102265568|102269192|102287402|102269247|102286383|102275854|102266624|102288081|102281121|102275118
Fatty acid degradation	KEGG PATHWAY	bom00071	12	45	0.00113647	0.00863105	102273950|102265568|102287851|102278102|102272969|102269192|102275854|102269247|102266624|102288081|102281121|102286383
Legionellosis	KEGG PATHWAY	bom05134	13	55	0.00183395	0.0131043	102264640|102277261|102272402|102288174|102275402|102274246|102286380|102271636|102282161|102272083|102270836|102277620|102266240
Ubiquitin mediated proteolysis	KEGG PATHWAY	bom04120	25	149	0.00183441	0.0131043	102270212|102272571|102265463|102277369|102276457|102270795|102274036|102273513|102272979|102265491|102273208|102288117|102283081|102283209|102281744|102271307|102287490|102285274|102266347|102267209|102272825|102272968|102286188|102276957|102270598
Biosynthesis of amino acids	KEGG PATHWAY	bom01230	16	77	0.00186538	0.0131043	102275759|102285736|102276152|102268550|102268791|102278398|102270580|102275002|102287425|102269910|102285285|102267910|102273099|102287742|102277141|102286598
Adipocytokine signaling pathway	KEGG PATHWAY	bom04920	15	70	0.00197021	0.0134155	102269476|102287851|102269192|102273710|102274185|102284417|102276048|102275402|102265568|102270414|102275206|102266138|102275377|102271756|102278863
Herpes simplex infection	KEGG PATHWAY	bom05168	31	202	0.00200516	0.0134155	102269342|102277261|102271676|102286791|102270256|102276457|102276455|102283231|102268437|102269065|102277620|102285144|102266876|102281193|102275978|102266380|102270654|102269338|102283463|102272326|102270548|102279511|102266347|102270836|102269978|102283513|102282998|102286220|102271919|102275402|102268170
GnRH signaling pathway	KEGG PATHWAY	bom04912	18	94	0.00221919	0.01427	102271710|102271961|102281822|102277011|102272241|102288216|102281667|102287375|102285848|102283032|102285642|102266592|102271320|102278724|102272638|102279381|102274117|102267423
Fructose and mannose metabolism	KEGG PATHWAY	bom00051	10	36	0.00223445	0.01427	102276469|102266564|102284536|102271677|102274810|102270280|102269979|102270580|102287742|102285285
Neurotrophin signaling pathway	KEGG PATHWAY	bom04722	22	127	0.00236388	0.0147611	102271710|102277011|102286790|102277767|102278237|102271320|102277958|102271961|102281822|102288216|102275402|102277025|102279714|102274647|102281667|102279381|102268592|102287375|102285848|102286409|102267423|102272638
Long-term potentiation	KEGG PATHWAY	bom04720	15	72	0.00249555	0.0149202	102271710|102271961|102281822|102277011|102278237|102288216|102286752|102266876|102281667|102287375|102272271|102267423|102275917|102279381|102278724
Leishmaniasis	KEGG PATHWAY	bom05140	15	72	0.00249555	0.0149202	102269342|102283463|102288174|102271676|102285144|102270256|102270548|102285848|102280754|102282998|102271320|102269978|102273538|102270836|102275402
Peroxisome	KEGG PATHWAY	bom04146	17	88	0.00267833	0.0156794	102287963|102287851|102286749|102278102|106700798|102265699|102267373|102272811|102270070|102287425|102264420|102281973|102279265|102280369|102287264|102264512|102283124
Glutathione metabolism	KEGG PATHWAY	bom00480	13	58	0.00274021	0.0157142	102270205|102280278|102281969|102288314|102276470|102283485|102267033|102287425|102275523|102272205|102287183|102278717|102266741
Circadian rhythm	KEGG PATHWAY	bom04710	9	32	0.00341506	0.0191926	102273208|102278518|102270414|102273446|102265071|102276048|102266347|102275377|102269366
2-Oxocarboxylic acid metabolism	KEGG PATHWAY	bom01210	7	20	0.00356354	0.0193221	102268550|102285736|102275002|102287425|102269910|102273099|102277141
FoxO signaling pathway	KEGG PATHWAY	bom04068	22	132	0.00357563	0.0193221	102271710|102266604|102277011|102271320|102275377|102288216|102266978|102270414|102280369|102267427|102278476|102283403|102278863|102276048|102287490|102273878|102283124|102287110|102285848|102276116|102271756|102265036
Valine, leucine and isoleucine degradation	KEGG PATHWAY	bom00280	12	55	0.00472768	0.0250656	102282081|102281836|102284478|102272969|102284367|102277665|102269247|102288081|102272565|102268028|102281121|102286383
Purine metabolism	KEGG PATHWAY	bom00230	27	186	0.00720946	0.0368724	102287195|102265275|102279505|102275215|102264420|102287105|102267033|102285642|102279637|102283428|102287009|102284315|102266183|102282672|102268049|102279433|102267804|102277495|102268405|102277095|102287837|102281490|106701557|102275907|102285541|102274117|102277153
Cell adhesion molecules (CAMs)	KEGG PATHWAY	bom04514	24	159	0.00721702	0.0368724	102269342|102271676|102286791|102270256|102285144|102284650|102281193|102271416|102288019|102270654|102283463|102276810|102272326|102270548|102288402|102279511|102281951|102270119|102269978|102272598|102282998|102286220|102287798|102268170
Pentose phosphate pathway	KEGG PATHWAY	bom00030	8	30	0.00737899	0.0370267	102278398|102269979|102268049|102270280|102270580|102287742|102285285|102275907
Inflammatory bowel disease (IBD)	KEGG PATHWAY	bom05321	13	67	0.007821	0.0385562	102269342|102269978|102283463|102272402|102288174|102278518|102285144|102273764|102270256|102270548|102282998|102265071|102271676
Amyotrophic lateral sclerosis (ALS)	KEGG PATHWAY	bom05014	11	52	0.00812465	0.0393625	102277261|102279265|102280537|102286752|102285848|102272271|102271320|102280369|102277620|102268592|102276819
