# Supplementary material for: Transcriptome and DNA Methylation Analyses of the Molecular Mechanisms Underlying with Longissimus dorsi Muscles at Different Stages of Development in the Polled Yak
Source: Genes (Basel). 2019 Nov 26;10(12):970. doi: 10.3390/genes10120970 (PMC6947547; doi:10.3390/genes10120970)
Supplement: Supplementary file 1 [file genes-10-00970-s001.zip › Table S9.xlsx]

## Sheet: profile1_0_AvsE
Gene	log2FC_methy	log2FC_RNAseq	type	Ref_ID	Chr	Position	Sequence	A6.RPM	A7.RPM	A10.RPM	E6.RPM	E7.RPM	E8.RPM	log2FC	PValue	up.down	Type	Start	End	gene_id	baseMean	baseMean_control_E	baseMean_case_A	foldChange	log2FoldChange	pval	padj	up_down	expression_E6	expression_E7	expression_E8	expression_A6	expression_A7	expression_A10
ABCG2	-3.26056	-2.74734	A	NW_005393912.1-1428066	NW_005393912.1	1428081	CGGTGCCAGGGTCCCCGGGTATTTAGGGGCGT	0.07	0	0.07	0.92	0.42	0.16	-3.26056	0.000540411	Down	Intron,Upstream	1382002	1499782	ABCG2	560.766	976.158	145.374	0.148925	-2.74734	1.91e-18	1.38e-17	Down	6.69853	5.47015	5.25578	0.582036	0.472848	0.575032
ABCG2	-3.37781	-2.74734	A	NW_005393912.1-1428263	NW_005393912.1	1428278	TCCCTGACCTCTTCCCGGCGGCCGGGTGACGG	0.04	0	0	0.19	0.31	0.22	-3.92932	0.000297615	Down	Intron,Upstream	1382002	1499782	ABCG2	560.766	976.158	145.374	0.148925	-2.74734	1.91e-18	1.38e-17	Down	6.69853	5.47015	5.25578	0.582036	0.472848	0.575032
ABCG2	-3.92932	-2.74734	A	NW_005393912.1-1428270	NW_005393912.1	1428285	CCTCTTCCCGGCGGCCGGGTGACGGTCAGGTC	0.04	0	0	0.19	0.31	0.22	-3.92932	0.000297613	Down	Intron,Upstream	1382002	1499782	ABCG2	560.766	976.158	145.374	0.148925	-2.74734	1.91e-18	1.38e-17	Down	6.69853	5.47015	5.25578	0.582036	0.472848	0.575032
ABCG2	-3.92932	-2.74734	A	NW_005393912.1-1428058	NW_005393912.1	1428072	AAAAACCTCGGTGCCAGGGTCCCCGGGTATT	0.25	0	0.24	3.23	1.7	0.71	-3.37781	0.00031073	Down	Intron,Upstream	1382002	1499782	ABCG2	560.766	976.158	145.374	0.148925	-2.74734	1.91e-18	1.38e-17	Down	6.69853	5.47015	5.25578	0.582036	0.472848	0.575032
ACVR2B	-2.47988	-1.42165	A	NW_005394304.1-708625	NW_005394304.1	708640	CTGCAGCAACTAAGCCGGCAGGCTCGCACTCA	0.22	0	0.18	0.81	1.3	0.16	-2.47988	0.00656244	Down	Upstream	685161	706844	ACVR2B	586.339	853.921	318.756	0.373285	-1.42165	1.19e-10	5.11e-10	Down	5.07162	5.14609	4.67768	1.50645	1.71282	0.955116
AHSA2	-1.67533	-1.61896	A	NW_005393123.1-791826	NW_005393123.1	791841	TCCAGCAGTCTTGTCCGGCTACAGAGAATAGC	0.55	0.3	0.21	0.96	1.61	0.81	-1.67533	0.00968325	Down	Intron,Upstream	779765	806070	AHSA2	338.84	511.236	166.443	0.325569	-1.61896	1.33e-10	5.68e-10	Down	1.88912	1.81933	2.03191	0.396267	0.45396	0.229076
AKAP13	2.6013	-1.88699	B	NW_005395129.1-455191	NW_005395129.1	455206	ATCTCTAAGCCTTGCCGGCCACTTCCGTAAGC	0.29	0.84	0.14	0.12	0.03	0.06	2.6013	0.00602072	UP	Upstream	455812	569301	AKAP13	5278.58	8310.3	2246.86	0.27037	-1.88699	1.01e-25	1.06e-24	Down	11.9384	13.6149	13.0472	2.5576	1.9955	1.66817
ANTXR2	1.92149	-1.47835	B	NW_005394759.1-443413	NW_005394759.1	443428	GACTAACCATCTGACCGGTATGTTAGTCGCTC	0.48	0.88	0.32	0.19	0.08	0.16	1.92149	0.012526	UP	Upstream	266566	442125	ANTXR2	2426.22	3570.86	1281.58	0.3589	-1.47835	2.05e-15	1.23e-14	Down	15.9373	15.6726	15.6238	4.3163	2.75666	3.71042
ARHGAP24	3.16653	-1.24931	B	NW_005394617.1-129009	NW_005394617.1	129024	CCTGAGCTCAGTAGCCGGGGAACCTGCTAGTG	0.44	0.15	0.39	0.04	0.06	0	3.16653	0.000791129	UP	Intron,Upstream	70156	296953	ARHGAP24	1530.86	2155.16	906.568	0.420651	-1.24931	2.22e-07	7.27e-07	Down	9.38616	8.85596	8.3614	1.51763	2.4597	3.35228
ARHGEF25	1.91024	-1.42295	B	NW_005394390.1-338175	NW_005394390.1	338190	AGGCCTGCGTGCGTCCGGGGAGTTGCCGCCGC	0.99	0.72	1.06	0.35	0.25	0.13	1.91024	0.00383935	UP	Upstream	329816	338162	ARHGEF25	1220.77	1778.31	663.22	0.372949	-1.42295	3.35e-12	1.61e-11	Down	7.18261	10.0906	9.74293	2.60636	2.50569	1.8912
ARHGEF40	2.11183	-1.88134	B	NW_005394235.1-1782475	NW_005394235.1	1782490	GAGTCATTTGATGGCCGGAAGCCTCCTGAGTC	0.18	0.53	0.18	0.04	0.03	0.13	2.11183	0.0218926	UP	Upstream	1759964	1782030	ARHGEF40	2020.17	3177.79	862.555	0.271432	-1.88134	1.1e-22	9.98e-22	Down	8.34052	9.33879	10.158	2.86638	1.26246	1.33791
ARHGEF9	1.3617	-1.17303	B	NW_005393236.1-890148	NW_005393236.1	890163	AGAAAATCCCATGGCCGGAGGAGCCTGGTAGG	0.59	0.34	0.32	0.04	0.23	0.19	1.3617	0.0498549	UP	Intron,Upstream	695705	1015172	ARHGEF9	385.073	533.531	236.615	0.443488	-1.17303	9.32e-07	2.87e-06	Down	1.82782	1.68859	1.81842	0.348382	0.545577	0.432621
ASF1B	2.42602	-5.42801	B	NW_005392958.1-561925	NW_005392958.1	561940	AACCTCAACTATTTCCGGTGAAAACCTAGCGT	0.15	0.15	0.28	0	0.03	0.06	2.42602	0.0150365	UP	Upstream	563181	575709	ASF1B	259.882	507.964	11.7989	0.0232278	-5.42801	3.23e-53	9.84e-52	Down	5.475	4.70703	6.51977	0.0381639	0.0995565	0.186886
ATXN7L3	3.41446	-1.53411	B	NW_005395565.1-727928	NW_005395565.1	727943	AGAGGAGATAGAATCCGGTGGGATGGCATGCC	0.15	0.19	0.14	0.04	0	0	3.41446	0.00469789	UP	Upstream	722994	727573	ATXN7L3	880.449	1308.93	451.965	0.345293	-1.53411	1.65e-13	8.74e-13	Down	6.40871	8.05806	7.40475	2.19791	1.50037	1.59334
ATXN7L3	3.28132	-1.53411	B	NW_005395565.1-727945	NW_005395565.1	727959	GTGGGATGGCATGCCAGGAGTGGGCACTCCC	0.5	0.7	0.48	0.13	0	0	3.28132	0.00387855	UP	Upstream	722994	727573	ATXN7L3	880.449	1308.93	451.965	0.345293	-1.53411	1.65e-13	8.74e-13	Down	6.40871	8.05806	7.40475	2.19791	1.50037	1.59334
AZIN2	-1.64106	-3.8876	A	NW_005395183.1-2269659	NW_005395183.1	2269674	AGCTCTCAAACCAACCGGGAAGTGTAACCAAA	0.15	0.04	0.04	0.31	0.11	0.28	-1.64106	0.0457087	Down	Exon,Upstream,Utr5prime	2267801	2314810	AZIN2	15.605	29.2348	1.97523	0.0675642	-3.8876	0.000239884	0.000560883	Down	0.136423	0.175856	0.231319	0	0.0287768	0
BACE2	1.70591	-2.21034	B	NW_005393429.1-379907	NW_005393429.1	379921	GGGGCAGAGAAGCCCAGGCTCAAAGCCAGCT	0.75	0.84	0.6	0.27	0.34	0	1.70591	0.0350167	UP	Upstream	381074	485736	BACE2	180.637	297.08	64.1939	0.216083	-2.21034	2.72e-12	1.32e-11	Down	2.35162	3.24485	3.49698	0.423569	0.363156	0.497029
BCL9L	2.75555	-1.4543	B	NW_005393844.1-2871450	NW_005393844.1	2871465	CTGCCTGGCGGCGTCCGGCGCAGAGATGAACC	0.22	0.46	0.25	0.04	0.06	0.03	2.71912	0.00214382	UP	Upstream	2871995	2885246	BCL9L	1028.27	1506.7	549.841	0.364931	-1.4543	7.94e-12	3.73e-11	Down	3.7885	4.73121	4.15158	1.46063	0.97	0.699591
BCL9L	2.71912	-1.4543	B	NW_005393844.1-2871440	NW_005393844.1	2871454	CCCGGGGCTCCTGCCTGGCGGCGTCCGGCGC	1.38	2.1	1.09	0.13	0.34	0.14	2.75555	0.00041641	UP	Upstream	2871995	2885246	BCL9L	1028.27	1506.7	549.841	0.364931	-1.4543	7.94e-12	3.73e-11	Down	3.7885	4.73121	4.15158	1.46063	0.97	0.699591
BCL9L	2.56532	-1.4543	B	NW_005393844.1-2871467	NW_005393844.1	2871481	GCGCAGAGATGAACCTGGGCCCCGCCGTGGC	0.75	1.68	0.85	0.13	0.23	0.14	2.56532	0.00206067	UP	Upstream	2871995	2885246	BCL9L	1028.27	1506.7	549.841	0.364931	-1.4543	7.94e-12	3.73e-11	Down	3.7885	4.73121	4.15158	1.46063	0.97	0.699591
BRSK1	3.27465	-4.32459	B	NW_005395175.1-5078	NW_005395175.1	5093	GCTGGGGTGAGGTGCCGGCATGGGGGTGCGCC	0.37	0.19	0.18	0	0.06	0	3.27465	0.000419152	UP	Upstream	6197	29100	BRSK1	139.989	266.668	13.3088	0.0499078	-4.32459	1.44e-26	1.58e-25	Down	1.50741	1.91448	2.0325	0.134218	0	0.058257
BRSK1	1.42994	-4.32459	B	NW_005395175.1-6006	NW_005395175.1	6021	AGGGCTTGAGAGGTCCGGGTTTGAGAGGAGGT	0.74	0.38	0.74	0.12	0.25	0.28	1.42994	0.0324697	UP	Upstream	6197	29100	BRSK1	139.989	266.668	13.3088	0.0499078	-4.32459	1.44e-26	1.58e-25	Down	1.50741	1.91448	2.0325	0.134218	0	0.058257
C1QTNF5	-1.65411	-1.92794	A	NW_005393844.1-2452356	NW_005393844.1	2452371	CCCCGAAACTTTGGCCGGCCGCCGCGCGACAC	0.11	0.34	0.11	0.31	0.82	0.63	-1.65411	0.0258297	Down	Upstream	2453043	2454441	C1QTNF5	187.571	297.071	78.0713	0.262804	-1.92794	1.42e-08	5.16e-08	Down	4.53962	6.832	7.14597	0.709439	1.30067	1.2086
C1QTNF5	-2.26887	-1.92794	A	NW_005393844.1-2452464	NW_005393844.1	2452479	GGAGCACAGCAGAGCCGGCAAGGAACGAACCA	0.11	0.04	0	0.31	0.25	0.19	-2.26887	0.00748865	Down	Upstream	2453043	2454441	C1QTNF5	187.571	297.071	78.0713	0.262804	-1.92794	1.42e-08	5.16e-08	Down	4.53962	6.832	7.14597	0.709439	1.30067	1.2086
C1QTNF5	-2.42238	-1.92794	A	NW_005393844.1-2452480	NW_005393844.1	2452494	GGCAAGGAACGAACCAGGACCAGGGAGACAC	0.38	0.14	0	1.08	1.02	0.85	-2.42238	0.00203593	Down	Upstream	2453043	2454441	C1QTNF5	187.571	297.071	78.0713	0.262804	-1.92794	1.42e-08	5.16e-08	Down	4.53962	6.832	7.14597	0.709439	1.30067	1.2086
CADM4	2.29023	-1.58562	B	NW_005393854.1-401772	NW_005393854.1	401787	TTGCATTCTAGCCTCCGGACACCTTGAAAATT	0.18	0.46	0.21	0.04	0.03	0.09	2.29023	0.0101498	UP	Upstream	403785	414022	CADM4	315.183	472.828	157.538	0.333181	-1.58562	8.47e-10	3.42e-09	Down	5.22183	4.6362	6.37531	1.30393	1.02928	1.27423
CAPN5	1.89161	-1.18325	B	NW_005393207.1-105673	NW_005393207.1	105688	GCCCTTCCAGGTGCCCGGGAGCTTCCCTCTGC	0.85	0.53	0.67	0.31	0.11	0.13	1.89161	0.00799905	UP	Upstream	105720	144697	CAPN5	360.703	500.852	220.554	0.440358	-1.18325	1.92e-06	5.73e-06	Down	3.12171	3.00031	2.11635	1.02067	0.760574	0.856585
CAPN5	1.74066	-1.18325	B	NW_005393207.1-105666	NW_005393207.1	105680	ATCTTCTGCCCTTCCAGGTGCCCGGGAGCTT	2.88	1.96	2.3	1.08	0.45	0.57	1.74066	0.0140542	UP	Upstream	105720	144697	CAPN5	360.703	500.852	220.554	0.440358	-1.18325	1.92e-06	5.73e-06	Down	3.12171	3.00031	2.11635	1.02067	0.760574	0.856585
CARHSP1	2.13026	-3.36007	B	NW_005394849.1-281284	NW_005394849.1	281299	ACCACTAGCGCCACCCGGGAAGCCCTGGCACA	0.92	1.45	0.77	2.04	2.51	1.72	-1.00531	0.0405709	Down	Intron,Upstream	277351	287973	CARHSP1	548.691	999.992	97.39	0.0973908	-3.36007	5.91e-43	1.28e-41	Down	21.9471	19.8715	23.0813	1.6611	1.72257	1.11108
CARHSP1	1.97949	-3.36007	B	NW_005394849.1-284013	NW_005394849.1	284028	GAGCACAGCTGAAGCCGGTGTAGACCTGGACG	0.66	0.46	0.39	0.19	0.08	0.06	2.13026	0.00410991	UP	Intron,Upstream	277351	287973	CARHSP1	548.691	999.992	97.39	0.0973908	-3.36007	5.91e-43	1.28e-41	Down	21.9471	19.8715	23.0813	1.6611	1.72257	1.11108
CARHSP1	1.61201	-3.36007	B	NW_005394849.1-284345	NW_005394849.1	284360	CACTAGCCCCTGCTCCGGGACCTCTCACCTCC	1.25	0.57	1.44	0.35	0.34	0.34	1.61201	0.0102197	UP	Intron,Upstream	277351	287973	CARHSP1	548.691	999.992	97.39	0.0973908	-3.36007	5.91e-43	1.28e-41	Down	21.9471	19.8715	23.0813	1.6611	1.72257	1.11108
CARHSP1	-1.00531	-3.36007	A	NW_005394849.1-281294	NW_005394849.1	281308	CCACCCGGGAAGCCCTGGCACACTCAGGCAC	3.13	5.33	2.66	7.13	10.08	7.82	-1.16024	0.0254308	Down	Intron,Upstream	277351	287973	CARHSP1	548.691	999.992	97.39	0.0973908	-3.36007	5.91e-43	1.28e-41	Down	21.9471	19.8715	23.0813	1.6611	1.72257	1.11108
CARHSP1	-1.16024	-3.36007	A	NW_005394849.1-284024	NW_005394849.1	284038	AAGCCGGTGTAGACCTGGACGGGAGCCAGCC	2.25	1.68	1.33	0.67	0.34	0.28	1.97949	0.00483843	UP	Intron,Upstream	277351	287973	CARHSP1	548.691	999.992	97.39	0.0973908	-3.36007	5.91e-43	1.28e-41	Down	21.9471	19.8715	23.0813	1.6611	1.72257	1.11108
CBARP	-1.63254	-4.30209	A	NW_005393190.1-275592	NW_005393190.1	275606	TGCCCCGGAGCTCCCTGGCTGTGCACCCAAT	1.5	0.14	1.45	3.76	4.53	1.42	-1.63254	0.0365732	Down	Upstream	277492	284838	CBARP	44.9216	85.5085	4.33462	0.0506923	-4.30209	4.01e-11	1.79e-10	Down	0.259673	0.425588	0.497663	0.0129364	0.0407562	0
CBLN4	1.95835	-3.32551	B	NW_005393252.1-194662	NW_005393252.1	194676	GAGTGGCTAGAGACCTGGCCATGAACACAGC	0.5	0.7	0.97	0.54	0	0	1.95835	0.0303433	UP	Upstream	195226	202232	CBLN4	251.103	456.654	45.5523	0.0997522	-3.32551	7.76e-17	5.1e-16	Down	5.87704	4.08366	4.72372	0.526639	0.236128	0.316384
CBX4	1.83371	-3.03294	B	NW_005393100.1-601948	NW_005393100.1	601963	CTGCCCTCTTCCAGCCGGAGGCAGATCGCACA	0.37	0.3	0.42	0.15	0.08	0.06	1.83371	0.0152378	UP	Upstream	593239	600320	CBX4	127.521	227.275	27.7681	0.122178	-3.03294	9.26e-16	5.68e-15	Down	2.45436	2.17257	2.69411	0.224622	0.290897	0.122018
CCDC187	-1.28459	-1.83326	A	NW_005393001.1-388242	NW_005393001.1	388257	CATGGGCCAGGGGACCGGGACAGACCAGCACC	0.22	0.34	0.56	0.96	0.7	1.03	-1.28459	0.040121	Down	Upstream	389372	437551	CCDC187	162.138	253.216	71.0601	0.28063	-1.83326	3.57e-06	1.03e-05	Down	0.518514	0.51433	0.326657	0.107706	0.113776	0.0946113
CCDC187	-1.45429	-1.83326	A	NW_005393001.1-388235	NW_005393001.1	388249	TTTCCAGCATGGGCCAGGGGACCGGGACAGA	0.75	1.26	1.93	3.36	2.83	4.69	-1.45429	0.0268097	Down	Upstream	389372	437551	CCDC187	162.138	253.216	71.0601	0.28063	-1.83326	3.57e-06	1.03e-05	Down	0.518514	0.51433	0.326657	0.107706	0.113776	0.0946113
CCDC187	-1.56816	-1.83326	A	NW_005393001.1-388681	NW_005393001.1	388695	GCGGGGTCACGGGCCAGGGTGCTTCTGTGTG	0.25	0.14	0.6	1.21	0.91	1	-1.56816	0.0316255	Down	Upstream	389372	437551	CCDC187	162.138	253.216	71.0601	0.28063	-1.83326	3.57e-06	1.03e-05	Down	0.518514	0.51433	0.326657	0.107706	0.113776	0.0946113
CCNF	2.30514	-5.88863	B	NW_005392841.1-695714	NW_005392841.1	695729	CCTCAGCGTGTCACCCGGACCTTGTCAGTCCT	0.99	0.99	0.7	0.12	0.31	0.09	2.30514	0.000904527	UP	Upstream	676883	695648	CCNF	353.94	696.13	11.7499	0.0168789	-5.88863	6.28e-69	3.13e-67	Down	2.47748	2.74494	3.62811	0.0698293	0.0183973	0.034174
CD248	3.08404	-1.87548	B	NW_005394695.1-42522	NW_005394695.1	42537	GGATCACCCAGGCGCCGGCATCCTCCAGCCTC	0.92	2.13	0.95	0.08	0.06	0.31	3.08404	8.14e-05	UP	Upstream	39234	41644	CD248	208.454	327.62	89.2884	0.272537	-1.87548	1.93e-07	6.37e-07	Down	2.24986	3.87044	3.219	0.530089	0.648162	0.576731
CD248	2.75703	-1.87548	B	NW_005394695.1-42516	NW_005394695.1	42530	CCACCTGGATCACCCAGGCGCCGGCATCCTC	3.13	7.99	3.38	0.27	0.45	1.42	2.75703	0.000467149	UP	Upstream	39234	41644	CD248	208.454	327.62	89.2884	0.272537	-1.87548	1.93e-07	6.37e-07	Down	2.24986	3.87044	3.219	0.530089	0.648162	0.576731
CD44	1.85259	-2.42365	B	NW_005393224.1-3841246	NW_005393224.1	3841261	GTGCCAGCCTGGGACCGGAAGATGATGCACAG	0.99	0.72	1.23	3.69	2.68	3.82	-1.8267	0.0001445	Down	Upstream	3841867	3929874	CD44	2631.06	4435.43	826.694	0.186384	-2.42365	1.17e-17	8.12e-17	Down	12.9076	19.2282	17.2109	2.93805	1.10918	1.78413
CD44	-1.8267	-2.42365	A	NW_005393224.1-3841240	NW_005393224.1	3841254	AACTAGGTGCCAGCCTGGGACCGGAAGATGA	3.38	2.66	4.23	12.91	10.76	17.35	-2.00259	5.73e-05	Down	Upstream	3841867	3929874	CD44	2631.06	4435.43	826.694	0.186384	-2.42365	1.17e-17	8.12e-17	Down	12.9076	19.2282	17.2109	2.93805	1.10918	1.78413
CD44	-2.00259	-2.42365	A	NW_005393224.1-3841750	NW_005393224.1	3841764	GGGGGCGGAGGGGCCAGGGCTAAGGAGAGCT	0.75	1.12	2.05	0.4	0.11	0.57	1.85259	0.0221034	UP	Upstream	3841867	3929874	CD44	2631.06	4435.43	826.694	0.186384	-2.42365	1.17e-17	8.12e-17	Down	12.9076	19.2282	17.2109	2.93805	1.10918	1.78413
CDC14B	-2.05025	-1.42012	A	NW_005394798.1-353111	NW_005394798.1	353126	CTATGTAGCTCCTTCCGGTTTTATTTGGGTTT	0.07	0.04	0.42	1.69	0.11	0.41	-2.05025	0.0449122	Down	Upstream	354899	408948	CDC14B	1332.66	1940.27	725.045	0.373682	-1.42012	5.97e-13	3.04e-12	Down	6.18715	5.71977	6.09123	1.86485	1.16418	1.23339
CDC25B	5.12822	-3.8629	B	NW_005393538.1-1181917	NW_005393538.1	1181932	CGGCCGCTTCTTCTCCGGTCACCACCCTCACC	0.15	0.15	0.14	0	0	0	5.12822	0.00119777	UP	Exon,Upstream	1181781	1191165	CDC25B	436.523	816.899	56.1462	0.0687309	-3.8629	4.79e-47	1.2e-45	Down	3.62818	3.83841	4.04651	0.288142	0.0541259	0.221471
CDC25B	1.96632	-3.8629	B	NW_005393538.1-1182034	NW_005393538.1	1182049	GGTCCCAGGCCTCTCCGGAACCCGGCATGGGT	0.22	0.23	0.46	0.04	0.14	0.03	1.96632	0.0132991	UP	Intron,Upstream	1181781	1191165	CDC25B	436.523	816.899	56.1462	0.0687309	-3.8629	4.79e-47	1.2e-45	Down	3.62818	3.83841	4.04651	0.288142	0.0541259	0.221471
CDC25B	1.96632	-3.8629	B	NW_005393538.1-1182041	NW_005393538.1	1182056	GGCCTCTCCGGAACCCGGCATGGGTGCCAAAC	0.22	0.23	0.46	0.04	0.14	0.03	1.96632	0.0132989	UP	Intron,Upstream	1181781	1191165	CDC25B	436.523	816.899	56.1462	0.0687309	-3.8629	4.79e-47	1.2e-45	Down	3.62818	3.83841	4.04651	0.288142	0.0541259	0.221471
CDC25B	1.90613	-3.8629	B	NW_005393538.1-1182025	NW_005393538.1	1182039	CTAGGTTTTGGTCCCAGGCCTCTCCGGAACC	0.75	0.7	1.45	0.13	0.57	0	1.90613	0.0113296	UP	Intron,Upstream	1181781	1191165	CDC25B	436.523	816.899	56.1462	0.0687309	-3.8629	4.79e-47	1.2e-45	Down	3.62818	3.83841	4.04651	0.288142	0.0541259	0.221471
CDH24	-1.32278	-4.05262	A	NW_005393668.1-216214	NW_005393668.1	216229	CCTTTTGGGAACAGCCGGGGCCAGGACTGGGT	0.92	0.5	0.42	2.08	1.61	0.88	-1.32278	0.024401	Down	Upstream	217391	228130	CDH24	80.6536	152.139	9.1681	0.0602613	-4.05262	2.23e-16	1.42e-15	Down	0.663197	0.963079	0.834763	0.066928	0.0116019	0.0540965
CDH24	-1.46965	-4.05262	A	NW_005393668.1-216221	NW_005393668.1	216235	GGAACAGCCGGGGCCAGGACTGGGTCACCTA	3.13	1.82	1.45	7.26	6.45	3.98	-1.46965	0.0108163	Down	Upstream	217391	228130	CDH24	80.6536	152.139	9.1681	0.0602613	-4.05262	2.23e-16	1.42e-15	Down	0.663197	0.963079	0.834763	0.066928	0.0116019	0.0540965
CDK14	1.97252	-2.57487	B	NW_005394492.1-4851	NW_005394492.1	4865	CACACGAAACTGCCCAGGAATGGACTCAGTG	0.63	1.54	1.57	0.54	0.11	0.28	1.97252	0.0106213	UP	Exon,Upstream	4796	410667	CDK14	843.671	1444.85	242.497	0.167836	-2.57487	1.51e-32	2.21e-31	Down	15.7433	14.4378	17.7107	2.36317	1.36485	1.44889
CHKA	-1.13017	-1.64936	A	NW_005395898.1-90609	NW_005395898.1	90624	GATCCTCTTTTTATCCGGCGTGAGCTGGGACA	0.59	1.03	0.56	1.73	1.32	1.66	-1.13017	0.0353174	Down	Upstream	29810	89054	CHKA	185.771	281.732	89.8107	0.31878	-1.64936	6.85e-08	2.36e-07	Down	1.61018	1.86165	2.26241	0.413628	0.344391	0.274613
CHKA	-1.95786	-1.64936	A	NW_005395898.1-90193	NW_005395898.1	90207	GGTGCTGAGGATGCCTGGGCCTACGGGCGCG	0.25	0	0.48	1.61	0.45	1	-1.95786	0.0246153	Down	Upstream	29810	89054	CHKA	185.771	281.732	89.8107	0.31878	-1.64936	6.85e-08	2.36e-07	Down	1.61018	1.86165	2.26241	0.413628	0.344391	0.274613
CHRD	1.65794	-2.61548	B	NW_005396127.1-136476	NW_005396127.1	136491	GCCTGAGGCCTGGGCCGGCCACTGCGTTCAGA	0.29	0.3	0.56	0.15	0.14	0.06	1.65794	0.0209411	UP	Upstream	126137	135491	CHRD	714.863	1229.15	200.572	0.163178	-2.61548	1.17e-31	1.63e-30	Down	5.96151	6.96794	6.90828	1.05868	0.731108	0.571693
CHRD	1.50701	-2.61548	B	NW_005396127.1-136471	NW_005396127.1	136485	AGACGGCCTGAGGCCTGGGCCGGCCACTGCG	1	1.12	1.93	0.54	0.57	0.28	1.50701	0.0293518	UP	Upstream	126137	135491	CHRD	714.863	1229.15	200.572	0.163178	-2.61548	1.17e-31	1.63e-30	Down	5.96151	6.96794	6.90828	1.05868	0.731108	0.571693
CHTF18	2.28395	-4.022	B	NW_005392842.1-906891	NW_005392842.1	906905	AGGGGTGTTCAGGCCAGGTGGGCAGGGCTCT	0.75	1.26	1.33	0.27	0.11	0.28	2.28395	0.002459	UP	Upstream	897632	905861	CHTF18	516.109	972.366	59.8532	0.0615542	-4.022	4.9e-54	1.53e-52	Down	4.14933	4.98801	5.20072	0.270785	0.123958	0.262656
CLMN	1.9358	-1.31002	B	NW_005393556.1-658248	NW_005393556.1	658263	TATGCAGAGGGTGGCCGGCTGAGTGGGTGGGG	1.77	0.27	0.81	0.23	0.42	0.06	1.9358	0.0167775	UP	Upstream	617399	656708	CLMN	330.27	470.7	189.84	0.403314	-1.31002	2.87e-07	9.3e-07	Down	1.63122	2.23569	1.89189	0.681168	0.487924	0.454497
COL12A1	1.5016	-4.97404	B	NW_005394608.1-229176	NW_005394608.1	229191	TGTTTGCCTGGAGGCCGGACCTGCTTAGCGTC	4.12	4.46	2.39	1.58	0.68	1.53	1.5016	0.00421344	UP	Upstream	114324	228964	COL12A1	47064.9	91227.1	2902.6	0.0318173	-4.97404	8.39e-13	4.22e-12	Down	62.0276	114.153	146.627	2.61118	2.07599	1.70475
COL12A1	1.33099	-4.97404	B	NW_005394608.1-229169	NW_005394608.1	229183	AGGGTCCTGTTTGCCTGGAGGCCGGACCTGC	14.01	16.41	8.22	5.51	2.72	6.97	1.33099	0.0139689	UP	Upstream	114324	228964	COL12A1	47064.9	91227.1	2902.6	0.0318173	-4.97404	8.39e-13	4.22e-12	Down	62.0276	114.153	146.627	2.61118	2.07599	1.70475
COL16A1	4.39	-3.93008	B	NW_005395183.1-1106154	NW_005395183.1	1106169	AGGTAAGAGCTTATCCGGCTAGAAAGAAGAGG	0.66	0.84	0.74	0	0.08	0	4.39	2.77e-07	UP	Upstream	1049677	1104715	COL16A1	5800.5	10886.8	714.213	0.0656036	-3.93008	2.41e-07	7.85e-07	Down	12.9811	23.5184	33.5766	1.4307	0.875961	0.94371
COL16A1	4.25323	-3.93008	B	NW_005395183.1-1106427	NW_005395183.1	1106442	GGGCTGAAGGCTGTCCGGCTCGCGCGCCCGCG	0.26	0.38	0.84	0.04	0.03	0	4.25323	2.53e-05	UP	Upstream	1049677	1104715	COL16A1	5800.5	10886.8	714.213	0.0656036	-3.93008	2.41e-07	7.85e-07	Down	12.9811	23.5184	33.5766	1.4307	0.875961	0.94371
COLQ	-1.99572	-4.28373	A	NW_005396741.1-73337	NW_005396741.1	73352	GTGGAGTTGGGAGCCCGGGATACTGACGCCCC	0.18	0.27	0.14	0.58	0.65	1.1	-1.99572	0.00412647	Down	Intron,Upstream	31821	99664	COLQ	381.32	725.396	37.2428	0.0513414	-4.28373	2.45e-18	1.77e-17	Down	5.11058	5.5353	3.21932	0.224005	0.240142	0.124124
CROCC	-1.37997	-2.56298	A	NW_005395160.1-516845	NW_005395160.1	516860	TTGGCTTTTTAAAGCCGGTGAGACATGTTGCA	0.15	0.3	0.25	0.92	0.54	0.38	-1.37997	0.0452479	Down	Upstream	460002	515338	CROCC	705.375	1206.57	204.182	0.169226	-2.56298	1.36e-30	1.79e-29	Down	2.52719	2.60969	2.25547	0.335419	0.314271	0.334418
DACT3	1.38382	-4.19286	B	NW_005394278.1-915806	NW_005394278.1	915821	GTGGGGCCCAGGCACCGGGGAAGAAGAGGCCT	1.88	1.22	0.84	0.69	0.45	0.34	1.38382	0.0211951	UP	Upstream	917240	934330	DACT3	47.9055	90.8437	4.96727	0.0546792	-4.19286	3.86e-11	1.73e-10	Down	1.17969	2.01101	1.6952	0.192224	0	0.126257
DACT3	1.23035	-4.19286	B	NW_005394278.1-915800	NW_005394278.1	915814	GGTGTTGTGGGGCCCAGGCACCGGGGAAGAA	6.38	4.49	2.9	2.42	1.81	1.56	1.23035	0.041744	UP	Upstream	917240	934330	DACT3	47.9055	90.8437	4.96727	0.0546792	-4.19286	3.86e-11	1.73e-10	Down	1.17969	2.01101	1.6952	0.192224	0	0.126257
DBX1	-2.48126	-3.31875	A	NW_005393321.1-621077	NW_005393321.1	621092	TTGCCAGCACTTCCCCGGGCATAGTTTTGCTG	0.07	0.08	0.11	0.65	0.68	0.16	-2.48126	0.00181147	Down	Upstream	615299	619838	DBX1	63.0598	114.631	11.4884	0.100221	-3.31875	0.000148067	0.000356688	Down	1.35408	1.32389	0.655661	0.137339	0.0876041	0.0539385
DLC1	1.82038	-1.17692	B	NW_005393228.1-497642	NW_005393228.1	497657	AGCCTTAGCCGAAGCCGGAGTCTGTCAAGGCG	0.55	0.8	0.53	0.27	0.2	0.13	1.64887	0.0147161	UP	Upstream	56075	497616	DLC1	5667.93	7859.59	3476.26	0.442295	-1.17692	2.27e-11	1.03e-10	Down	12.1892	15.705	16.4341	4.31835	3.71177	4.25483
DLC1	1.64887	-1.17692	B	NW_005393228.1-497815	NW_005393228.1	497830	GGGGAGCCCTGAGGCCGGCGATTTAGGAGTTC	0.29	0.23	0.42	0.12	0.14	0	1.82038	0.0191055	UP	Upstream	56075	497616	DLC1	5667.93	7859.59	3476.26	0.442295	-1.17692	2.27e-11	1.03e-10	Down	12.1892	15.705	16.4341	4.31835	3.71177	4.25483
DNMT3B	1.16395	-2.49658	B	NW_005392953.1-382726	NW_005392953.1	382741	AATGCCATCTAAGGCCGGCCTGCCTGCCGCCA	0.99	1.49	1.65	0.38	0.99	0.44	1.16395	0.0438583	UP	Upstream	361123	382616	DNMT3B	156.556	265.981	47.1308	0.177196	-2.49658	6.2e-14	3.38e-13	Down	0.795235	0.676405	1.09338	0.0607891	0.18027	0.088702
DZIP1	2.18017	-3.91574	B	NW_005394873.1-1119260	NW_005394873.1	1119275	TGGCGTCTGGGGAACCGGGAAGTGTGTCCCCT	1.07	0.38	1.06	0.08	0.06	0.38	2.18017	0.00707734	UP	Upstream	1119875	1169051	DZIP1	1461.52	2741.4	181.642	0.0662589	-3.91574	1.8e-74	1.02e-72	Down	9.47129	9.58305	10.5567	0.632132	0.343411	0.337614
DZIP1	1.95772	-3.91574	B	NW_005394873.1-1119276	NW_005394873.1	1119290	GGGAAGTGTGTCCCCTGGAAGGGTGGTCCGC	3.63	1.4	3.63	0.27	0.23	1.71	1.95772	0.0184916	UP	Upstream	1119875	1169051	DZIP1	1461.52	2741.4	181.642	0.0662589	-3.91574	1.8e-74	1.02e-72	Down	9.47129	9.58305	10.5567	0.632132	0.343411	0.337614
E2F2	2.6777	-3.64783	B	NW_005395002.1-249837	NW_005395002.1	249852	GGTGGCCTAAAGAGCCGGCGCTAGCTCTGGGC	0.52	0.15	0.25	0	0.03	0.09	2.6777	0.00494113	UP	Upstream	251221	295036	E2F2	74.3947	137.796	10.9934	0.07978	-3.64783	9.38e-14	5.06e-13	Down	1.03272	0.800679	0.987442	0.0188745	0	0.0368517
EFCC1	-1.20118	-2.11043	A	NW_005395683.1-262561	NW_005395683.1	262576	CCCAGCCTCGCCCACCGGCCTCGCCCACCAGC	0.37	0.72	0.53	0.85	1.07	1.72	-1.20118	0.0496324	Down	Upstream	262811	269154	EFCC1	40.6764	66.0558	15.2971	0.231578	-2.11043	0.000425748	0.000966262	Down	0.888069	0.607204	1.00758	0.229928	0.0810207	0.0743963
EFHD2	5.70462	-2.80415	B	NW_005393029.1-2767833	NW_005393029.1	2767848	GCAGCGGCCACCACCCGGGCAGACTTTGCCCC	0.18	0.27	0.21	0	0	0	5.70462	8.62e-05	UP	Upstream	2759479	2766062	EFHD2	464.106	811.96	116.253	0.143175	-2.80415	2e-29	2.48e-28	Down	13.2164	12.1743	11.5727	1.7966	0.534425	1.18913
ELMO1	2.00565	-1.24058	B	NW_005393052.1-558192	NW_005393052.1	558206	TGGTTTGAGGTCACCAGGCTTATAGAGACTG	1	0.7	0.48	0.13	0.34	0	2.00565	0.0195692	UP	Intron,Upstream	100440	699853	ELMO1	756.86	1063.6	450.119	0.423203	-1.24058	4.32e-09	1.65e-08	Down	2.97004	3.65617	2.74097	0.93714	0.680522	0.978032
EMILIN1	3.02333	-2.56338	B	NW_005393697.1-7662325	NW_005393697.1	7662340	CCCCAGCTCTGGCCCCGGCTCTGCTCCATGTG	0.99	0.42	0.77	0	0.11	0.13	3.02333	0.000139009	UP	Upstream	7662598	7670558	EMILIN1	3045.81	5210.16	881.446	0.169178	-2.56338	1.91e-12	9.39e-12	Down	21.0135	31.1164	34.8251	4.11587	2.67051	3.0046
ENPP2	2.6911	-1.00219	B	NW_005395833.1-601841	NW_005395833.1	601855	GACAGCATGAACGCCAGGGCCTGTTCACGGT	0.5	0.84	0.6	0.27	0	0	2.6911	0.0064035	UP	Upstream	506633	600593	ENPP2	1609.47	2147.04	1071.89	0.499241	-1.00219	1.51e-07	5.03e-07	Down	7.84494	8.03051	9.26601	2.79957	2.00823	2.75046
EPB41L2	-2.09317	-1.49161	A	NW_005396646.1-127213	NW_005396646.1	127228	AGGCTATTTCAGCTCCGGACAGCGTGTCAGCC	0.48	0.38	0.32	1.31	1.46	2.13	-2.09317	0.000312238	Down	Upstream	71520	126879	EPB41L2	1998.86	2949.01	1048.71	0.355616	-1.49161	1.55e-15	9.39e-15	Down	10.0712	12.4958	12.805	2.65438	2.32674	2.31125
EPB41L4B	-1.56927	-2.28837	A	NW_005393461.1-1306974	NW_005393461.1	1306989	CTTTAGCTGGCAACCCGGTATTATTTCACATG	0.18	0.11	0.11	0.65	0.28	0.28	-1.56927	0.0388478	Down	Upstream	1307295	1418357	EPB41L4B	300.267	498.49	102.044	0.204707	-2.28837	8.14e-18	5.67e-17	Down	1.01221	1.35043	1.19567	0.114268	0.197615	0.150131
EPHB3	3.07611	-5.26015	B	NW_005395981.1-1095624	NW_005395981.1	1095639	AACCCTACAGACTCCCGGCTTATGGTCTTCGC	0.55	0.84	0.63	0.12	0.08	0.03	3.07611	7.54e-05	UP	Intron,Upstream	1083195	1099091	EPHB3	556.942	1085.56	28.3264	0.0260938	-5.26015	3.39e-34	5.32e-33	Down	3.43863	5.28592	5.56546	0.140392	0.0896838	0.0937615
EPHB3	1.87044	-5.26015	B	NW_005395981.1-1099108	NW_005395981.1	1099123	GCAATGCAAGAGACCCGGGTTCGATCCTTGGG	0.22	0.27	1.02	0.15	0.08	0.16	1.87044	0.0269925	UP	Upstream	1083195	1099091	EPHB3	556.942	1085.56	28.3264	0.0260938	-5.26015	3.39e-34	5.32e-33	Down	3.43863	5.28592	5.56546	0.140392	0.0896838	0.0937615
ERBB3	1.79517	-5.62541	B	NW_005394689.1-3257	NW_005394689.1	3272	CCTCTGGCTAGGATCCGGGAGCTGGTGCCCTG	1.18	0.5	1.09	0.35	0.34	0.09	1.79517	0.00960787	UP	Upstream	4292	25533	ERBB3	5333.74	10455.7	211.804	0.0202573	-5.62541	4.74e-87	3.51e-85	Down	31.2263	27.0547	25.9264	0.656507	0.223709	0.337903
ERBB3	1.64722	-5.62541	B	NW_005394689.1-3272	NW_005394689.1	3286	CGGGAGCTGGTGCCCTGGGTTCATGCCTTTC	4	1.82	3.75	1.21	1.36	0.43	1.64722	0.015496	UP	Upstream	4292	25533	ERBB3	5333.74	10455.7	211.804	0.0202573	-5.62541	4.74e-87	3.51e-85	Down	31.2263	27.0547	25.9264	0.656507	0.223709	0.337903
FAM102A	2.67199	-2.40593	B	NW_005395792.1-227012	NW_005395792.1	227027	AGTTCATCACGCAACCGGTGATAGAACCAGCT	2.13	3.2	1.37	0.19	0.45	0.38	2.67199	9.19e-06	UP	Upstream	189084	225518	FAM102A	189.807	319.355	60.2581	0.188687	-2.40593	2.03e-14	1.14e-13	Down	1.28324	1.6733	1.92796	0.302018	0.25074	0.118187
FAM129A	1.37353	-1.59325	B	NW_005393436.1-2033243	NW_005393436.1	2033257	CCCTGTTTAAACACCAGGCTTCATTCCTCTG	1.5	1.12	1.81	0.67	0.45	0.57	1.37353	0.0414073	UP	Upstream	1849912	2031377	FAM129A	1828.52	2746.72	910.33	0.331425	-1.59325	4.6e-17	3.06e-16	Down	10.645	12.9377	13.5939	2.93616	2.34348	2.5361
FAM131C	3.02149	-7.73283	B	NW_005395160.1-879637	NW_005395160.1	879652	AAGGCTGGTTGGAACCGGTGCAGGAGAACAGG	0.15	0.23	0.25	0.04	0.03	0	3.02149	0.00355177	UP	Upstream	880087	887686	FAM131C	102.957	204.95	0.963461	0.00470094	-7.73283	1.14e-33	1.76e-32	Down	3.63301	3.11858	3.6843	0	0.0346638	0.0321208
FAM159A	2.659	-4.59793	B	NW_005393608.1-4201668	NW_005393608.1	4201683	TAGCCTGGCACTGCCCGGGGATTCCCAGTGAC	0.37	0.38	0.14	0.04	0.06	0.03	2.659	0.00404237	UP	Upstream	4202024	4235979	FAM159A	30.8259	59.2069	2.44488	0.0412939	-4.59793	1.12e-08	4.11e-08	Down	0.897782	0.541128	0.669157	0	0.109029	0.0509575
FAM159A	2.49962	-4.59793	B	NW_005393608.1-4201658	NW_005393608.1	4201672	TGTCCTACACTAGCCTGGCACTGCCCGGGGA	1.25	1.4	0.48	0.13	0.23	0.14	2.49962	0.00289722	UP	Upstream	4202024	4235979	FAM159A	30.8259	59.2069	2.44488	0.0412939	-4.59793	1.12e-08	4.11e-08	Down	0.897782	0.541128	0.669157	0	0.109029	0.0509575
FAM181A	2.5439	-4.2316	B	NW_005393741.1-264834	NW_005393741.1	264849	AGGGCCCCCCAGCTCCGGGGACCCGTCGTCCT	0.7	0.27	0.21	0	0.11	0.06	2.5439	0.00319563	UP	Upstream	265801	267184	FAM181A	17.114	32.4981	1.7299	0.0532307	-4.2316	7.91e-05	0.000196697	Down	0.441071	0.564349	0.667915	0.0603946	0	0
FAM83F	2.40698	#NAME?	A	NW_005394106.1-1267585	NW_005394106.1	1267600	TGGGATGCGTCTGGCCGGCTAGGTGGCAGGAA	0.22	0.19	0.35	0.12	0.03	0	2.40698	0.00865741	UP	Upstream	1268295	1304566	FAM83F	11.4308	22.8615	0	0	#NAME?	9.57e-05	0.0002359	Down	0.0896956	0.291624	0.216916	0	0	0
FASN	2.45549	-1.70186	B	NW_005395032.1-240479	NW_005395032.1	240494	GAGCAGCTTTGCTGCCGGGTGGCAGGGTCTCC	0.18	0.23	0.18	0	0.06	0.03	2.45549	0.00488011	UP	Upstream	242429	261260	FASN	5767.13	8822.36	2711.9	0.307389	-1.70186	1.1e-21	9.44e-21	Down	18.1527	19.3122	20.497	4.92025	4.89401	2.56352
FHL2	2.41542	-1.58151	B	NW_005395250.1-163618	NW_005395250.1	163632	GCTTCTGAGGCCCCCAGGCGGTGAGCCGCTT	1.13	0.84	0.97	0.13	0.23	0.14	2.41542	0.00145698	UP	Upstream	114945	163356	FHL2	151.111	226.531	75.6911	0.334131	-1.58151	1.83e-06	5.49e-06	Down	3.11869	3.39184	3.47974	0.728916	0.313621	1.06001
FREM1	3.24789	-2.37373	B	NW_005393106.1-4106354	NW_005393106.1	4106369	GGGACCCGCGGAGTCCGGAAGCAGGAGTTACC	0.15	0.3	0.28	0	0	0.06	3.24789	0.00173427	UP	Upstream	4106843	4258060	FREM1	2014.55	3377.44	651.663	0.192946	-2.37373	1.41e-23	1.33e-22	Down	5.59788	4.84505	4.91654	0.53737	0.567562	0.786876
GABRB2	1.55573	-4.76533	B	NW_005392845.1-522331	NW_005392845.1	522346	GGGTGCAGGAAGCGCCGGCGGGCCGCCCACGC	0.52	0.76	0.25	0.27	0.06	0.19	1.55573	0.046981	UP	Upstream	238641	521351	GABRB2	13.2424	25.5455	0.939308	0.03677	-4.76533	0.000189453	0.000449459	Down	0.188502	0.293101	0.228488	0	0	0.0158817
GDPD3	1.58748	-1.48865	B	NW_005393584.1-155203	NW_005393584.1	155218	AGAGACTGGGAGAGCCGGGCAGACAAAGGCAG	0.96	0.23	0.39	0.12	0.25	0.13	1.58748	0.0339632	UP	Upstream	148749	154097	GDPD3	92.0203	135.689	48.3521	0.356346	-1.48865	0.000197906	0.000468305	Down	0.918534	0.958088	1.0499	0.287353	0.0377624	0.139807
GLIPR2	3.34547	-3.47427	B	NW_005395814.1-51558	NW_005395814.1	51573	ACGTACATCGGAGCCCGGGGCCTCAGGGGTTT	0.29	0.46	0.35	0.04	0.06	0	3.34547	0.000175328	UP	Upstream	51995	72036	GLIPR2	2045.88	3753.99	337.779	0.0899787	-3.47427	3.39e-66	1.56e-64	Down	38.5166	34.6799	39.9054	2.80894	1.46892	2.23248
GNAI2	1.32649	-1.65146	B	NW_005393351.1-627851	NW_005393351.1	627866	GTGGAGGGTGAGACCCGGATGCAGCCTCAGTG	0.26	0.15	0.07	1.5	0.65	0.5	-2.44808	0.00142826	Down	Intron,Upstream	610430	638904	GNAI2	1787.01	2711.05	862.975	0.318317	-1.65146	4.67e-18	3.31e-17	Down	24.1368	29.7105	32.7777	6.40269	4.7376	5.43784
GNAI2	-2.44808	-1.65146	A	NW_005393351.1-629001	NW_005393351.1	629016	GCTGGCAGCTTTCCCCGGCCCCACATGTTCCT	0.88	0.38	0.67	0.15	0.39	0.19	1.32649	0.0466157	UP	Intron,Upstream	610430	638904	GNAI2	1787.01	2711.05	862.975	0.318317	-1.65146	4.67e-18	3.31e-17	Down	24.1368	29.7105	32.7777	6.40269	4.7376	5.43784
GOLM1	-2.20532	-2.83222	A	NW_005394237.1-352106	NW_005394237.1	352121	CAGTCGGGGCACTTCCGGTCCTGGCTTCACAC	0.11	0.11	0.04	0.38	0.45	0.38	-2.20532	0.00338374	Down	Upstream	352904	399206	GOLM1	1911.8	3352.81	470.787	0.140416	-2.83222	7.32e-47	1.82e-45	Down	32.0783	31.4705	33.9929	3.37582	2.29133	3.52797
GOLM1	-2.36932	-2.83222	A	NW_005394237.1-352112	NW_005394237.1	352126	GGGCACTTCCGGTCCTGGCTTCACACGCCTC	0.38	0.42	0.12	1.34	1.81	1.71	-2.36932	0.000841643	Down	Upstream	352904	399206	GOLM1	1911.8	3352.81	470.787	0.140416	-2.83222	7.32e-47	1.82e-45	Down	32.0783	31.4705	33.9929	3.37582	2.29133	3.52797
HAS2	1.52814	-4.30423	B	NW_005393337.1-1147521	NW_005393337.1	1147535	GATGTCTACGCAGCCTGGCCTCCCTGCTCCT	2.13	1.26	2.42	0.4	1.13	0.43	1.52814	0.0268078	UP	Upstream	1147864	1178049	HAS2	1270.67	2418.9	122.438	0.0506171	-4.30423	5.09e-83	3.47e-81	Down	11.2659	14.48	14.5275	0.501907	0.279708	0.501312
HIC1	2.91982	-2.16635	B	NW_005392976.1-3177006	NW_005392976.1	3177021	ACCTTGTGGGGATCCCGGGCTGCAGGCCCTCC	0.63	0.61	0.6	0.15	0.08	0	2.91982	0.000209506	UP	Upstream	3177234	3179797	HIC1	101.537	166.076	36.9975	0.222774	-2.16635	3.68e-08	1.29e-07	Down	6.19589	6.13716	5.77035	0.829839	0.872997	0.587194
HLTF	6.90911	-1.52362	B	NW_005394541.1-593125	NW_005394541.1	593139	GGGCCTGTGCAGCCCAGGTACTGGCTGGACT	2.5	0.7	2.54	0	0	0	6.90911	4.14e-07	UP	Upstream	528559	592121	HLTF	1487.2	2206.84	767.566	0.347812	-1.52362	2.23e-15	1.33e-14	Down	5.08393	5.4137	5.54817	1.20195	1.27287	0.9831
HOGA1	-2.2394	-2.72316	A	NW_005394309.1-235183	NW_005394309.1	235198	CCCACAGGGGCGGGCCGGCTCAGCCAGTCAGC	0.04	0.11	0	0.15	0.23	0.34	-2.2394	0.0204809	Down	Upstream	235239	256842	HOGA1	107.278	186.337	28.2193	0.151442	-2.72316	6.31e-12	2.98e-11	Down	1.51045	1.58267	1.53633	0.186127	0.14677	0.159345
ICE2	-2.22978	-1.30058	A	NW_005394757.1-1701228	NW_005394757.1	1701243	GGACAACATGCAGCCCGGAGAAGGAAATGGCA	0.04	0.11	0.18	0.42	0.56	0.56	-2.22978	0.00244824	Down	Upstream	1701477	1764507	ICE2	1062.48	1511.4	613.57	0.405962	-1.30058	4.24e-07	1.35e-06	Down	5.82928	5.72533	5.12473	1.2118	1.87354	0.954442
IGF1	-3.81934	-1.80749	A	NW_005394017.1-1235324	NW_005394017.1	1235339	AAGGCATTTATCTCCCGGAGCTATTTTTTCAG	0.04	0	0	0.19	0.23	0.25	-3.81934	0.000412831	Down	Intron,Upstream	1162155	1235804	IGF1	527.656	820.815	234.497	0.285688	-1.80749	2.08e-05	5.56e-05	Down	2.17281	3.90522	3.32647	0.560593	0.353699	0.775142
IGF2	2.1139	-5.27679	B	NW_005394693.1-374421	NW_005394693.1	374436	GCGGATGACCATGACCGGAGCAAAATTCTCGG	0.48	0.38	0.46	0.19	0.11	0.13	1.58134	0.0150398	UP	Intron,Upstream	363180	378981	IGF2	53217.1	103758	2676.39	0.0257946	-5.27679	4.62e-157	1.83e-154	Down	558.231	554.198	520.392	10.2092	9.12254	9.18848
IGF2	1.58134	-5.27679	B	NW_005394693.1-378998	NW_005394693.1	379013	CCCCGCTTCCTTCCCCGGCTCTGGCTCCAAGC	0.81	0.99	0.18	0.08	0.17	0.19	2.1139	0.0101083	UP	Upstream	363180	378981	IGF2	53217.1	103758	2676.39	0.0257946	-5.27679	4.62e-157	1.83e-154	Down	558.231	554.198	520.392	10.2092	9.12254	9.18848
IGSF9	3.84836	-5.52183	B	NW_005393348.1-141257	NW_005393348.1	141272	CTCACAGGTCAAGACCGGCTATAAAACCTCCC	0.4	0.23	0.42	0.15	0.14	0	1.8009	0.0193748	UP	Intron,Upstream	122397	142127	IGSF9	52.5013	102.766	2.23673	0.0217653	-5.52183	1.53e-15	9.22e-15	Down	0.440466	0.477213	0.251447	0	0	0.0196155
IGSF9	2.46643	-5.52183	B	NW_005393348.1-141675	NW_005393348.1	141690	GCTTCAAGGAACTCCCGGGCTCCCCCAGAATC	0.7	1.64	0.63	0	0.03	0.16	3.84836	3.35e-05	UP	Intron,Upstream	122397	142127	IGSF9	52.5013	102.766	2.23673	0.0217653	-5.52183	1.53e-15	9.22e-15	Down	0.440466	0.477213	0.251447	0	0	0.0196155
IGSF9	1.8009	-5.52183	B	NW_005393348.1-141914	NW_005393348.1	141929	ACTCCCCCAGTTCTCCGGAGTCCCCATCCACC	0.26	0.3	0.21	0	0.06	0.06	2.46643	0.00269592	UP	Intron,Upstream	122397	142127	IGSF9	52.5013	102.766	2.23673	0.0217653	-5.52183	1.53e-15	9.22e-15	Down	0.440466	0.477213	0.251447	0	0	0.0196155
IGSF9B	-1.46025	-1.39245	A	NW_005394892.1-338457	NW_005394892.1	338472	GTAGCCTGGTCCTGCCGGGGCACTGCCCAGGG	0.55	0.65	1.16	2.38	2.93	1.31	-1.4977	0.00469058	Down	Upstream	338787	380954	IGSF9B	256.456	371.428	141.484	0.380918	-1.39245	2.3e-05	6.1e-05	Down	1.4254	1.09044	1.32712	0.195061	0.284507	0.378677
IGSF9B	-1.4977	-1.39245	A	NW_005394892.1-338764	NW_005394892.1	338779	AGGTAATACACTGTCCGGGTAACATGCAGGAA	0.37	0.11	0.42	1.08	1.1	0.31	-1.46025	0.0446999	Down	Upstream	338787	380954	IGSF9B	256.456	371.428	141.484	0.380918	-1.39245	2.3e-05	6.1e-05	Down	1.4254	1.09044	1.32712	0.195061	0.284507	0.378677
IGSF9B	-1.64382	-1.39245	A	NW_005394892.1-338448	NW_005394892.1	338462	AGGCAGCTTGTAGCCTGGTCCTGCCGGGGCA	1.88	2.38	3.99	8.34	11.78	5.97	-1.64382	0.00228437	Down	Upstream	338787	380954	IGSF9B	256.456	371.428	141.484	0.380918	-1.39245	2.3e-05	6.1e-05	Down	1.4254	1.09044	1.32712	0.195061	0.284507	0.378677
IGSF9B	-1.64382	-1.39245	A	NW_005394892.1-338470	NW_005394892.1	338484	GCCGGGGCACTGCCCAGGGGAGCCAGCTCAG	1.88	2.38	3.99	8.34	11.78	5.97	-1.64382	0.00228423	Down	Upstream	338787	380954	IGSF9B	256.456	371.428	141.484	0.380918	-1.39245	2.3e-05	6.1e-05	Down	1.4254	1.09044	1.32712	0.195061	0.284507	0.378677
IGSF9B	-1.76745	-1.39245	A	NW_005394892.1-338723	NW_005394892.1	338737	GCTCCCTCCCGGTCCAGGCCCCTGGCCAGCT	0.25	0.28	0.12	0.81	0.91	0.57	-1.76745	0.0224187	Down	Upstream	338787	380954	IGSF9B	256.456	371.428	141.484	0.380918	-1.39245	2.3e-05	6.1e-05	Down	1.4254	1.09044	1.32712	0.195061	0.284507	0.378677
IGSF9B	-1.76745	-1.39245	A	NW_005394892.1-338730	NW_005394892.1	338744	CCCGGTCCAGGCCCCTGGCCAGCTGGGCTGT	0.25	0.28	0.12	0.81	0.91	0.57	-1.76745	0.0224198	Down	Upstream	338787	380954	IGSF9B	256.456	371.428	141.484	0.380918	-1.39245	2.3e-05	6.1e-05	Down	1.4254	1.09044	1.32712	0.195061	0.284507	0.378677
IL17B	-1.62702	-5.84573	A	NW_005393657.1-312430	NW_005393657.1	312444	CCCAGCTGGCGGGCCTGGCGCAGTGGCAGGC	0.5	0	0.36	1.21	0.91	0.71	-1.62702	0.0355875	Down	Upstream	308222	312314	IL17B	168.064	330.383	5.74483	0.0173884	-5.84573	2.22e-41	4.55e-40	Down	9.36192	8.71003	10.8296	0.159664	0.0862663	0
INPP1	-1.75568	-1.37727	A	NW_005395805.1-682018	NW_005395805.1	682033	TACCAAGCACCACCCCGGCAGACATCTCAGTG	0.66	0.15	0.39	2.61	1.01	0.41	-1.75568	0.0202016	Down	Intron,Upstream	671247	697920	INPP1	184.988	267.141	102.835	0.384946	-1.37727	5.65e-06	1.6e-05	Down	1.82873	2.23081	2.45953	0.477788	0.505306	0.612483
ISLR	1.92177	-2.67605	B	NW_005395117.1-48329	NW_005395117.1	48343	GGTCCAAACTACACCAGGCAGCTGCCTAAGT	1.5	0.98	1.09	0.13	0.23	0.57	1.92177	0.00689689	UP	Intron,Upstream	45492	48895	ISLR	1306.06	2258.71	353.418	0.156469	-2.67605	5.11e-30	6.53e-29	Down	13.9604	18.9054	18.5417	2.21396	1.68959	1.51408
KIAA1024L	-2.12347	#NAME?	A	NW_005394669.1-427866	NW_005394669.1	427881	CGTGTTTCACACGCCCGGCGGGCACCCTCAGG	0	0.23	0.04	0.54	0.2	0.44	-2.12347	0.0207916	Down	Upstream	427971	442256	KIAA1024L	16.6155	33.231	0	0	#NAME?	3.56e-07	1.14e-06	Down	0.0349126	0.208066	0.384113	0	0	0
KIAA1644	5.32895	-2.65319	B	NW_005395520.1-120996	NW_005395520.1	121011	GCAGCTGCTAGGGGCCGGCAGGACCCAGGTCT	0.85	0.57	0.39	0	0.03	0	5.32895	3.67e-07	UP	Upstream	101325	120620	KIAA1644	86.7812	149.756	23.8065	0.158969	-2.65319	9.34e-10	3.75e-09	Down	2.93497	3.1095	2.13841	0.507742	0.397817	0.371542
KIAA1644	5.18408	-2.65319	B	NW_005395520.1-121007	NW_005395520.1	121021	GGGCCGGCAGGACCCAGGTCTCCCTGCTGTG	2.88	2.1	1.33	0	0.11	0	5.18408	4.12e-07	UP	Upstream	101325	120620	KIAA1644	86.7812	149.756	23.8065	0.158969	-2.65319	9.34e-10	3.75e-09	Down	2.93497	3.1095	2.13841	0.507742	0.397817	0.371542
KIF19	-1.60866	-3.98476	A	NW_005393120.1-279088	NW_005393120.1	279103	CGTCTGAGACAGTCCCGGGGGATGAGCGGCTC	0.55	0.65	0.46	2.19	1.41	1.41	-1.60866	0.00305167	Down	Upstream	280687	305269	KIF19	47.3213	89.0198	5.62282	0.0631637	-3.98476	1.44e-10	6.14e-10	Down	0.561895	0.654397	0.527237	0.0199674	0	0.0969547
KLHDC9	2.01411	#NAME?	A	NW_005396008.1-159013	NW_005396008.1	159028	TTTGCTGAGCAACGCCGGCACCTGAAACGTCG	1.44	0.38	1.02	0.35	0.31	0.03	2.01411	0.0120523	UP	Upstream	159409	161264	KLHDC9	9.34388	18.6878	0	0	#NAME?	0.000260232	0.000605948	Down	0.556448	0.252277	0.365061	0	0	0
LAMB1	3.36204	-2.28161	B	NW_005397121.1-121691	NW_005397121.1	121706	AACTCAGGACCTGCCCGGGGGGCCTGCAACCC	1.03	0.53	1.16	0.04	0.17	0.03	3.36204	2.36e-05	UP	Upstream	43827	121085	LAMB1	18568.9	30802.8	6335.13	0.205668	-2.28161	5.12e-38	9.15e-37	Down	77.9627	75.0928	76.5727	11.1169	8.32545	10.8532
LAMB1	3.02672	-2.28161	B	NW_005397121.1-121970	NW_005397121.1	121985	AGGGCCTCTGTTGTCCGGTCTCTAGCAGCCCT	3.05	2.25	1.37	0.27	1.21	1.22	1.25254	0.0344307	UP	Upstream	43827	121085	LAMB1	18568.9	30802.8	6335.13	0.205668	-2.28161	5.12e-38	9.15e-37	Down	77.9627	75.0928	76.5727	11.1169	8.32545	10.8532
LAMB1	1.25254	-2.28161	B	NW_005397121.1-121708	NW_005397121.1	121722	GGGGGCCTGCAACCCAGGTGGCCACAGCATT	3.5	1.96	3.99	0.27	0.68	0.14	3.02672	5.39e-05	UP	Upstream	43827	121085	LAMB1	18568.9	30802.8	6335.13	0.205668	-2.28161	5.12e-38	9.15e-37	Down	77.9627	75.0928	76.5727	11.1169	8.32545	10.8532
LDB1	4.83345	-1.28579	B	NW_005392962.1-1646653	NW_005392962.1	1646668	GTCCTCGGCTCAGGCCGGTTACCATGGAAATG	0.18	0.69	0.39	0	0.03	0	4.83345	2.33e-05	UP	Intron,Upstream	1643502	1654045	LDB1	1790.78	2539.85	1041.71	0.410145	-1.28579	8.72e-12	4.07e-11	Down	8.74012	8.80344	9.11854	2.49458	2.31033	2.29464
LFNG	2.91231	-1.91356	B	NW_005392900.1-698012	NW_005392900.1	698027	GCATCTCCTTTGTACCGGGGCGTGACCGCAGG	0.63	1.18	0.99	0.12	0.14	0.22	2.48518	0.000371965	UP	Upstream	699841	703576	LFNG	662.724	1047.42	278.024	0.265436	-1.91356	6.83e-18	4.77e-17	Down	10.7158	11.1533	10.4171	2.47137	1.34905	1.49493
LFNG	2.48518	-1.91356	B	NW_005392900.1-698266	NW_005392900.1	698281	GCGAGACAGGAGGCCCGGCACCCTCACACCCC	0.52	0.46	1.09	0.08	0.08	0.09	2.91231	0.0001099	UP	Upstream	699841	703576	LFNG	662.724	1047.42	278.024	0.265436	-1.91356	6.83e-18	4.77e-17	Down	10.7158	11.1533	10.4171	2.47137	1.34905	1.49493
LFNG	2.26954	-1.91356	B	NW_005392900.1-698667	NW_005392900.1	698682	GGGCTCAGGCTGGACCGGGAGCTGGGGCTACC	0.33	0.19	0.49	0.08	0.03	0.09	2.26954	0.0062828	UP	Upstream	699841	703576	LFNG	662.724	1047.42	278.024	0.265436	-1.91356	6.83e-18	4.77e-17	Down	10.7158	11.1533	10.4171	2.47137	1.34905	1.49493
LFNG	2.10922	-1.91356	B	NW_005392900.1-698684	NW_005392900.1	698698	GGAGCTGGGGCTACCAGGAGAGGGTGGGCAC	1.13	0.7	1.69	0.27	0.11	0.43	2.10922	0.00613498	UP	Upstream	699841	703576	LFNG	662.724	1047.42	278.024	0.265436	-1.91356	6.83e-18	4.77e-17	Down	10.7158	11.1533	10.4171	2.47137	1.34905	1.49493
LGI2	3.4885	-6.73614	B	NW_005393843.1-7425313	NW_005393843.1	7425328	CCCTGCCCTCAGCACCGGAGGCTGAGGAAGCT	0.55	1.26	0.81	0.19	0.39	0.09	1.91532	0.00628416	UP	Upstream	7396114	7424452	LGI2	116.342	230.521	2.16237	0.00938037	-6.73614	2.04e-34	3.23e-33	Down	1.975	1.71999	2.11738	0.044108	0	0
LGI2	1.91532	-6.73614	B	NW_005393843.1-7425399	NW_005393843.1	7425414	GCGCCCCTGCTGCTCCGGGGCCTGCCTACTGC	0.4	0.3	0.14	0	0.06	0	3.4885	0.000212652	UP	Upstream	7396114	7424452	LGI2	116.342	230.521	2.16237	0.00938037	-6.73614	2.04e-34	3.23e-33	Down	1.975	1.71999	2.11738	0.044108	0	0
LHFPL2	1.42488	-4.25745	B	NW_005394138.1-441346	NW_005394138.1	441361	GCGCGCAAGATGGCCCGGGTGAGTGAGCAGTG	1.73	1.87	1.58	0.54	0.82	0.53	1.42488	0.00578605	UP	Upstream	441646	468215	LHFPL2	2908.76	5528.46	289.058	0.0522853	-4.25745	2.75e-94	2.47e-92	Down	17.495	22.8343	23.195	1.01582	0.468438	0.712835
LIG1	1.67772	-2.16555	B	NW_005393662.1-737172	NW_005393662.1	737187	AACCTCTAGAGCCTCCGGTCATCTAGAACGCC	0.88	0.72	0.32	0.19	0.17	0.22	1.67772	0.0177323	UP	Upstream	738370	765701	LIG1	900.007	1471.93	328.088	0.222897	-2.16555	5.09e-25	5.16e-24	Down	5.3676	4.90536	5.67542	0.686804	0.644241	1.07354
LOC102266561	3.28331	-1.67772	B	NW_005393493.1-213980	NW_005393493.1	213995	ATCTTTGAGCCCAGCCGGCCTTAAAGTGAAAG	0.18	0.3	0.25	0	0.06	0	3.28331	0.000347136	UP	Intron,Upstream	12854	421317	LOC102266561	1535.53	2339.72	731.339	0.312576	-1.67772	2.66e-18	1.91e-17	Down	4.92816	5.93093	5.55769	1.06378	1.12098	0.961817
LOC102266561	2.73744	-1.67772	B	NW_005393493.1-214207	NW_005393493.1	214222	GATCATGGTGTGTGCCGGGCTGTGAATCGGAT	0.15	0.46	0.32	0.04	0.08	0	2.73744	0.00143154	UP	Intron,Upstream	12854	421317	LOC102266561	1535.53	2339.72	731.339	0.312576	-1.67772	2.66e-18	1.91e-17	Down	4.92816	5.93093	5.55769	1.06378	1.12098	0.961817
LOC102269756	2.7337	-1.41308	B	NW_005394448.1-248596	NW_005394448.1	248610	GATGGCAAGATGCCCAGGCTTCCCTGTCCTT	1.5	2.38	0.73	0.54	0.11	0	2.7337	0.00194226	UP	Upstream	250269	251375	LOC102269756	1654.03	2404.97	903.093	0.37551	-1.41308	1.17e-13	6.27e-13	Down	37.34	37.5922	36.7108	9.09209	8.69632	7.56246
LOC102270897	1.72434	-4.81217	B	NW_005395015.1-1429148	NW_005395015.1	1429163	GCTTCTGAGAATCGCCGGTGACAGTTAAGTGG	0.59	0.76	0.91	0.19	0.28	0.19	1.72434	0.00719279	UP	Upstream	1430201	1450875	LOC102270897	972.594	1878.33	66.8596	0.0355953	-4.81217	1.77e-79	1.1e-77	Down	8.83343	11.444	9.66101	0.23669	0.144769	0.44404
LOC102276013	-1.88021	-1.95098	A	NW_005394775.1-7501	NW_005394775.1	7516	ACACACAAGGGCTCCCGGAGGGCAGGGCCCTG	0.07	0	0.11	0.31	0.17	0.22	-1.88021	0.0275675	Down	Upstream	7573	9956	LOC102276013	154.499	245.502	63.4968	0.258641	-1.95098	2.8e-09	1.08e-08	Down	1.62992	2.11699	1.9389	0.321287	0.385743	0.346568
LOC102276013	-2.02683	-1.95098	A	NW_005394775.1-7516	NW_005394775.1	7530	CGGAGGGCAGGGCCCTGGCTTCTTTTATGAT	0.25	0	0.36	1.08	0.68	1	-2.02683	0.0112788	Down	Upstream	7573	9956	LOC102276013	154.499	245.502	63.4968	0.258641	-1.95098	2.8e-09	1.08e-08	Down	1.62992	2.11699	1.9389	0.321287	0.385743	0.346568
LOC102276413	-1.67334	-4.67456	A	NW_005395565.1-682763	NW_005395565.1	682778	GAACAGGGTGGATTCCGGTGTGAATGAGAATC	0.04	0.04	0.21	0.31	0.31	0.31	-1.67334	0.0302676	Down	Upstream	683128	696860	LOC102276413	38.9931	75.0474	2.93869	0.0391578	-4.67456	9.88e-11	4.27e-10	Down	0.473451	0.359513	0.511836	0	0.0393457	0
LOC102276760	1.6914	-4.52691	B	NW_005394275.1-52730	NW_005394275.1	52745	AGGGCTTGTAGCGCCCGGGGCCGACGAGCACC	0.63	0.57	0.35	0.15	0.06	0.25	1.6914	0.0246214	UP	Upstream	19616	52247	LOC102276760	142.326	272.817	11.8342	0.0433776	-4.52691	4.58e-29	5.58e-28	Down	2.1826	2.56034	2.87454	0.0382973	0.10126	0.113139
LOC102277433	1.69649	#NAME?	A	NW_005394982.1-383270	NW_005394982.1	383285	CTGCGCCTCCGACACCGGCCTCTGCCACGCCC	0.15	0.15	0.25	0	0.11	0.03	1.70661	0.0452797	UP	Upstream	383372	703105	LOC102277433	45.5333	91.0666	0	0	#NAME?	6.8e-18	4.76e-17	Down	0.459967	0.736184	0.87359	0	0	0
LOC102277433	1.70661	#NAME?	A	NW_005394982.1-381838	NW_005394982.1	381852	GAGCTGTGTCCTGCCTGGGACTTTTCTGAGG	0.75	0.84	0.6	0.4	0.23	0	1.69649	0.036912	UP	Upstream	383372	703105	LOC102277433	45.5333	91.0666	0	0	#NAME?	6.8e-18	4.76e-17	Down	0.459967	0.736184	0.87359	0	0	0
LOC102278043	1.73665	-4.33929	B	NW_005393361.1-125111	NW_005393361.1	125125	CAAGCCTCCAGGTCCTGGGCAGGCCTGGCCT	1.38	0.56	0.73	0	0.34	0.43	1.73665	0.0300641	UP	Upstream	126678	127195	LOC102278043	830.453	1582.72	78.1891	0.0494018	-4.33929	4.75e-73	2.59e-71	Down	83.7966	87.003	87.7881	3.75984	2.49335	1.83686
LOC102278043	1.73665	-4.33929	B	NW_005393361.1-125121	NW_005393361.1	125135	GGTCCTGGGCAGGCCTGGCCTTCCCCCGCCA	1.38	0.56	0.73	0	0.34	0.43	1.73665	0.0300629	UP	Upstream	126678	127195	LOC102278043	830.453	1582.72	78.1891	0.0494018	-4.33929	4.75e-73	2.59e-71	Down	83.7966	87.003	87.7881	3.75984	2.49335	1.83686
LOC102278101	2.60462	-2.22515	B	NW_005392944.1-728485	NW_005392944.1	728500	TGTGTCACACTTAACCGGGGGCTTCTGCCTCC	0.37	0.42	0.25	0.04	0.11	0	2.60462	0.00114481	UP	Upstream	729885	732016	LOC102278101	208.763	343.961	73.5653	0.213877	-2.22515	2.55e-13	1.33e-12	Down	5.45943	4.60447	5.21131	0.79732	0.355761	0.868761
LOC102278101	1.8985	-2.22515	B	NW_005392944.1-729188	NW_005392944.1	729203	CTTCCTCAGTCTCCCCGGCCTCACCTCGCCTC	0.33	0.46	0.53	0.19	0	0.16	1.8985	0.0150686	UP	Upstream	729885	732016	LOC102278101	208.763	343.961	73.5653	0.213877	-2.22515	2.55e-13	1.33e-12	Down	5.45943	4.60447	5.21131	0.79732	0.355761	0.868761
LOC102279308	-2.59373	-2.10017	A	NW_005394998.1-918280	NW_005394998.1	918295	GTGGACCCAGAGGACCGGGTTGCTGACACGCA	0.15	0.19	0.32	2	1.24	0.75	-2.59373	0.000133704	Down	Upstream	919914	946352	LOC102279308	239.116	387.788	90.4439	0.233231	-2.10017	4.12e-13	2.12e-12	Down	3.97906	3.82501	3.18239	0.758501	0.408243	0.378506
LOC102279399	3.32919	-2.61857	B	NW_005395147.1-333730	NW_005395147.1	333745	ATCTCCCACATAGTCCGGGTTCCCAGTCAGCC	0.15	1.6	1.2	0	0.11	0.16	3.32919	0.000713123	UP	Upstream	35976	331803	LOC102279399	255.91	440.15	71.6693	0.162829	-2.61857	8.9e-20	6.93e-19	Down	2.90633	3.67049	4.03961	0.378886	0.306126	0.317009
LOC102279539	2.70027	-1.52998	B	NW_005396676.1-983	NW_005396676.1	998	CAGGCGTGCAGGGACCGGTATTAGTGGTTATG	0.4	0.15	0.84	0.04	0	0.16	2.70027	0.00471919	UP	Upstream	1604	25420	LOC102279539	2398.83	3563.63	1234.02	0.346282	-1.52998	1.69e-16	1.08e-15	Down	19.0072	18.4233	20.6683	4.84746	4.04704	3.69928
LOC102280098	-2.12928	-2.45217	A	NW_005396918.1-582815	NW_005396918.1	582830	CTGACACAGCCCTTCCGGCCCCATGCGCTCAC	0.37	0.04	0.18	1.19	0.82	0.53	-2.12928	0.003776	Down	Upstream	373060	580873	LOC102280098	2271.32	3840.79	701.85	0.182736	-2.45217	1.85e-37	3.26e-36	Down	9.76171	9.19648	8.83338	1.2078	0.738557	1.28341
LOC102284061	2.17923	-3.79422	B	NW_005394293.1-2416685	NW_005394293.1	2416699	GGGGACCAGCTGCCCAGGCCTTCAACACGGC	0.5	0.84	0.6	0.27	0	0.14	2.17923	0.0165276	UP	Upstream	2388943	2416149	LOC102284061	679.751	1268.09	91.4065	0.0720818	-3.79422	8.07e-43	1.74e-41	Down	4.22788	5.75754	5.21135	0.333013	0.316351	0.12695
LOC102284733	2.75649	-2.2103	B	NW_005394987.1-44239	NW_005394987.1	44254	GAGGGCGGGGAGGGCCGGGGGAGGCCCCAGCC	0.29	0.46	0.56	0.08	0.03	0.19	2.08311	0.00857366	UP	Upstream	33620	43414	LOC102284733	178.902	294.225	63.579	0.21609	-2.2103	3.61e-12	1.73e-11	Down	0.182536	0.530283	0.297799	0	0	0.144288
LOC102284733	2.75649	-2.2103	B	NW_005394987.1-44553	NW_005394987.1	44568	GGAGAAGACGCAGCCCGGCTTCCTGGATCCCG	0.37	0.46	0.18	0.15	0	0	2.75649	0.0038715	UP	Upstream	33620	43414	LOC102284733	178.902	294.225	63.579	0.21609	-2.2103	3.61e-12	1.73e-11	Down	0.182536	0.530283	0.297799	0	0	0.144288
LOC102284733	2.63401	-2.2103	B	NW_005394987.1-44568	NW_005394987.1	44583	CGGCTTCCTGGATCCCGGGGCCGAGGGAACCT	0.37	0.46	0.18	0.15	0	0	2.75649	0.00387159	UP	Upstream	33620	43414	LOC102284733	178.902	294.225	63.579	0.21609	-2.2103	3.61e-12	1.73e-11	Down	0.182536	0.530283	0.297799	0	0	0.144288
LOC102284733	2.08311	-2.2103	B	NW_005394987.1-44561	NW_005394987.1	44575	CGCAGCCCGGCTTCCTGGATCCCGGGGCCGA	1.25	1.68	0.6	0.54	0	0	2.63401	0.00403818	UP	Upstream	33620	43414	LOC102284733	178.902	294.225	63.579	0.21609	-2.2103	3.61e-12	1.73e-11	Down	0.182536	0.530283	0.297799	0	0	0.144288
LOC102284946	-2.27095	-1.0565	A	NW_005395965.1-187272	NW_005395965.1	187287	CTTTGTCAGAGTGCCCGGGTGCTAATCTAAAC	0.15	0.04	0.21	0.69	0.68	0.56	-2.27095	0.001058	Down	Upstream	4599	185769	LOC102284946	542.575	732.814	352.335	0.480797	-1.0565	0.000947967	0.00204732	Down	2.10699	3.01047	1.98111	0.705046	0.620071	0.716157
LOC102285633	1.73028	-5.08096	B	NW_005394052.1-609060	NW_005394052.1	609074	GCCTGAGGCCCCTCCTGGGGGGGATTGAAGG	2	2.8	1.57	0.13	0.91	0.85	1.73028	0.0140779	UP	Upstream	610744	630415	LOC102285633	1230.67	2390.72	70.6326	0.0295445	-5.08096	4.16e-102	4.82e-100	Down	24.8689	27.0706	25.2172	1.07417	0.356267	0.266438
LOC102286063	-1.728	-2.69044	A	NW_005393126.1-1745128	NW_005393126.1	1745143	GAGGAGCGAGCTCACCGGAGTCCACTGGCCCA	0.04	0	0.14	0.31	0.25	0.22	-2.05311	0.013181	Down	Upstream	1745964	1972603	LOC102286063	893.805	1547.83	239.783	0.154916	-2.69044	5.56e-12	2.64e-11	Down	9.41509	14.6237	15.2742	1.95288	1.18779	0.737754
LOC102286063	-2.05311	-2.69044	A	NW_005393126.1-1745144	NW_005393126.1	1745158	GGAGTCCACTGGCCCAGGCCCAGAGTGCGCT	0.25	0.28	0.48	1.34	1.02	1.14	-1.728	0.0127332	Down	Upstream	1745964	1972603	LOC102286063	893.805	1547.83	239.783	0.154916	-2.69044	5.56e-12	2.64e-11	Down	9.41509	14.6237	15.2742	1.95288	1.18779	0.737754
LOC102286732	-2.66969	-1.13331	A	NW_005396391.1-24188	NW_005396391.1	24203	GCGGGGAGCAGGAGCCGGGCCAGCACACCCCC	0	0.08	0.04	0.23	0.34	0.19	-2.66969	0.00292833	Down	Upstream	22613	23456	LOC102286732	421.731	579.352	264.109	0.45587	-1.13331	2.59e-06	7.62e-06	Down	8.97309	8.48446	7.91015	4.05877	2.33754	4.00874
LOC102288257	2.65198	-1.33031	B	NW_005393265.1-678136	NW_005393265.1	678151	AGTGCCTGTCGCAGCCGGTGAGGTGCTCTTGG	0.33	0.72	0.88	0.08	0.06	0.16	2.65198	0.000831369	UP	Upstream	679796	688928	LOC102288257	835.667	1195.79	475.544	0.397682	-1.33031	1.93e-10	8.14e-10	Down	22.2584	22.7434	21.9297	7.49923	5.65288	6.11941
LOC106700854	1.05959	-2.17985	B	NW_005393744.1-463500	NW_005393744.1	463515	GGAGGAGAAAGCAGCCGGAAGACCGTGCTGAG	1.84	1.72	2.43	1.11	0.82	0.88	1.05959	0.0280452	UP	Upstream	464348	521498	LOC106700854	194.201	318.18	70.2219	0.220698	-2.17985	1.28e-12	6.37e-12	Down	2.92815	3.29454	3.39297	0.472393	0.485331	0.751455
LPIN2	1.19785	-3.16175	B	NW_005393494.1-892290	NW_005393494.1	892305	CCCAGCCTTGCTCACCGGTTGTTTAACCTAGC	0.74	1.14	1.13	0.5	0.48	0.31	1.19785	0.0419925	UP	Upstream	892831	924713	LPIN2	926.614	1666.96	186.27	0.111743	-3.16175	5.08e-47	1.27e-45	Down	7.61465	7.81401	9.07945	0.778437	0.339495	0.536332
LRRC49	2.21076	-2.38085	B	NW_005397617.1-169449	NW_005397617.1	169463	AGGGAGGAAAGCCCCAGGCAGTCAGGCAGCC	1	0.56	0.97	0	0.23	0.28	2.21076	0.00604515	UP	Upstream	19633	168937	LRRC49	142.462	239.031	45.893	0.191996	-2.38085	7.38e-12	3.47e-11	Down	0.785157	0.839751	0.932227	0.14449	0.089116	0.0923467
LY6G5B	2.55501	-1.79425	B	NW_005394817.1-259747	NW_005394817.1	259762	GTGCACCCCGAGTACCGGCCCAAGAGGCCCGC	0.44	0.34	0.46	0	0	0.19	2.55501	0.00493931	UP	Upstream	260917	263018	LY6G5B	93.6637	145.404	41.9232	0.288322	-1.79425	5.02e-06	1.43e-05	Down	1.16336	1.73856	1.43534	0.210323	0.361199	0.159802
MAMDC4	3.44978	-1.63552	B	NW_005392868.1-271345	NW_005392868.1	271359	GGAGGCTGCGGGCCCTGGAGGCAGGGTTCTG	1.63	0.84	0.85	0.27	0	0	3.44978	0.000148435	UP	Upstream	261930	269394	MAMDC4	350.071	529.667	170.476	0.321855	-1.63552	9.71e-08	3.29e-07	Down	1.11368	0.936567	1.25717	0.222112	0.151269	0.140292
MARCKSL1	-1.56624	-4.01709	A	NW_005395183.1-1656880	NW_005395183.1	1656895	AGTCCTGGCTGGCCCCGGATGTGTGCGTCCGG	0.4	0.34	0.21	0.77	1.3	0.75	-1.56624	0.0154086	Down	Upstream	1653436	1655868	MARCKSL1	1659.46	3125.86	193.066	0.0617639	-4.01709	4.74e-80	3e-78	Down	44.8432	47.9189	48.6266	2.22734	1.36647	2.04342
MARCKSL1	-1.56624	-4.01709	A	NW_005395183.1-1656894	NW_005395183.1	1656909	CCGGATGTGTGCGTCCGGCTGCTGCCCTCAGC	0.4	0.34	0.21	0.77	1.3	0.75	-1.56624	0.0154085	Down	Upstream	1653436	1655868	MARCKSL1	1659.46	3125.86	193.066	0.0617639	-4.01709	4.74e-80	3e-78	Down	44.8432	47.9189	48.6266	2.22734	1.36647	2.04342
MARCKSL1	-1.98309	-4.01709	A	NW_005395183.1-1656870	NW_005395183.1	1656884	GGAACCCCAGAGTCCTGGCTGGCCCCGGATG	1.13	0.56	0	1.48	4.08	1.28	-1.98309	0.0224914	Down	Upstream	1653436	1655868	MARCKSL1	1659.46	3125.86	193.066	0.0617639	-4.01709	4.74e-80	3e-78	Down	44.8432	47.9189	48.6266	2.22734	1.36647	2.04342
MEGF6	1.72165	-3.34233	B	NW_005393029.1-177858	NW_005393029.1	177873	GCCCCCTCCTAGACCCGGGGGTGTGTGCAGTC	0.59	0.19	0.32	0.04	0.14	0.13	1.72165	0.0260058	UP	Upstream	178767	275372	MEGF6	553.428	1007.52	99.3369	0.0985955	-3.34233	3.8e-08	1.33e-07	Down	2.2426	4.46153	3.9253	0.262813	0.203869	0.25477
MEGF6	-1.64756	-3.34233	A	NW_005393029.1-178690	NW_005393029.1	178704	CCCTCACCCGGGGCCTGGCCTCAAGTCTGGA	0.5	0	0.24	0.94	0.57	1	-1.64756	0.0460708	Down	Upstream	178767	275372	MEGF6	553.428	1007.52	99.3369	0.0985955	-3.34233	3.8e-08	1.33e-07	Down	2.2426	4.46153	3.9253	0.262813	0.203869	0.25477
MESDC1	1.7979	-1.34241	B	NW_005393125.1-408569	NW_005393125.1	408584	GGAGGGAGGCCCGTCCGGGCCGGGGGCTCAGC	0.88	0.34	0.49	0.35	0.08	0.06	1.7979	0.0227606	UP	Upstream	405188	406897	MESDC1	194.953	279.631	110.276	0.394363	-1.34241	7.08e-06	1.99e-05	Down	4.08997	4.43187	5.1454	1.25031	0.820279	1.10699
MESDC1	1.7979	-1.34241	B	NW_005393125.1-408574	NW_005393125.1	408589	GAGGCCCGTCCGGGCCGGGGGCTCAGCGCCCA	0.88	0.34	0.49	0.35	0.08	0.06	1.7979	0.0227605	UP	Upstream	405188	406897	MESDC1	194.953	279.631	110.276	0.394363	-1.34241	7.08e-06	1.99e-05	Down	4.08997	4.43187	5.1454	1.25031	0.820279	1.10699
MSANTD2	-2.48955	-1.20424	A	NW_005394770.1-345822	NW_005394770.1	345837	CTCTCTATTCAGCACCGGTGAGGCCACAGCTG	0.26	0.27	0.49	2.54	1.44	1.69	-2.48955	2.05e-05	Down	Upstream	334585	343934	MSANTD2	923.106	1287.46	558.753	0.433997	-1.20424	2.97e-09	1.14e-08	Down	5.12397	5.929	6.23072	1.67516	1.57144	1.39575
MTSS1L	-2.24793	-1.82466	A	NW_005393563.1-768521	NW_005393563.1	768536	GTCACTCTGTGTCCCCGGGGAAGGAAAGCTGG	0.4	0.5	0.35	2.34	1.35	2.16	-2.24793	5.75e-05	Down	Upstream	743800	767231	MTSS1L	417.968	651.899	184.036	0.282308	-1.82466	2.75e-14	1.54e-13	Down	3.95933	4.3569	4.38215	1.04535	0.959609	0.493014
NAA40	-1.46256	-1.54363	A	NW_005393547.1-315812	NW_005393547.1	315827	GGGGTCCCTAAGGGCCGGTCCCTGATTGGCAT	0.37	0.04	0.39	1.15	0.68	0.78	-1.74262	0.0142291	Down	Upstream	307697	315735	NAA40	400.04	595.731	204.348	0.34302	-1.54363	1.31e-10	5.62e-10	Down	3.70754	3.86542	3.88886	0.713988	0.996865	0.956808
NAA40	-1.74262	-1.54363	A	NW_005393547.1-316644	NW_005393547.1	316659	GTTCCAGCCCTGCTCCGGCAGGATCCCATGTG	0.59	1.03	0.56	2	1.8	2.13	-1.46256	0.00513808	Down	Upstream	307697	315735	NAA40	400.04	595.731	204.348	0.34302	-1.54363	1.31e-10	5.62e-10	Down	3.70754	3.86542	3.88886	0.713988	0.996865	0.956808
NIPA1	-1.96196	-1.35388	A	NW_005393005.1-979530	NW_005393005.1	979545	CCCACAAAGCTGGTCCGGGATCAGCAGGGAGC	0.15	0.15	0.32	0.42	0.87	1.06	-1.96196	0.00636622	Down	Upstream	933009	979102	NIPA1	134.891	193.915	75.8667	0.391238	-1.35388	6.18e-05	0.000156082	Down	1.8189	2.13448	2.09498	0.404714	0.551942	0.33768
NOBOX	1.63552	-4.2551	B	NW_005394505.1-1048558	NW_005394505.1	1048573	GCCATGGAGCCCACCCGGGAGCGCGGCCCGGA	0.33	0.19	0.32	0.04	0.08	0.13	1.63552	0.0276165	UP	Upstream	1050297	1055639	NOBOX	14.6417	27.826	1.45727	0.0523707	-4.2551	0.000198338	0.000469189	Down	0.20055	0.192876	0.0517404	0	0	0.0161516
NOBOX	1.63552	-4.2551	B	NW_005394505.1-1048571	NW_005394505.1	1048586	CCCGGGAGCGCGGCCCGGAGTTGCGGGGTGAG	0.33	0.19	0.32	0.04	0.08	0.13	1.63552	0.0276168	UP	Upstream	1050297	1055639	NOBOX	14.6417	27.826	1.45727	0.0523707	-4.2551	0.000198338	0.000469189	Down	0.20055	0.192876	0.0517404	0	0	0.0161516
NR2F2	-1.40722	-1.48893	A	NW_005393298.1-4440756	NW_005393298.1	4440771	CACCTGCCCCGAGCCCGGCCCCCCTGTTCAGC	0.26	0.19	0.21	0.31	0.82	0.59	-1.40722	0.0400342	Down	Upstream	4441778	4454875	NR2F2	542.357	799.774	284.941	0.356277	-1.48893	2.72e-11	1.23e-10	Down	2.53891	3.67216	2.78272	0.617612	0.73351	0.627358
NYAP1	4.58504	-2.97457	B	NW_005393439.1-974361	NW_005393439.1	974376	CTGGGAGAAGGAAGCCGGGAGCCTCCCAGATC	1.03	0.23	0.63	0.04	0.03	0	4.58504	7.29e-06	UP	Upstream	975518	983970	NYAP1	164.29	291.495	37.0849	0.127223	-2.97457	1.43e-10	6.11e-10	Down	1.7217	3.01434	2.59503	0.286762	0.281049	0.192557
NYAP1	1.51956	-2.97457	B	NW_005393439.1-974469	NW_005393439.1	974484	GGGTGGATAGAAGCCCGGGCCCAGGCACAGGT	0.96	0.76	1.02	0.23	0.31	0.38	1.51956	0.0145186	UP	Upstream	975518	983970	NYAP1	164.29	291.495	37.0849	0.127223	-2.97457	1.43e-10	6.11e-10	Down	1.7217	3.01434	2.59503	0.286762	0.281049	0.192557
NYAP1	1.33984	-2.97457	B	NW_005393439.1-974476	NW_005393439.1	974490	TAGAAGCCCGGGCCCAGGCACAGGTCTGGCG	3.25	2.8	3.51	0.81	1.25	1.71	1.33984	0.0336355	UP	Upstream	975518	983970	NYAP1	164.29	291.495	37.0849	0.127223	-2.97457	1.43e-10	6.11e-10	Down	1.7217	3.01434	2.59503	0.286762	0.281049	0.192557
ORC5	-2.21633	-1.30066	A	NW_005394365.1-3535319	NW_005394365.1	3535333	GAGGCCCATAGGACCTGGCTGGGCAGCAGTA	1.63	0	0.6	2.55	3.4	4.55	-2.21633	0.00653827	Down	Upstream	3536202	3627251	ORC5	242.834	345.44	140.228	0.405939	-1.30066	2.01e-06	6e-06	Down	2.73438	2.5649	2.3768	0.590683	0.948957	0.482422
OSBPL7	-1.87811	-1.28593	A	NW_005393931.1-27115	NW_005393931.1	27130	CTGATCCAGGTAGGCCGGGGGTGGGTGGGGGT	0.29	0.19	0.32	1.5	1.13	0.34	-1.87811	0.00786244	Down	Upstream	27729	39653	OSBPL7	349.058	495.08	203.036	0.410108	-1.28593	1.76e-07	5.81e-07	Down	1.36007	1.69082	1.68567	0.334857	0.481307	0.466403
OSBPL7	-2.00607	-1.28593	A	NW_005393931.1-27107	NW_005393931.1	27121	ACCTGCTCCTGATCCAGGTAGGCCGGGGGTG	1	0.7	1.09	5.24	4.53	1.56	-2.00607	0.00474148	Down	Upstream	27729	39653	OSBPL7	349.058	495.08	203.036	0.410108	-1.28593	1.76e-07	5.81e-07	Down	1.36007	1.69082	1.68567	0.334857	0.481307	0.466403
P3H4	5.6137	-2.25637	B	NW_005394079.1-819101	NW_005394079.1	819116	GAGGGCAGAGATGTCCGGGGAGATGTCTAGTT	0.18	0.19	0.25	0	0	0	5.6137	0.000123061	UP	Upstream	821084	827472	P3H4	554.818	917.587	192.049	0.209298	-2.25637	3.11e-09	1.19e-08	Down	9.65983	10.9082	15.9841	2.32026	1.49015	1.14639
P4HA2	2.03463	-1.22505	B	NW_005392984.1-1842597	NW_005392984.1	1842612	ATCCAGCTCCAGGGCCGGGTGACCCCAGACCC	0.26	0.34	0.35	0.04	0.14	0.03	2.03463	0.00824921	UP	Intron,Upstream	1805179	1876429	P4HA2	1969.7	2759.1	1180.29	0.427782	-1.22505	9.94e-11	4.3e-10	Down	13.1793	12.906	13.9646	5.04776	3.16314	2.93705
P4HA2	1.87102	-1.22505	B	NW_005392984.1-1842592	NW_005392984.1	1842606	TGATAATCCAGCTCCAGGGCCGGGTGACCCC	0.88	1.26	1.21	0.13	0.57	0.14	1.87102	0.00591389	UP	Intron,Upstream	1805179	1876429	P4HA2	1969.7	2759.1	1180.29	0.427782	-1.22505	9.94e-11	4.3e-10	Down	13.1793	12.906	13.9646	5.04776	3.16314	2.93705
PARD6G	-3.15066	-2.11771	A	NW_005395366.1-2045	NW_005395366.1	2060	AGGCCTCGGTGAGTCCGGTATCACCCAAGACA	0	0.04	0	0.15	0.11	0.16	-3.15066	0.0110397	Down	Upstream	2950	81110	PARD6G	187.262	304.39	70.1351	0.230412	-2.11771	1.31e-11	6.03e-11	Down	1.80174	2.12153	1.99214	0.413882	0.239044	0.225069
PAXIP1	-1.19894	-1.37107	A	NW_005396141.1-141073	NW_005396141.1	141088	CAACTCTGCAGTCTCCGGAGGTCTGTCTGAGT	0.96	0.72	0.88	2.96	1.61	1.25	-1.19894	0.0210203	Down	Upstream	89743	139091	PAXIP1	338.514	488.264	188.765	0.386603	-1.37107	3.59e-08	1.26e-07	Down	1.47322	1.42906	1.6872	0.431918	0.541411	0.443677
PCYT1B	2.07383	-5.43064	B	NW_005393175.1-142036	NW_005393175.1	142051	AGGACCATTCTGGGCCGGGGACCTCGGCTGCA	0.22	0.19	0.32	0.04	0.06	0.06	2.07383	0.0165964	UP	Upstream	23624	141851	PCYT1B	64.3099	125.705	2.91454	0.0231855	-5.43064	1.55e-18	1.13e-17	Down	0.903533	0.929128	0.997873	0	0.0338558	0.0158039
PDGFRA	2.54182	-1.53703	B	NW_005395556.1-215285	NW_005395556.1	215300	GGCAGGAGACTAAGCCGGGAGAGGACGATCCT	0.59	0.84	0.49	0.04	0.14	0.13	2.54182	0.000532303	UP	Upstream	165901	214237	PDGFRA	9469.88	14085.9	4853.9	0.344594	-1.53703	1.48e-15	8.94e-15	Down	25.6188	32.6149	29.0885	8.62398	4.30548	5.92886
PGD	-1.39116	-1.3409	A	NW_005393396.1-3448282	NW_005393396.1	3448296	CTCCGGGGACTTCCCTGGTGCTCCAGTGGCT	0.75	1.68	1.21	2.02	3.96	3.7	-1.39116	0.0322984	Down	Intron,Upstream	3437961	3463730	PGD	1088.95	1561.47	616.431	0.394775	-1.3409	1.32e-11	6.08e-11	Down	10.8641	11.6708	11.8989	2.70016	3.40778	2.6468
PJA1	1.27463	-1.29933	B	NW_005393740.1-365285	NW_005393740.1	365300	AGGCAGGAAAGGCACCGGAGGGTGGGAGGCTG	2.65	2.44	1.76	0.69	1.61	0.5	1.27463	0.016447	UP	Intron,Upstream	361643	366357	PJA1	1186.32	1687.14	685.508	0.406314	-1.29933	4.82e-11	2.14e-10	Down	9.26439	7.73809	9.25412	2.66145	2.05723	2.06635
PLXNA1	2.2885	-1.71866	B	NW_005395968.1-36181	NW_005395968.1	36196	AGCAGGAGCAAAGGCCGGGGTGGAACCTGCTG	0.52	0.46	0.32	0.08	0.17	0	2.2885	0.00331871	UP	Upstream	679	34457	PLXNA1	1286.99	1974.17	599.814	0.303831	-1.71866	6.57e-18	4.6e-17	Down	5.71087	5.84899	5.72353	1.79952	1.10761	0.807241
PLXND1	5.34791	-1.40709	B	NW_005394623.1-286549	NW_005394623.1	286564	AGGCGGGGGCAGCTCCGGGTGCCGCGCGAGAG	0.18	0.19	0.14	0	0	0	5.34791	0.000480998	UP	Upstream	287672	339304	PLXND1	2215.67	3217.94	1213.4	0.377073	-1.40709	6.72e-14	3.65e-13	Down	10.3314	10.9516	11.2832	3.52785	1.96565	2.5887
PPP1R1B	6.02895	-2.25385	B	NW_005393931.1-1412451	NW_005393931.1	1412466	GCGCGTGAAGTTCGCCGGAGACTCCTGTAACT	0.33	0.15	0.35	0	0	0	6.02895	1.7e-05	UP	Intron,Upstream	1406281	1420541	PPP1R1B	136.755	226.104	47.4059	0.209664	-2.25385	1.21e-10	5.21e-10	Down	1.9479	1.75281	1.9216	0.318684	0.338205	0.132471
PRDM11	1.62716	-4.70649	B	NW_005394997.1-1688674	NW_005394997.1	1688689	GGCCTGAGCTCCTCCCGGCCCCTGACCCCATG	0.63	1.91	1.48	0.38	0.45	0.44	1.62716	0.00943036	UP	Upstream	1688941	1737929	PRDM11	569.198	1096.4	41.9927	0.0383005	-4.70649	5.51e-70	2.81e-68	Down	3.88505	5.0119	5.1121	0.120426	0.10823	0.116827
PRRC2B	-1.25008	-2.03914	A	NW_005394601.1-761933	NW_005394601.1	761948	CTCACAACAGGCACCCGGCGTAGCTGCTGCAG	0.37	0	0.32	2.73	1.8	1.47	-3.14292	8.01e-06	Down	Upstream	703236	760967	PRRC2B	7932.86	12760.9	3104.83	0.243308	-2.03914	2.27e-30	2.96e-29	Down	18.9442	20.829	20.7921	3.51302	2.97927	2.47851
PRRC2B	-2.40193	-2.03914	A	NW_005394601.1-762506	NW_005394601.1	762521	TCCTCACTCAGATCCCGGTTTAGGCAGCCACA	0.15	0	0.07	0.42	0.65	0.13	-2.40193	0.00605011	Down	Upstream	703236	760967	PRRC2B	7932.86	12760.9	3104.83	0.243308	-2.03914	2.27e-30	2.96e-29	Down	18.9442	20.829	20.7921	3.51302	2.97927	2.47851
PRRC2B	-3.14292	-2.03914	A	NW_005394601.1-762678	NW_005394601.1	762693	CGCCAGCTCCCTCTCCGGTGCCTGCCCACAAG	1.73	0.95	2.01	5	2.96	2.94	-1.25008	0.0105261	Down	Upstream	703236	760967	PRRC2B	7932.86	12760.9	3104.83	0.243308	-2.03914	2.27e-30	2.96e-29	Down	18.9442	20.829	20.7921	3.51302	2.97927	2.47851
PSMC3IP	-1.76072	-3.36026	A	NW_005394079.1-159498	NW_005394079.1	159513	CCTCCACTGTGAATCCGGATGGGGATGAGGGT	0.15	0.27	0.53	1.23	1.07	0.88	-1.76072	0.00653481	Down	Upstream	160745	165552	PSMC3IP	102.745	187.255	18.2345	0.0973783	-3.36026	1.16e-15	7.05e-15	Down	1.8818	1.82148	2.09926	0.0678816	0.11809	0.153554
PTPN9	-2.42966	-1.98072	A	NW_005393314.1-490004	NW_005393314.1	490019	CTCACTCCTTGCCACCGGTATCCGGTAATCCA	0.04	0.08	0.07	0.42	0.2	0.41	-2.42966	0.0024356	Down	Upstream	418693	488530	PTPN9	986.604	1574.33	398.877	0.253363	-1.98072	8.62e-22	7.46e-21	Down	6.5563	6.72898	7.69628	1.26847	0.896341	1.12457
PTPN9	-2.42966	-1.98072	A	NW_005393314.1-490011	NW_005393314.1	490026	CTTGCCACCGGTATCCGGTAATCCATTATCCG	0.04	0.08	0.07	0.42	0.2	0.41	-2.42966	0.00243565	Down	Upstream	418693	488530	PTPN9	986.604	1574.33	398.877	0.253363	-1.98072	8.62e-22	7.46e-21	Down	6.5563	6.72898	7.69628	1.26847	0.896341	1.12457
PTPRG	2.7195	-1.51204	B	NW_005393409.1-2149016	NW_005393409.1	2149031	CAGGCAAAGACTAGCCGGCCCGCGAAAGCAGT	0.22	0.15	0.14	0.08	0	0	2.7195	0.011673	UP	Upstream	2149730	2923752	PTPRG	1556.88	2305.43	808.32	0.350615	-1.51204	4.1e-15	2.41e-14	Down	6.09481	6.54956	6.48524	1.6247	1.2854	1.25503
RASA3	-1.26034	-1.50432	A	NW_005396729.1-95337	NW_005396729.1	95352	TGCCCTCTGGCTTCCCGGCCTTCGTCCCCATT	0.7	0.61	0.88	2.38	2.03	0.81	-1.26034	0.0240145	Down	Upstream	96254	158190	RASA3	1286.94	1903.05	670.821	0.352497	-1.50432	2.11e-14	1.19e-13	Down	5.783	5.30991	5.40788	1.49137	1.33839	1.06951
RASSF4	-1.46976	-3.90845	A	NW_005395290.1-1264053	NW_005395290.1	1264068	GTTGGGATCAACGCCCGGGGCACAGTGCGGCG	0.33	0.3	0.07	2.31	1.04	0.31	-2.35082	0.00479249	Down	Intron,Upstream	1254832	1289278	RASSF4	728.871	1366.73	91.0165	0.0665946	-3.90845	7.72e-17	5.07e-16	Down	8.66505	6.4474	5.64788	0.494422	0.168239	0.224916
RASSF4	-2.35082	-3.90845	A	NW_005395290.1-1264505	NW_005395290.1	1264519	CTAGATTTACCCTCCAGGAAAGGAACCCCGG	0.75	0.14	1.21	2.15	2.38	1.42	-1.46976	0.0415968	Down	Intron,Upstream	1254832	1289278	RASSF4	728.871	1366.73	91.0165	0.0665946	-3.90845	7.72e-17	5.07e-16	Down	8.66505	6.4474	5.64788	0.494422	0.168239	0.224916
RBMS3	1.91513	-2.82364	B	NW_005394311.1-143991	NW_005394311.1	144005	AGGGGAAGCTCGGCCTGGGGCACAGAGCCTG	0.5	0.56	0.97	0.13	0.34	0	1.91513	0.0283799	UP	Exon,Upstream,Utr5prime	143739	948906	RBMS3	1015.61	1779.82	251.406	0.141254	-2.82364	1.96e-40	3.88e-39	Down	9.67576	11.2857	11.6439	1.05882	1.05872	1.22896
RBP1	1.79593	-3.25391	B	NW_005394845.1-1327460	NW_005394845.1	1327475	ACAGAGGAGCCTGACCGGATACAGTCCATGGG	1.58	0.3	1.65	0.58	0.39	0.03	1.79593	0.0339399	UP	Upstream	1327977	1355273	RBP1	366.05	662.636	69.4628	0.104828	-3.25391	6.73e-34	1.04e-32	Down	14.3694	16.7479	17.1442	0.932006	1.19599	0.947201
RCN3	2.65843	-2.85841	B	NW_005394974.1-272773	NW_005394974.1	272788	GTATTTTTGAGCCTCCGGAAGGAGCCCGATGT	0.29	0.19	0.21	0	0	0.09	2.65843	0.00641193	UP	Upstream	273556	281973	RCN3	1077.87	1894.5	261.232	0.13789	-2.85841	1.18e-13	6.31e-13	Down	15.5318	22.8805	26.4548	2.65977	1.15793	1.91997
RIN2	1.77849	-1.91846	B	NW_005393041.1-2430932	NW_005393041.1	2430947	GGCTCTCCTGCACGCCGGGGACTCCTGAAGGT	0.37	0.76	0.6	0.23	0.14	0.13	1.77849	0.0096761	UP	Upstream	2323915	2430918	RIN2	713.138	1127.9	298.373	0.264537	-1.91846	2.23e-14	1.25e-13	Down	3.57984	4.46048	5.38971	1.01236	0.622178	0.657933
RPGRIP1L	-1.84161	-1.44151	A	NW_005393226.1-1960649	NW_005393226.1	1960664	AAGCGTCTAAGAGTCCGGTAAACTGAGGCACA	0.15	0.15	0	0.46	0.31	0.31	-1.84161	0.0212628	Down	Upstream	1961265	2060138	RPGRIP1L	458.695	670.517	246.873	0.368183	-1.44151	5.79e-10	2.36e-09	Down	1.13223	1.41664	1.21836	0.327102	0.319777	0.250769
RTN4RL2	1.53774	-4.52308	B	NW_005393259.1-208991	NW_005393259.1	209006	ACCACAGGTCCACTCCGGGCCTCATCTCGTGC	0.18	0.65	0.53	0.15	0.11	0.19	1.53774	0.0380811	UP	Upstream	195120	207642	RTN4RL2	107.047	205.171	8.92342	0.0434927	-4.52308	2.59e-18	1.86e-17	Down	0.933662	0.538797	1.44565	0	0	0
SCARF2	2.87206	-3.67855	B	NW_005394667.1-537862	NW_005394667.1	537877	CACCAGGGTCAACGCCGGGCTCGCTGCCTGAA	0.22	0.19	0.14	0	0.06	0	2.87206	0.00772655	UP	Upstream	522457	537513	SCARF2	113.592	210.727	16.4576	0.078099	-3.67855	8.2e-19	6.1e-18	Down	0.825671	1.02596	0.810999	0.0639052	0.100558	0
SCARF2	2.70856	-3.67855	B	NW_005394667.1-537851	NW_005394667.1	537865	TGGGAAAGGACCACCAGGGTCAACGCCGGGC	0.75	0.7	0.48	0	0.23	0	2.70856	0.00568559	UP	Upstream	522457	537513	SCARF2	113.592	210.727	16.4576	0.078099	-3.67855	8.2e-19	6.1e-18	Down	0.825671	1.02596	0.810999	0.0639052	0.100558	0
SCG5	1.27521	-6.52537	B	NW_005393382.1-1851569	NW_005393382.1	1851584	TGTGGAATGCGTGGCCGGAAGGCCCCCGGCTT	0.48	0.38	0.49	0.15	0.23	0.16	1.27521	0.0497511	UP	Upstream	1851674	1908259	SCG5	602.986	1193.02	12.9514	0.010856	-6.52537	6.05e-30	7.69e-29	Down	13.6047	12.0026	20.6034	0.114085	0.0301615	0.196651
SCG5	1.27521	-6.52537	B	NW_005393382.1-1851580	NW_005393382.1	1851595	TGGCCGGAAGGCCCCCGGCTTCTGGGTCGCCT	0.48	0.38	0.49	0.15	0.23	0.16	1.27521	0.0497507	UP	Upstream	1851674	1908259	SCG5	602.986	1193.02	12.9514	0.010856	-6.52537	6.05e-30	7.69e-29	Down	13.6047	12.0026	20.6034	0.114085	0.0301615	0.196651
SEMA6B	-1.30085	-3.42631	A	NW_005393709.1-788721	NW_005393709.1	788736	CTTCAGTTTCCTGCCCGGGCTCCTCCCCTGCT	0.74	0.27	0.32	1.23	0.68	1.25	-1.30085	0.0472188	Down	Upstream	775071	788590	SEMA6B	450.191	823.756	76.626	0.0930202	-3.42631	5.28e-40	1.03e-38	Down	5.79907	5.89935	5.44285	0.686491	0.258326	0.400116
SEPT8	1.43825	-1.06676	B	NW_005392984.1-1230838	NW_005392984.1	1230853	GGGCAGGGCATGTGCCGGGGAAAAGGCAGTGA	0.74	0.27	1.16	0.31	0.31	0.16	1.43825	0.0444827	UP	Intron,Upstream	1220860	1247999	SEPT8	1056.31	1429.97	682.652	0.477388	-1.06676	9.98e-08	3.38e-07	Down	5.10573	5.38905	5.61709	2.03304	1.67957	1.49506
SERPINE2	1.93554	-1.35054	B	NW_005393783.1-26540	NW_005393783.1	26555	TGGAATATAAGCTCCCGGAGGGCAGGGCTCAT	0.15	0.19	0.35	0.15	0	0.03	1.93554	0.036815	UP	Upstream	27155	67320	SERPINE2	501.456	720.407	282.505	0.392146	-1.35054	3.49e-09	1.34e-08	Down	5.56479	6.71398	4.93336	1.4158	1.39965	1.47488
SIGLEC1	-1.68016	-2.15684	A	NW_005393538.1-1099826	NW_005393538.1	1099841	TTCCCACCCTGGGGCCGGTACTGTCTATCCAC	0.55	0.42	0.32	1.61	1.24	1.22	-1.68016	0.0034944	Down	Upstream	1081802	1099159	SIGLEC1	131.954	215.568	48.3403	0.224247	-2.15684	5.6e-09	2.11e-08	Down	0.605851	0.931312	0.584585	0.19239	0.109905	0.0709022
SIGLEC1	-1.84239	-2.15684	A	NW_005393538.1-1099820	NW_005393538.1	1099834	GACCAGTTCCCACCCTGGGGCCGGTACTGTC	1.88	1.54	1.09	5.65	4.98	5.55	-1.84239	0.00157472	Down	Upstream	1081802	1099159	SIGLEC1	131.954	215.568	48.3403	0.224247	-2.15684	5.6e-09	2.11e-08	Down	0.605851	0.931312	0.584585	0.19239	0.109905	0.0709022
SLC22A17	1.94708	-3.70795	B	NW_005396246.1-49817	NW_005396246.1	49831	GTGTCTGCTATATCCTGGCCTTGTGCTGGGC	0.75	0.84	0.48	0	0.45	0	1.94708	0.0149758	UP	Upstream	43304	49538	SLC22A17	598.109	1111.19	85.0318	0.0765235	-3.70795	7e-18	4.89e-17	Down	8.86162	11.5576	14.1016	0.891847	0.558526	0.454785
SOX30	-1.64635	-5.80291	A	NW_005395731.1-223176	NW_005395731.1	223191	ACCAGGCTCCATGACCGGCGTTGGTGATTCAG	0	0.88	0.81	1.81	2.22	1.28	-1.64635	0.0344481	Down	Upstream	224963	266822	SOX30	12.2883	24.144	0.432474	0.0179122	-5.80291	0.000113101	0.000276151	Down	0.193022	0.108913	0.0916849	0.0110622	0	0
SOX30	-1.78245	-5.80291	A	NW_005395731.1-223164	NW_005395731.1	223178	TGTCTACTATACACCAGGCTCCATGACCGGC	0	3.23	2.78	6.32	8.95	5.83	-1.78245	0.0229348	Down	Upstream	224963	266822	SOX30	12.2883	24.144	0.432474	0.0179122	-5.80291	0.000113101	0.000276151	Down	0.193022	0.108913	0.0916849	0.0110622	0	0
SPRY4	2.39842	-2.18224	B	NW_005394824.1-1171981	NW_005394824.1	1171996	AGCCTCACCACCTCCCGGTGAAGCGAAAACAC	0.44	0.76	0.39	0.04	0.08	0.16	2.39842	0.00135099	UP	Upstream	1173405	1185142	SPRY4	551.048	903.11	198.985	0.220333	-2.18224	2.54e-21	2.13e-20	Down	9.05441	9.39868	8.15034	1.31598	0.824825	1.44918
SSTR2	-1.63093	#NAME?	A	NW_005394803.1-116079	NW_005394803.1	116094	AAGCCCCATGATGACCGGCATCTCAGAAAGAG	0.18	0.23	0.56	1.19	1.1	0.72	-1.63093	0.0124642	Down	Upstream	117380	123544	SSTR2	35.1779	70.3558	0	0	#NAME?	3.7e-14	2.05e-13	Down	0.574046	0.628099	0.729831	0	0	0
SUPT20H	-2.67862	-1.10222	A	NW_005395314.1-900462	NW_005395314.1	900477	GTGAGGTAGGAAGCCCGGTTGAAGTACTACAG	0.11	0	0.04	0.35	0.23	0.41	-2.67862	0.00156718	Down	Upstream	860709	899833	SUPT20H	1851.41	2526.15	1176.67	0.465798	-1.10222	2.27e-09	8.83e-09	Down	6.75445	7.89479	8.24957	1.85031	2.57803	2.22292
SYDE1	-1.97902	-1.83625	A	NW_005394816.1-903237	NW_005394816.1	903252	TTCCCTTAGTTTCCCCGGATGCCACTCTCTTG	0.22	0.04	0.07	0.46	0.54	0.31	-1.97902	0.00685287	Down	Upstream	895839	902492	SYDE1	712.082	1112.59	311.578	0.280048	-1.83625	2.26e-17	1.54e-16	Down	5.78223	7.57188	7.05183	1.55536	1.24491	1.07518
TBC1D30	1.99882	-2.67004	B	NW_005394556.1-375271	NW_005394556.1	375286	CCACCCGGAGGCTCCCGGTGATATGATCCCGG	0.29	0.27	0.39	0.12	0.11	0	1.99882	0.00901242	UP	Upstream	333836	374572	TBC1D30	247.832	428.36	67.3048	0.157122	-2.67004	5.85e-20	4.6e-19	Down	1.19832	1.4958	1.42251	0.175351	0.108379	0.147218
TBC1D30	1.99882	-2.67004	B	NW_005394556.1-375285	NW_005394556.1	375300	CCGGTGATATGATCCCGGCACCCACGAAGCAG	0.29	0.27	0.39	0.12	0.11	0	1.99882	0.00901247	UP	Upstream	333836	374572	TBC1D30	247.832	428.36	67.3048	0.157122	-2.67004	5.85e-20	4.6e-19	Down	1.19832	1.4958	1.42251	0.175351	0.108379	0.147218
TCF4	-1.82406	-1.79297	A	NW_005393813.1-217876	NW_005393813.1	217891	CGACAGTCCTAAAGCCGGACTTTGGGGAAGTT	0.15	0.15	0.14	0.54	0.79	0.25	-1.82406	0.0118153	Down	Intron,Upstream	1146	388638	TCF4	7931.75	12310.9	3552.63	0.288577	-1.79297	2.93e-24	2.87e-23	Down	19.5687	21.4491	22.9255	3.92851	3.77656	3.93988
TGIF1	2.19031	-3.05095	B	NW_005393494.1-534156	NW_005393494.1	534171	GGGGGCAGAAGGTGCCGGAGGGAGTATCCGCA	0.37	0.23	0.21	0	0	0.16	2.19031	0.0216355	UP	Intron,Upstream	530353	539313	TGIF1	562.409	1003.71	121.11	0.120662	-3.05095	5.33e-37	9.21e-36	Down	8.96044	7.791	8.56607	1.08845	0.619323	0.596245
THPO	1.41983	-3.86733	B	NW_005396127.1-137765	NW_005396127.1	137780	GTCTTCTCCCCCAGCCGGCTCCCAGATTTCCC	0.52	0.69	0.63	0.15	0.25	0.25	1.41983	0.0252648	UP	Upstream	137898	144330	THPO	105.495	197.46	13.53	0.0685202	-3.86733	7.64e-19	5.7e-18	Down	2.01949	1.95303	2.3751	0.176256	0.0460569	0.064851
TIMP1	2.43999	-1.58307	B	NW_005394094.1-499752	NW_005394094.1	499766	GGACTGTGCTCTGCCTGGGTTAAGATCCTGG	0.5	1.12	0.73	0.4	0	0	2.43999	0.00885747	UP	Upstream	500510	504488	TIMP1	451.361	676.819	225.903	0.333771	-1.58307	3.65e-11	1.64e-10	Down	14.2666	16.8635	20.7305	3.68364	2.96997	4.15376
TIPIN	2.18923	-1.18047	B	NW_005393459.1-185784	NW_005393459.1	185799	ATTACTGGGAATGCCCGGGTGGTCCAGTGGTT	0.4	0.23	0.14	0.04	0.11	0	2.18923	0.0110387	UP	Exon,Intron,Upstream,Utr5prime	177687	194584	TIPIN	500.049	693.932	306.167	0.441206	-1.18047	1.55e-07	5.17e-07	Down	4.66329	4.4024	4.82387	1.15447	1.31782	1.53436
TMEM206	1.45752	-2.12615	B	NW_005393003.1-878961	NW_005393003.1	878976	ACAGAACAGCTGTTCCGGCAGTGGGAGGAGGG	0.37	0.23	0.77	0.19	0.2	0.09	1.45752	0.0485936	UP	Upstream	880540	915331	TMEM206	508.837	828.004	189.669	0.229068	-2.12615	1.04e-19	8.06e-19	Down	7.16142	7.63497	7.52672	1.26456	0.719943	1.08389
TMEM8C	2.23622	-5.76729	B	NW_005393865.1-257660	NW_005393865.1	257675	TCCCCGCCCAAGCCCCGGGCAGAGCCTGGCAC	0.29	0.38	0.18	0.15	0	0.03	2.23622	0.0145315	UP	Upstream	247565	255798	TMEM8C	1029.65	2022.17	37.127	0.01836	-5.76729	1.77e-111	2.44e-109	Down	30.3579	29.9253	33.488	0.919628	0.186393	0.0347086
TMEM8C	2.10308	-5.76729	B	NW_005393865.1-257671	NW_005393865.1	257685	GCCCCGGGCAGAGCCTGGCACGTGGTGGGTG	1	1.4	0.6	0.54	0	0.14	2.10308	0.0119883	UP	Upstream	247565	255798	TMEM8C	1029.65	2022.17	37.127	0.01836	-5.76729	1.77e-111	2.44e-109	Down	30.3579	29.9253	33.488	0.919628	0.186393	0.0347086
TNFSF13	-3.93581	-1.67824	A	NW_005393612.1-4220	NW_005393612.1	4235	CATGTCTCTCCATCCCGGCTCCTGGCACCATG	0.11	0.04	0.04	1.11	0.73	1.06	-3.93581	6.5e-07	Down	Upstream	4334	7302	TNFSF13	46.2088	70.4153	22.0022	0.312464	-1.67824	0.00210908	0.00431868	Down	0.477532	0.51214	0.654553	0.205757	0.0990549	0.167143
TNFSF13	-4.10586	-1.67824	A	NW_005393612.1-4227	NW_005393612.1	4241	CTCCATCCCGGCTCCTGGCACCATGCCCCAG	0.38	0.14	0.12	3.9	2.94	4.83	-4.10586	4.75e-07	Down	Upstream	4334	7302	TNFSF13	46.2088	70.4153	22.0022	0.312464	-1.67824	0.00210908	0.00431868	Down	0.477532	0.51214	0.654553	0.205757	0.0990549	0.167143
TNNT2	-2.69241	-4.28228	A	NW_005395795.1-64362	NW_005395795.1	64377	GGCCAGAGGGACACCCGGGGGACACGTGGGGG	0	0.04	0.11	0.42	0.2	0.38	-2.69241	0.00178989	Down	Exon,Upstream,Utr5prime	55973	64575	TNNT2	1919.96	3652.23	187.699	0.0513931	-4.28228	4.28e-40	8.39e-39	Down	25.3711	18.797	20.6409	1.45467	0.331908	0.31966
TOR3A	-3.05674	-1.35513	A	NW_005394373.1-5336	NW_005394373.1	5351	GGTGAGACGGTTGCCCGGTTTCATTTAACAGG	0.07	0	0.04	0.38	0.23	0.38	-3.05674	0.00046756	Down	Upstream	5826	32481	TOR3A	436.312	627.381	245.244	0.390901	-1.35513	1.14e-08	4.2e-08	Down	5.46945	6.35798	6.41153	1.79227	1.31314	1.56427
TPBG	1.98602	-2.60832	B	NW_005394676.1-262214	NW_005394676.1	262229	GACCCCAAACCTCTCCGGGGTAACAAATCCTC	0.26	0.34	0.21	0.08	0.08	0.03	1.98602	0.0102616	UP	Upstream	263811	266277	TPBG	150.713	258.959	42.4666	0.16399	-2.60832	2.42e-05	6.41e-05	Down	2.20377	3.69091	5.2102	0.43955	0.513895	0.310765
TRIM56	1.7206	-1.42746	B	NW_005393406.1-92313	NW_005393406.1	92327	CCCAGCATGGTCCCCAGGGTCTGTTCACACC	1.5	3.23	0.97	0.4	0.45	0.85	1.7206	0.0240635	UP	Upstream	92683	94994	TRIM56	272.878	397.843	147.912	0.371785	-1.42746	1.05e-05	2.9e-05	Down	2.61105	4.20616	4.12546	1.06334	0.862395	0.865448
TSKU	-2.6397	-2.21593	A	NW_005396034.1-192853	NW_005396034.1	192868	AAGCAGGTGTGTCACCGGTGACAGAATGACGA	0.37	0.04	0.74	3.11	2.84	1.13	-2.6397	0.000172175	Down	Upstream	182595	192555	TSKU	484.598	797.53	171.667	0.215248	-2.21593	6.91e-09	2.58e-08	Down	4.73287	8.24678	8.09667	0.951024	0.933153	1.02294
TSPAN5	2.20703	-2.00813	B	NW_005396479.1-566891	NW_005396479.1	566906	CCGAAGGAACCTGACCGGTCCTCACGCTAAGC	0.26	0.15	0.39	0.08	0.08	0	2.20703	0.00667386	UP	Upstream	385653	565299	TSPAN5	135.238	216.624	53.8519	0.248596	-2.00813	1.08e-08	3.96e-08	Down	2.20245	2.89482	2.89687	0.399389	0.0904466	0.675422
TUBB6	-1.58671	-1.10383	A	NW_005393375.1-2733096	NW_005393375.1	2733111	TACCCTGGACTTGTCCGGGTGAGGAAGCCAGC	1.36	0.65	0.53	2.19	2.82	2.44	-1.58671	0.00184543	Down	Intron,Upstream	2726640	2739183	TUBB6	2535.21	3460.37	1610.04	0.465281	-1.10383	0.000799945	0.00174672	Down	37.0434	35.1556	36.1731	17.5643	4.56349	9.08596
TUBB6	-1.76743	-1.10383	A	NW_005393375.1-2733086	NW_005393375.1	2733100	AAACACAATCTACCCTGGACTTGTCCGGGTG	4.63	2.38	1.81	7.66	11.32	11.09	-1.76743	0.000866768	Down	Intron,Upstream	2726640	2739183	TUBB6	2535.21	3460.37	1610.04	0.465281	-1.10383	0.000799945	0.00174672	Down	37.0434	35.1556	36.1731	17.5643	4.56349	9.08596
TXNDC5	-2.30791	-2.73204	A	NW_005395709.1-205947	NW_005395709.1	205961	ACTTCCCAGATGGCCAGGCCCCAAGAAAGCG	0	0	0.36	0.54	0.57	1	-2.30791	0.0148231	Down	Upstream	180516	204164	TXNDC5	2580.12	4485.16	675.076	0.150513	-2.73204	1.72e-30	2.26e-29	Down	26.2406	31.0442	37.5335	3.05949	2.20033	3.68234
UBASH3B	-1.54789	-3.55463	A	NW_005393715.1-813306	NW_005393715.1	813321	TGTGTACACTGGTTCCGGAGAGTCACTTCAGC	0	0.11	0.04	0.23	0.34	0.25	-2.40422	0.00961316	Down	Upstream	659243	812812	UBASH3B	207.473	382.402	32.544	0.0851041	-3.55463	2.28e-27	2.59e-26	Down	1.66893	1.60572	2.3152	0.153522	0.0617168	0.0920257
UBASH3B	-2.40422	-3.55463	A	NW_005393715.1-813349	NW_005393715.1	813364	TCCATGGCTTCAATCCGGAGCCAGCGGGGCCT	0.29	0.04	0.11	0.42	0.51	0.34	-1.54789	0.0317773	Down	Upstream	659243	812812	UBASH3B	207.473	382.402	32.544	0.0851041	-3.55463	2.28e-27	2.59e-26	Down	1.66893	1.60572	2.3152	0.153522	0.0617168	0.0920257
UNC119	1.52538	-1.59889	B	NW_005392976.1-92181	NW_005392976.1	92195	GGTTTTCAGGGGTCCTGGCTACCTACTCCTT	1.13	0.56	0.6	0.27	0.34	0.14	1.52538	0.0490901	UP	Upstream	86238	92168	UNC119	246.055	369.971	122.139	0.330131	-1.59889	7.28e-09	2.71e-08	Down	3.65128	4.97018	4.7467	0.776432	0.815847	1.08797
WDR90	-1.43385	-3.04405	A	NW_005392842.1-1025843	NW_005392842.1	1025858	GCCTGGATCCCTGCCCGGAGCTGGGAACGGGA	0.7	0.27	0.35	1.15	1.72	0.66	-1.43385	0.0263278	Down	Upstream	1008830	1024465	WDR90	561.956	1002.38	121.53	0.121241	-3.04405	3.53e-37	6.13e-36	Down	2.91074	2.54709	2.54577	0.193735	0.221499	0.189196
WDR90	-1.5927	-3.04405	A	NW_005392842.1-1026189	NW_005392842.1	1026204	ACCTGGCAGAGCTCCCGGAGCAGTCGCAGGCC	0.37	0.19	0.56	0.85	1.52	1.22	-1.70482	0.00659962	Down	Upstream	1008830	1024465	WDR90	561.956	1002.38	121.53	0.121241	-3.04405	3.53e-37	6.13e-36	Down	2.91074	2.54709	2.54577	0.193735	0.221499	0.189196
WDR90	-1.70482	-3.04405	A	NW_005392842.1-1025831	NW_005392842.1	1025845	CCCTAGTGGCTAGCCTGGATCCCTGCCCGGA	2.38	0.98	1.21	4.03	6.91	2.99	-1.5927	0.0121991	Down	Upstream	1008830	1024465	WDR90	561.956	1002.38	121.53	0.121241	-3.04405	3.53e-37	6.13e-36	Down	2.91074	2.54709	2.54577	0.193735	0.221499	0.189196
WDR90	-1.82289	-3.04405	A	NW_005392842.1-1026177	NW_005392842.1	1026191	AGGCCAGGTGCTACCTGGCAGAGCTCCCGGA	1.5	0.7	1.93	3.09	6.23	5.55	-1.82289	0.00406886	Down	Upstream	1008830	1024465	WDR90	561.956	1002.38	121.53	0.121241	-3.04405	3.53e-37	6.13e-36	Down	2.91074	2.54709	2.54577	0.193735	0.221499	0.189196
WFIKKN1	2.30614	-3.15608	B	NW_005392842.1-1042801	NW_005392842.1	1042816	GGGCACTGCTGTAACCGGAGCCCCTCCTCCCT	0.33	0.23	0.14	0.08	0.06	0	2.30614	0.0144135	UP	Upstream	1039772	1042443	WFIKKN1	20.5102	36.8827	4.1376	0.112182	-3.15608	0.000335357	0.000770312	Down	0.322521	0.529268	0.535987	0.109139	0.0769208	0
WRN	-2.39506	-1.52212	A	NW_005393531.1-215249	NW_005393531.1	215263	TGGCCTTTCAGGCCCAGGTGGGCATAGTGCT	0.38	0.84	0	1.48	1.13	3.84	-2.39506	0.0099772	Down	Upstream	216737	342292	WRN	1437.09	2131.9	742.273	0.348175	-1.52212	2.65e-15	1.57e-14	Down	5.0399	5.01655	4.57227	0.917465	1.18591	0.913305
WWC1	1.64606	-4.49811	B	NW_005394890.1-2856557	NW_005394890.1	2856571	CACCCTTGTCTTGCCTGGAGAGGGAGCCTGG	1.25	0.56	2.05	0.4	0.34	0.57	1.54575	0.0382092	UP	Upstream	2857496	2964691	WWC1	33.0947	63.3845	2.8049	0.0442521	-4.49811	6.22e-09	2.33e-08	Down	0.199969	0.259936	0.266625	0.0067979	0.00714906	0.0132968
WWC1	1.54575	-4.49811	B	NW_005394890.1-2856570	NW_005394890.1	2856584	CCTGGAGAGGGAGCCTGGACTTGAGTGCCCT	1.25	0.56	2.05	0.4	0.34	0.57	1.54575	0.0382104	UP	Upstream	2857496	2964691	WWC1	33.0947	63.3845	2.8049	0.0442521	-4.49811	6.22e-09	2.33e-08	Down	0.199969	0.259936	0.266625	0.0067979	0.00714906	0.0132968
WWC1	1.54575	-4.49811	B	NW_005394890.1-2856585	NW_005394890.1	2856599	TGGACTTGAGTGCCCTGGATTCCAGGGTCTC	1.25	0.84	2.05	0.4	0.34	0.57	1.64606	0.0216745	UP	Upstream	2857496	2964691	WWC1	33.0947	63.3845	2.8049	0.0442521	-4.49811	6.22e-09	2.33e-08	Down	0.199969	0.259936	0.266625	0.0067979	0.00714906	0.0132968
ZMAT4	1.52173	-6.59746	B	NW_005394156.1-681606	NW_005394156.1	681620	CCCATCTTTGAGTCCAGGCTACGGTTCCAGT	1	3.65	1.33	0.81	0.68	0.57	1.52173	0.043982	UP	Upstream	302618	680451	ZMAT4	22.9744	45.4791	0.469654	0.0103268	-6.59746	1.44e-08	5.23e-08	Down	0.400589	0.218878	0.321949	0	0	0.0117949
ZNF275	2.16827	-2.33619	B	NW_005397327.1-32513	NW_005397327.1	32527	GAGCTTCCAGCAACCAGGCCCTTATGCCCTT	1.38	0.98	1.21	0.27	0.45	0	2.16827	0.00324557	UP	Upstream	32724	34129	ZNF275	284.661	475.214	94.1078	0.198032	-2.33619	1.97e-17	1.34e-16	Down	5.33492	5.47179	6.3258	0.771743	0.610366	0.835178

## Sheet: profile6_AvsE
Gene	log2FC_methy	log2FC_RNAseq	type	Ref_ID	Chr	Position	Sequence	A6.RPM	A7.RPM	A10.RPM	E6.RPM	E7.RPM	E8.RPM	log2FC	PValue	up.down	Type	Start	End	gene_id	baseMean	baseMean_control_E	baseMean_case_A	foldChange	log2FoldChange	pval	padj	up_down	expression_E6	expression_E7	expression_E8	expression_A6	expression_A7	expression_A10
RNF141	-7.1067	1.79078	B	NW_005394281.1-746601	NW_005394281.1	746616	CTAAGCCAAGTGACCCGGAGAAGGCAATGGCA	0.07	0	0.07	0.19	0.25	0.13	-1.91053	0.0311803	Down	Upstream	739378	745858	ACYP1	188.029	107.574	268.484	2.4958	1.3195	8.58e-06	2.39e-05	Up	1.69199	1.0522	1.40053	2.46427	2.30157	2.09012
EMC8	-4.42408	1.63716	B	NW_005394162.1-1625825	NW_005394162.1	1625840	AGCTCCATTCCTGGCCGGCATCTGAGTAAGGG	0.81	1.22	0.67	0	0.23	0.22	2.49678	0.00124448	UP	Upstream	1625966	1652173	ADGRG1	310.451	142.318	478.584	3.36279	1.74966	9.28e-12	4.33e-11	Up	0.849544	0.897462	0.527524	1.68376	1.16996	1.42961
CNBP	-6.56893	2.55459	B	NW_005394162.1-1624834	NW_005394162.1	1624848	AGGGCTCTGAAACCCTGGGCTCCTTGGCGCC	0.63	0.84	1.21	0	0.23	0	3.18225	0.000570168	UP	Upstream	1625966	1652173	ADGRG1	310.451	142.318	478.584	3.36279	1.74966	9.28e-12	4.33e-11	Up	0.849544	0.897462	0.527524	1.68376	1.16996	1.42961
CYHR1	-3.47383	1.52835	B	NW_005394162.1-1625821	NW_005394162.1	1625835	TGCCAGCTCCATTCCTGGCCGGCATCTGAGT	2.75	4.49	2.3	0	0.91	1	2.31241	0.0031183	UP	Upstream	1625966	1652173	ADGRG1	310.451	142.318	478.584	3.36279	1.74966	9.28e-12	4.33e-11	Up	0.849544	0.897462	0.527524	1.68376	1.16996	1.42961
DERL1	-2.75299	1.42966	B	NW_005394545.1-320938	NW_005394545.1	320953	AGTCCTGGGGCAGGCCGGAATAGATATTCAGG	0	0.19	0.53	0.35	1.21	1	-1.84801	0.0399658	Down	Intron,Upstream	319917	329908	ALAD	1959.14	851.019	3067.26	3.60422	1.84969	0.00131038	0.00276847	Up	4.50371	4.64572	4.54835	17.8145	9.32912	8.12653
LOC102276941	-3.55379	1.99553	B	NW_005394545.1-320928	NW_005394545.1	320942	CCCCATTCCAAGTCCTGGGGCAGGCCGGAAT	0	0.7	1.81	1.21	4.87	4.55	-2.0306	0.0256743	Down	Intron,Upstream	319917	329908	ALAD	1959.14	851.019	3067.26	3.60422	1.84969	0.00131038	0.00276847	Up	4.50371	4.64572	4.54835	17.8145	9.32912	8.12653
P2RX5	-3.31498	1.99497	B	NW_005396761.1-910080	NW_005396761.1	910094	GGGTGGGGGCAGGCCTGGGCATTCGCAGCAT	1.25	0.98	0.85	0	0.68	0.28	1.5783	0.0246103	UP	Upstream	792366	909851	ALPK2	4659.16	392.387	8925.94	22.7478	4.50766	1.48e-31	2.04e-30	Up	0.922159	0.934558	0.715821	14.5264	12.2325	8.84715
CLPX	-2.92515	1.85072	B	NW_005394090.1-1336162	NW_005394090.1	1336177	CAGCTACCTGAAGCCCGGGGAACACCTAACCC	0.77	0.65	1.2	0.04	0.28	0.19	2.26199	0.00166625	UP	Upstream	1326811	1335018	AMZ2	4481.37	1313.21	7649.52	5.82504	2.54227	9.24e-43	1.98e-41	Up	15.0328	12.9875	13.3217	57.3936	54.7425	51.4354
TRIP10	-3.58267	2.35603	B	NW_005394124.1-712851	NW_005394124.1	712866	GGATGCCTTTTCCTCCGGTTAGAATGGAATGC	0.04	0.23	0.28	0.69	0.37	1.72	-2.3787	0.00505515	Down	Upstream	713155	754588	ANKRD33B	941.27	4.26948	1878.27	439.93	8.78113	1.09e-15	6.62e-15	Up	0.043609	0.0530788	0.0214678	13.2394	5.06263	6.73161
SPTB	-2.48963	1.68148	B	NW_005395898.1-1749962	NW_005395898.1	1749976	GGGCTCACAGCTCCCTGGCCGCACACAGTGG	1.25	1.4	2.9	0.13	0.79	1	1.51959	0.049994	UP	Upstream	1750835	1859937	ANO1	63.6582	19.7658	107.551	5.44125	2.44394	2.33e-07	7.62e-07	Up	0.104977	0.0705923	0.078651	0.293731	0.390303	0.240089
TRIP10	-3.43746	2.35603	B	NW_005393621.1-948790	NW_005393621.1	948805	GGCTCCAAATCAGCCCGGAGCCTGTCTGACCT	1.32	1.18	0.77	0.23	0.82	0.28	1.26924	0.0480281	UP	Upstream	949083	958677	ANXA9	15.9636	0.973157	30.954	31.8078	4.99131	4.08e-06	1.18e-05	Up	0.0176615	0	0	0.171155	0.269766	0.146469
TRAF3IP2	-2.50712	1.72591	B	NW_005393546.1-430968	NW_005393546.1	430983	GGGCGTTTCTCAGACCGGTGGGCTGTGGGTGT	0.48	0.65	0.63	0.12	0.2	0.22	1.65552	0.0131256	UP	Upstream	432466	435401	AP5B1	418.163	94.6147	741.712	7.83928	2.97072	3.21e-10	1.34e-09	Up	0.524487	0.931115	1.52675	6.59047	3.7429	4.0993
TRAF3IP2	-2.50712	1.72591	B	NW_005393546.1-431021	NW_005393546.1	431036	CTGTGCCCTGGAAACCGGCGGTCAGTGGGGCC	0.11	0.11	0.07	0.61	0.14	0.44	-1.99447	0.0175993	Down	Upstream	432466	435401	AP5B1	418.163	94.6147	741.712	7.83928	2.97072	3.21e-10	1.34e-09	Up	0.524487	0.931115	1.52675	6.59047	3.7429	4.0993
ACYP1	-1.91053	1.3195	B	NW_005393546.1-431014	NW_005393546.1	431028	TGCGGTTCTGTGCCCTGGAAACCGGCGGTCA	0.38	0.42	0.24	2.15	0.57	1.99	-2.15162	0.00728718	Down	Upstream	432466	435401	AP5B1	418.163	94.6147	741.712	7.83928	2.97072	3.21e-10	1.34e-09	Up	0.524487	0.931115	1.52675	6.59047	3.7429	4.0993
LOC102267851	-3.19213	2.3642	B	NW_005394887.1-1348726	NW_005394887.1	1348741	AATGAAAGAATGTACCGGAAAGCAGAGTTGTC	0.4	0.15	0.18	0.31	0.73	1.06	-1.56902	0.0340388	Down	Upstream	1350595	1352431	ARL11	192.128	5.07942	379.177	74.6497	6.22206	3.32e-56	1.13e-54	Up	0.133922	0.0778317	0.0262189	2.54222	2.52231	2.90075
HAGH	-3.1007	2.41628	B	NW_005395565.1-700919	NW_005395565.1	700934	GGGGCCATCCCAACCCGGGGCTGGGGACTGGC	0.26	0.11	0.18	0.38	0.7	0.88	-1.87174	0.00927989	Down	Upstream	701085	708664	ASB16	1188.86	198.474	2179.25	10.98	3.45681	2.11e-59	7.93e-58	Up	1.98683	1.80093	1.73718	12.609	12.206	13.4918
MRPS26	-1.68958	1.34474	B	NW_005394278.1-358166	NW_005394278.1	358181	TCACTCAGTCGTGTCCGGTTCTTGGCGACCCC	0.15	0.08	0.32	0.61	0.39	0.81	-1.77488	0.0130523	Down	Intron,Upstream	352405	358805	C5AR2	63.0559	4.82286	121.289	25.1488	4.65242	2.04e-06	6.06e-06	Up	0	0.116336	0.0321038	0.810079	0.439446	0.304088
HAGH	-2.87174	2.41628	B	NW_005396040.1-434878	NW_005396040.1	434893	CTCACCCCCACGCCCCGGGGTGTTCCCCACCC	0.07	0.11	0.11	0.15	0.62	0.44	-2.04501	0.0127468	Down	Upstream	377640	434361	CACNA1S	21782.4	4034.67	39530.1	9.79761	3.29243	8.52e-72	4.49e-70	Up	11.595	8.12898	8.94698	70.9979	57.6178	61.4541
DLST	-1.88771	1.59071	B	NW_005396040.1-435073	NW_005396040.1	435088	AGGTGGACAATGACCCGGAACCACAGAGCCCA	0.29	0.19	0.67	2.57	1.63	0.56	-2.04725	0.00325775	Down	Upstream	377640	434361	CACNA1S	21782.4	4034.67	39530.1	9.79761	3.29243	8.52e-72	4.49e-70	Up	11.595	8.12898	8.94698	70.9979	57.6178	61.4541
GPR146	-3.27047	2.81294	B	NW_005396040.1-435465	NW_005396040.1	435480	CTGCGCCTGGGGCCCCGGGGTTAGGGATCAGG	0.22	0.19	0.32	1.15	0.62	0.63	-1.72154	0.0097307	Down	Upstream	377640	434361	CACNA1S	21782.4	4034.67	39530.1	9.79761	3.29243	8.52e-72	4.49e-70	Up	11.595	8.12898	8.94698	70.9979	57.6178	61.4541
MRPL41	-1.70943	1.47535	B	NW_005396040.1-435457	NW_005396040.1	435471	CTTCTGGGCTGCGCCTGGGGCCCCGGGGTTA	0.75	0.7	1.09	4.03	2.49	2.84	-1.87016	0.00528563	Down	Upstream	377640	434361	CACNA1S	21782.4	4034.67	39530.1	9.79761	3.29243	8.52e-72	4.49e-70	Up	11.595	8.12898	8.94698	70.9979	57.6178	61.4541
DHRS3	-3.3179	2.89602	B	NW_005394090.1-2564001	NW_005394090.1	2564016	GGTCTGAGGGTAACCCGGACTTTGAGGGTGGC	1.03	1.33	0.84	3.19	1.83	2.47	-1.24531	0.0104746	Down	Upstream	2564374	2573557	CACNG1	880.778	140.479	1621.08	11.5397	3.52853	4.66e-57	1.63e-55	Up	0.779082	0.294211	0.300035	5.42655	4.87685	4.38124
LBX1	-2.70191	2.37418	B	NW_005394090.1-2564334	NW_005394090.1	2564348	CGGCCGACGGACCCCAGGCGCCCACGGCCCC	0.5	2.1	1.93	0.27	0	0.28	2.99305	0.00092621	UP	Upstream	2564374	2573557	CACNG1	880.778	140.479	1621.08	11.5397	3.52853	4.66e-57	1.63e-55	Up	0.779082	0.294211	0.300035	5.42655	4.87685	4.38124
GPS1	-1.88346	1.65679	B	NW_005394204.1-1067375	NW_005394204.1	1067390	CCAGGGATCAAACCCCGGGTCTCTTGTGTCTC	0.18	0	0	0.69	0.11	0.25	-2.46736	0.0164396	Down	Upstream	1059259	1066189	CD8A	11.8112	0.679041	22.9434	33.788	5.07844	7.37e-05	0.000184107	Up	0	0	0.0414008	0.202273	0.0887828	0.182444
CTSD	-2.16825	1.93427	B	NW_005394204.1-1067362	NW_005394204.1	1067376	GAATCTTCCCAAGCCAGGGATCAAACCCCGG	0.63	0	0	2.42	0.45	1.14	-2.60995	0.011159	Down	Upstream	1059259	1066189	CD8A	11.8112	0.679041	22.9434	33.788	5.07844	7.37e-05	0.000184107	Up	0	0	0.0414008	0.202273	0.0887828	0.182444
LOC102264736	-2.43358	2.20474	B	NW_005395530.1-14477	NW_005395530.1	14492	ACGCCCTCATCCAGCCGGCCACCACCCACAGC	0.15	0.15	0.04	0.81	0.62	0.78	-2.71546	0.000270703	Down	Upstream	15928	28834	CD9	261.062	52.1785	469.946	9.00651	3.17097	1.44e-05	3.9e-05	Up	0.631551	0.918481	1.42685	8.92193	2.86985	5.14186
ALAD	-2.0306	1.84969	B	NW_005394378.1-212021	NW_005394378.1	212036	AGCCGAGGGGGGAACCGGATGCCTCCTGGCGG	0.04	0.08	0.07	0.23	0.23	0.31	-2.03032	0.00982855	Down	Upstream	212973	214393	CHCHD10	3278.92	140.893	6416.95	45.5448	5.50921	1.17e-52	3.49e-51	Up	9.73557	10.85	10.4498	257.206	318.994	332.334
DHRS3	-3.1512	2.89602	B	NW_005394378.1-212032	NW_005394378.1	212046	GAACCGGATGCCTCCTGGCGGGTGCTCTGTG	0.13	0.28	0.24	0.81	0.91	1.42	-2.19575	0.00414193	Down	Upstream	212973	214393	CHCHD10	3278.92	140.893	6416.95	45.5448	5.50921	1.17e-52	3.49e-51	Up	9.73557	10.85	10.4498	257.206	318.994	332.334
MRPL23	-1.51332	1.39591	B	NW_005395558.1-662901	NW_005395558.1	662916	GACTGGCCACCTGCCCGGACGACAGAACCGGT	0.77	0.57	0.7	1.11	1.77	1.44	-1.10987	0.0377753	Down	Upstream	663305	670797	CHMP6	882.426	475.336	1289.52	2.71286	1.43981	3.94e-12	1.89e-11	Up	5.31771	6.64902	6.10374	10.9899	11.6832	10.112
LOC102264736	-2.29999	2.20474	B	NW_005395558.1-662914	NW_005395558.1	662929	CCCGGACGACAGAACCGGTGGGGCACGCTGCC	0.77	0.57	0.7	1.11	1.77	1.44	-1.10987	0.0377751	Down	Upstream	663305	670797	CHMP6	882.426	475.336	1289.52	2.71286	1.43981	3.94e-12	1.89e-11	Up	5.31771	6.64902	6.10374	10.9899	11.6832	10.112
CTSD	-1.97846	1.93427	B	NW_005394172.1-1159245	NW_005394172.1	1159260	GAATCTTTTCCCATCCGGGTGGGCACCAGATT	0	0.08	0.04	0.31	0.25	0.34	-2.92515	0.000650289	Down	Upstream	1121394	1158271	CLPX	4698.87	2039.97	7357.78	3.60681	1.85072	2.17e-24	2.15e-23	Up	8.08956	7.75409	8.00043	18.8248	18.3111	18.2823
ALAD	-1.84801	1.84969	B	NW_005395683.1-335984	NW_005395683.1	335999	AGTCAAGTAGAGGGCCGGTTTCCAGAGAAAAC	0	0	0	0.38	0.37	0.44	-6.56893	3.42e-07	Down	Upstream	332387	334735	CNBP	18811	5472.27	32149.7	5.87502	2.55459	1.49e-45	3.52e-44	Up	38.7768	38.3823	40.2573	142.465	138.989	144.016
MRPS34	-1.70796	1.72923	B	NW_005394688.1-238982	NW_005394688.1	238996	GGGCAGCCCCACCCCAGGGCCCTCTTTGCAC	0.63	4.35	1.81	0.94	0.34	0.57	1.85832	0.0336505	UP	Upstream	230379	238866	CPT1B	3118.33	754.569	5482.1	7.2652	2.861	5.89e-51	1.66e-49	Up	3.46136	4.00338	4.48947	22.1646	16.7588	15.703
PDK2	-2.27554	2.57264	B	NW_005394689.1-201234	NW_005394689.1	201249	AGGATCCTCCTGACCCGGGGATCAGAACCCAG	0.22	0.08	0.32	0.96	0.54	0.85	-1.94628	0.00633633	Down	Upstream	178863	200500	CS	7809.65	2084.49	13534.8	6.4931	2.69891	1.85e-28	2.18e-27	Up	20.152	18.9448	20.0259	72.1396	83.5787	87.4551
HRAS	-2.56485	2.93086	B	NW_005394689.1-201249	NW_005394689.1	201263	CGGGGATCAGAACCCAGGTCTCCTGCGTCAC	0.75	0.28	1.09	3.36	2.15	3.84	-2.11728	0.00241019	Down	Upstream	178863	200500	CS	7809.65	2084.49	13534.8	6.4931	2.69891	1.85e-28	2.18e-27	Up	20.152	18.9448	20.0259	72.1396	83.5787	87.4551
CD9	-2.71546	3.17097	B	NW_005394693.1-60555	NW_005394693.1	60570	GAGCTGGAAGAATGCCGGCCCAGGCCCGCACT	0.29	0.42	0.04	0.65	0.87	1.38	-1.97846	0.0104553	Down	Intron,Upstream	52164	67579	CTSD	6906.56	2864.7	10948.4	3.82184	1.93427	3.74e-27	4.21e-26	Up	27.4504	28.9083	25.6198	77.4011	65.3316	63.9364
PDE4C	-3.28112	3.90988	B	NW_005394693.1-60561	NW_005394693.1	60575	GAAGAATGCCGGCCCAGGCCCGCACTAAGGC	1	1.54	0.12	2.29	3.51	6.26	-2.16825	0.00623979	Down	Intron,Upstream	52164	67579	CTSD	6906.56	2864.7	10948.4	3.82184	1.93427	3.74e-27	4.21e-26	Up	27.4504	28.9083	25.6198	77.4011	65.3316	63.9364
TRIP10	-1.95241	2.35603	B	NW_005393917.1-500463	NW_005393917.1	500478	TGCCTTCATCCCAGCCGGCGGCCAGTGAAGGT	0.04	0	0.04	0.23	0.34	0.34	-3.47383	0.000176223	Down	Intron,Upstream	488535	502378	CYHR1	1512.03	778.485	2245.58	2.88456	1.52835	2.3e-15	1.37e-14	Up	7.22829	7.28155	7.69939	14.5492	12.1653	13.3266
TXNL1	-2.064	2.52981	B	NW_005393179.1-1890764	NW_005393179.1	1890779	GCACAGATGAAGCTCCGGCGACCTCCAGAGCC	0	0.57	0.46	0.81	0.84	2.16	-1.91753	0.0243387	Down	Exon,Upstream,Utr5prime	1890694	1909883	DDO	768.122	34.451	1501.79	43.5922	5.446	1.92e-49	5.2e-48	Up	0.268637	0.141087	0.167354	4.48556	5.65707	4.57415
ZCCHC9	-1.33355	1.66597	B	NW_005393336.1-298261	NW_005393336.1	298276	CAGCAATCCCACTGCCGGACATACACACTGAG	1.51	0.08	0.21	6.53	3.52	1.78	-2.75299	0.000618569	Down	Upstream	299667	324618	DERL1	2186.58	1183.91	3189.26	2.69384	1.42966	2.13e-14	1.2e-13	Up	5.9884	8.5736	8.32811	14.4591	11.2679	14.393
CS	-2.11728	2.69891	B	NW_005395914.1-466168	NW_005395914.1	466183	GTGGCTACCTGGCCCCGGGTATGTATCAGGGA	1.03	0.88	0.28	2.23	0.96	1.88	-1.24004	0.0412803	Down	Upstream	431684	465001	DHRS12	467.515	70.916	864.113	12.185	3.60704	1.57e-16	1.01e-15	Up	0.957282	0.783675	0.470433	6.20426	8.04242	4.9178
MRPL41	-1.15055	1.47535	B	NW_005395914.1-466279	NW_005395914.1	466294	AGCTTCCCCAGTGCCCGGCAGTTGAGGCAAGA	0.77	0.23	0.32	1.5	2.11	0.47	-1.63504	0.0203951	Down	Upstream	431684	465001	DHRS12	467.515	70.916	864.113	12.185	3.60704	1.57e-16	1.01e-15	Up	0.957282	0.783675	0.470433	6.20426	8.04242	4.9178
LOC102269753	-1.8277	2.37062	B	NW_005395914.1-466162	NW_005395914.1	466176	CTGCTTGTGGCTACCTGGCCCCGGGTATGTA	3.5	3.23	0.97	7.8	3.85	8.53	-1.40799	0.0237591	Down	Upstream	431684	465001	DHRS12	467.515	70.916	864.113	12.185	3.60704	1.57e-16	1.01e-15	Up	0.957282	0.783675	0.470433	6.20426	8.04242	4.9178
CHMP6	-1.10987	1.43981	B	NW_005393062.1-907824	NW_005393062.1	907839	CGGGTATCATTATCCCGGTCTGCCAGGTAGTG	0.07	0	0.04	0.38	0.23	0.44	-3.1512	0.000337202	Down	Upstream	855699	906330	DHRS3	2118.97	501.903	3736.03	7.44372	2.89602	7.28e-15	4.21e-14	Up	3.23563	4.31671	5.45072	27.9362	17.709	16.981
CHMP6	-1.10987	1.43981	B	NW_005393062.1-907833	NW_005393062.1	907847	TTATCCCGGTCTGCCAGGTAGTGCAGGAGGG	0.25	0	0.12	1.34	0.91	1.99	-3.3179	0.00011371	Down	Upstream	855699	906330	DHRS3	2118.97	501.903	3736.03	7.44372	2.89602	7.28e-15	4.21e-14	Up	3.23563	4.31671	5.45072	27.9362	17.709	16.981
USP2	-2.47336	3.28882	B	NW_005394281.1-568981	NW_005394281.1	568996	ATTTTAATAAATGGCCGGAGATAAAAGAAGTG	0.04	0.04	0.14	0.19	0.31	0.31	-1.88771	0.0176415	Down	Upstream	569487	587363	DLST	3907.07	1947.7	5866.43	3.01197	1.59071	5.28e-14	2.89e-13	Up	16.5779	14.4502	15.7033	30.607	34.3685	38.6161
RNASEL	-2.74572	3.67818	B	NW_005393878.1-172998	NW_005393878.1	173013	ACATCTTGGTCCCTCCGGCCCATATATAGGAC	0.18	0.15	0.35	0.04	0.03	0.06	2.2798	0.0132254	UP	Upstream	174656	196643	DNTTIP1	1052.12	389.293	1714.95	4.40528	2.13923	2.13e-25	2.2e-24	Up	3.76491	4.19626	3.58978	10.6765	10.2459	9.76173
AP5B1	-2.15162	2.97072	B	NW_005398174.1-85129	NW_005398174.1	85144	CAGACCTCAGGGACCCGGCAGGCGGGGCCAGG	0.07	0	0	0.23	0.14	0.13	-2.56969	0.0172786	Down	Upstream	76889	84730	EEF1A2	52435.5	82.8629	104788	1264.6	10.3045	0	0	Up	0.737741	0.438655	0.64071	484.033	405.314	418.914
LOC102278882	-2.85358	3.9515	B	NW_005398174.1-85975	NW_005398174.1	85990	AGCGATGGGACCCCCCGGCAGGCCAGGAAGTA	0.37	0.27	0.14	2.54	1.1	0.81	-2.51621	0.000247274	Down	Upstream	76889	84730	EEF1A2	52435.5	82.8629	104788	1264.6	10.3045	0	0	Up	0.737741	0.438655	0.64071	484.033	405.314	418.914
CS	-1.94628	2.69891	B	NW_005398174.1-86211	NW_005398174.1	86226	GGTTGGCAAGTGACCCGGCACTTCCTCGCGCT	0.15	0.38	0.42	0.96	1.61	3.38	-2.6837	9.25e-05	Down	Upstream	76889	84730	EEF1A2	52435.5	82.8629	104788	1264.6	10.3045	0	0	Up	0.737741	0.438655	0.64071	484.033	405.314	418.914
LOC102269753	-1.67812	2.37062	B	NW_005398174.1-85143	NW_005398174.1	85157	CCGGCAGGCGGGGCCAGGGTGGGAGCGCACC	0.25	0	0	0.81	0.57	0.57	-2.70932	0.00596209	Down	Upstream	76889	84730	EEF1A2	52435.5	82.8629	104788	1264.6	10.3045	0	0	Up	0.737741	0.438655	0.64071	484.033	405.314	418.914
RNASEL	-2.58934	3.67818	B	NW_005398174.1-85984	NW_005398174.1	85998	ACCCCCCGGCAGGCCAGGAAGTAGAGATAGG	1.25	0.98	0.48	8.87	4.42	3.7	-2.6475	0.000120784	Down	Upstream	76889	84730	EEF1A2	52435.5	82.8629	104788	1264.6	10.3045	0	0	Up	0.737741	0.438655	0.64071	484.033	405.314	418.914
LOC102278882	-2.72382	3.9515	B	NW_005393930.1-581770	NW_005393930.1	581784	ACCCAATCAGCGGCCTGGCTGCTGTCTACCG	2	0.98	0.97	0.27	0.57	0	2.11741	0.00389106	UP	Upstream	569826	581681	EIF4G2	40305.4	18875.4	61735.4	3.27067	1.70959	1.83e-14	1.03e-13	Up	71.2898	74.8277	79.8737	163.368	125.376	172.847
PHKG1	-2.62056	3.89241	B	NW_005393377.1-3494809	NW_005393377.1	3494824	ACCTAATATGTGCCCCGGCTTAGAAGAGGAAA	0.07	0	0	0.92	0.79	0.13	-4.42408	4.09e-05	Down	Upstream	3495938	3507550	EMC8	721.365	350.985	1091.75	3.11052	1.63716	2.41e-14	1.35e-13	Up	5.47266	4.82467	5.67207	12.2626	12.315	12.3642
AP5B1	-1.99447	2.97072	B	NW_005394199.1-983009	NW_005394199.1	983024	ACAACCTTTCAGCCCCGGAACAGGTATTTGAC	0.55	0.38	0.14	0	0.03	0.06	3.29378	0.000719365	UP	Intron,Upstream	959234	984159	EML2	237.353	109.741	364.964	3.32569	1.73365	1.57e-07	5.23e-07	Up	0.581094	0.483326	0.420135	1.11842	1.421	1.25542
SPEG	-1.85007	2.7663	B	NW_005395518.1-305159	NW_005395518.1	305174	GCACTGGAGCCTGCCCGGCTCCTCTGTCCATG	0.11	0	0.42	0.73	0.68	0.34	-1.71245	0.0421979	Down	Upstream	288556	303584	ETS2	3847.84	592.215	7103.47	11.9948	3.58433	2.06e-29	2.55e-28	Up	3.15494	3.53113	3.27704	31.535	23.3489	20.1059
FXR1	-1.408	2.1194	B	NW_005392868.1-213721	NW_005392868.1	213736	GAGGGGCGGCAGAGCCGGGTGGGCCCCTGCCC	0.4	0.34	0.46	0.08	0.11	0.22	1.47166	0.0365455	UP	Upstream	215223	218768	FBXW5	1016	317.511	1714.49	5.39979	2.4329	2.45e-31	3.36e-30	Up	3.60175	3.65902	3.94466	14.4905	14.9781	13.5541
PHKG1	-2.58049	3.89241	B	NW_005393450.1-4020255	NW_005393450.1	4020270	CTGCTGCACAGTGGCCGGCAGCCCAGGCCACC	0.4	0.3	0.25	0.08	0.06	0.13	1.80411	0.0230766	UP	Intron,Upstream	4015880	4024708	FHL3	4434	796.385	8071.61	10.1353	3.34132	4.17e-06	1.2e-05	Up	9.06284	10.2479	9.08643	91.5679	33.9318	65.3567
KLHL38	-1.77167	2.7198	B	NW_005393450.1-4020264	NW_005393450.1	4020278	AGTGGCCGGCAGCCCAGGCCACCCTCAGATG	1.38	1.12	0.85	0.27	0.23	0.57	1.63768	0.0187108	UP	Intron,Upstream	4015880	4024708	FHL3	4434	796.385	8071.61	10.1353	3.34132	4.17e-06	1.2e-05	Up	9.06284	10.2479	9.08643	91.5679	33.9318	65.3567
RILP	-2.91687	4.56384	B	NW_005392984.1-2360265	NW_005392984.1	2360280	CCCAGGGATCAAACCCGGGTCTCCAGGGATCA	0.29	0.19	0.35	0.12	0	0.06	2.2234	0.00970379	UP	Upstream	2361224	2482743	FNIP1	6269.04	3045.47	9492.61	3.11696	1.64014	5.34e-20	4.21e-19	Up	7.43602	7.81816	7.84226	16.1891	15.1064	15.0433
PSMB9	-2.98363	4.68308	B	NW_005392984.1-2360253	NW_005392984.1	2360267	GGATCTTCCCGGCCCAGGGATCAAACCCGGG	1	0.7	1.21	0.4	0	0.28	2.08143	0.0128617	UP	Upstream	2361224	2482743	FNIP1	6269.04	3045.47	9492.61	3.11696	1.64014	5.34e-20	4.21e-19	Up	7.43602	7.81816	7.84226	16.1891	15.1064	15.0433
CACNA1S	-2.04725	3.29243	B	NW_005392984.1-2360274	NW_005392984.1	2360288	CAAACCCGGGTCTCCAGGGATCAAAGGCAGA	1	0.7	1.21	0.4	0	0.28	2.08142	0.0128621	UP	Upstream	2361224	2482743	FNIP1	6269.04	3045.47	9492.61	3.11696	1.64014	5.34e-20	4.21e-19	Up	7.43602	7.81816	7.84226	16.1891	15.1064	15.0433
CACNA1S	-2.04501	3.29243	B	NW_005393385.1-2971473	NW_005393385.1	2971488	CTGTAAATATATACCCGGCTGTATGAATGAAC	0.26	0.42	0.32	0.81	0.62	1.16	-1.408	0.0306199	Down	Intron,Upstream	2951278	3024865	FXR1	28839.9	10791.1	46888.7	4.34512	2.1194	4.99e-33	7.43e-32	Up	52.2637	46.2303	47.9695	150.436	147.854	140.305
RDH5	-1.65179	2.68554	B	NW_005393189.1-25315	NW_005393189.1	25330	CGGGCTCTGGGGTCCCGGGGCGCCCCCCACCG	0.15	0.3	0.18	0.08	0.03	0.06	1.84516	0.0452907	UP	Upstream	27126	30073	GDF9	28.4711	5.09378	51.8485	10.1788	3.34749	3.83e-06	1.11e-05	Up	0.0429025	0.0709845	0.0714536	0.23966	0.336777	0.386558
PSMB9	-2.8598	4.68308	B	NW_005393189.1-25330	NW_005393189.1	25345	CGGGGCGCCCCCCACCGGATCCCCTCAATCTT	0.15	0.3	0.18	0.08	0.03	0.06	1.84516	0.0452907	UP	Upstream	27126	30073	GDF9	28.4711	5.09378	51.8485	10.1788	3.34749	3.83e-06	1.11e-05	Up	0.0429025	0.0709845	0.0714536	0.23966	0.336777	0.386558
USP2	-1.98423	3.28882	B	NW_005396561.1-84649	NW_005396561.1	84664	AACGCGTTCTGGCTCCGGCGGTAAGAACATTG	0	0.08	0	0.23	0.2	0.38	-3.27047	0.000795099	Down	Upstream	73669	84452	GPR146	99.5988	24.8154	174.382	7.02716	2.81294	1.42e-12	7.04e-12	Up	0.50983	0.690853	0.659451	3.26031	2.44318	2.11429
HPCAL4	-2.65098	4.44958	B	NW_005395032.1-286907	NW_005395032.1	286922	AGCTGAACGCTCGGCCGGACCATGATGGCCCA	0.29	0	0.11	0.77	0.54	0.19	-1.88346	0.0278573	Down	Exon,Upstream,Utr5prime	282435	287025	GPS1	1511.35	727.811	2294.89	3.15315	1.65679	1.35e-17	9.28e-17	Up	4.41522	4.79491	4.7731	10.1473	9.75101	8.84126
RSPH14	-2.21679	3.72547	B	NW_005392842.1-162269	NW_005392842.1	162284	CCACGAAGTGTATCCCGGCTTTTCACGTGAAC	0.04	0.15	0.11	0.54	0.56	1.06	-2.87174	0.000304106	Down	Intron,Upstream	161906	174231	HAGH	1609.19	507.797	2710.58	5.33791	2.41628	1.91e-34	3.02e-33	Up	6.11564	5.79611	7.76969	23.7828	19.6572	24.4728
PHKG1	-2.24381	3.89241	B	NW_005392842.1-162292	NW_005392842.1	162307	CACGTGAACTGTGGCCGGCGAGTTGCTGGACC	0.66	0.57	1.23	1.31	2.25	2	-1.20919	0.0229249	Down	Intron,Upstream	161906	174231	HAGH	1609.19	507.797	2710.58	5.33791	2.41628	1.91e-34	3.02e-33	Up	6.11564	5.79611	7.76969	23.7828	19.6572	24.4728
PHKG1	-2.24381	3.89241	B	NW_005392842.1-162334	NW_005392842.1	162349	CTAGTTCTCCTATCCCGGCCTCTAAAACGGGA	0.07	0	0.11	0.54	0.84	0.25	-3.1007	0.000256122	Down	Intron,Upstream	161906	174231	HAGH	1609.19	507.797	2710.58	5.33791	2.41628	1.91e-34	3.02e-33	Up	6.11564	5.79611	7.76969	23.7828	19.6572	24.4728
ORMDL3	-1.41785	2.46544	B	NW_005392840.1-460300	NW_005392840.1	460315	GCCAATGCTCAGAACCGGGGCTGAATGGATAG	0.18	0.08	0.07	0.81	0.73	0.56	-2.65098	0.000330948	Down	Intron,Upstream	456404	465076	HPCAL4	26.4894	2.31853	50.6603	21.8502	4.44958	0.00189375	0.00390612	Up	0.0227683	0	0.044603	0.24325	0.255078	0.578992
OLFM1	-2.02757	3.52674	B	NW_005393640.1-446285	NW_005393640.1	446300	TGCTTTCTGGAGCCCCGGCCTCCTGTCCACCT	0.22	0.04	0.18	0.61	1.21	0.75	-2.56485	0.000359219	Down	Upstream	446951	448600	HRAS	1321.39	306.385	2336.39	7.62566	2.93086	2.94e-46	7.12e-45	Up	6.37044	6.44078	6.90071	35.5853	30.0822	31.0504
CACNA1S	-1.87016	3.29243	B	NW_005393769.1-4483493	NW_005393769.1	4483508	AGTTCAGAGCAGACCCGGCCTTTCACAGGACG	1.66	1.37	0.77	0.12	0.11	0.22	3.0096	1.89e-05	UP	Upstream	4478201	4483005	HSF4	687.11	8.5204	1365.7	160.286	7.3245	1.91e-123	3.85e-121	Up	0.101819	0.0584386	0.0587268	7.28278	7.62418	6.94316
MAST4	-1.15565	2.05618	B	NW_005393769.1-4483734	NW_005393769.1	4483749	CAGGGCGCCCTGGACCGGTACCGACGCCACTC	0.63	0.23	0.67	0.04	0.06	0	3.79215	4.61e-05	UP	Upstream	4478201	4483005	HSF4	687.11	8.5204	1365.7	160.286	7.3245	1.91e-123	3.85e-121	Up	0.101819	0.0584386	0.0587268	7.28278	7.62418	6.94316
VDAC3	-1.5379	2.77933	B	NW_005393769.1-4484238	NW_005393769.1	4484253	CTCTGCAGGCAGCACCGGCTCTAGCTCCAGCT	0.29	0.23	0.35	0	0	0	6.09787	7.65e-06	UP	Upstream	4478201	4483005	HSF4	687.11	8.5204	1365.7	160.286	7.3245	1.91e-123	3.85e-121	Up	0.101819	0.0584386	0.0587268	7.28278	7.62418	6.94316
NDUFA3	-1.39377	2.53001	B	NW_005393769.1-4484331	NW_005393769.1	4484346	CGCGCGTGCGTCTTCCGGACACGCGCACCGCA	1.36	0.69	0.74	0.12	0.03	0.03	3.94561	2.71e-06	UP	Upstream	4478201	4483005	HSF4	687.11	8.5204	1365.7	160.286	7.3245	1.91e-123	3.85e-121	Up	0.101819	0.0584386	0.0587268	7.28278	7.62418	6.94316
KLHL38	-1.48414	2.7198	B	NW_005393769.1-4484478	NW_005393769.1	4484493	CTCGAGCACGGAGCCCGGCCCCACGCTGCCCA	0.85	0.15	0.42	0.04	0.03	0	4.17463	7.44e-05	UP	Upstream	4478201	4483005	HSF4	687.11	8.5204	1365.7	160.286	7.3245	1.91e-123	3.85e-121	Up	0.101819	0.0584386	0.0587268	7.28278	7.62418	6.94316
LOC102264736	-1.19563	2.20474	B	NW_005393769.1-4484532	NW_005393769.1	4484547	AAGGCTGCGGAGCTCCGGACAACCGTGTGCCA	0.74	0.69	0.6	0	0.11	0.22	2.46817	0.00135385	UP	Upstream	4478201	4483005	HSF4	687.11	8.5204	1365.7	160.286	7.3245	1.91e-123	3.85e-121	Up	0.101819	0.0584386	0.0587268	7.28278	7.62418	6.94316
ASB16	-1.87174	3.45681	B	NW_005393769.1-4484726	NW_005393769.1	4484741	GCCCAGGGGTACGGCCGGTCAGTGCAGTCAGT	0.66	0.61	0.46	0.04	0.06	0.03	3.60741	1.16e-05	UP	Upstream	4478201	4483005	HSF4	687.11	8.5204	1365.7	160.286	7.3245	1.91e-123	3.85e-121	Up	0.101819	0.0584386	0.0587268	7.28278	7.62418	6.94316
TRPT1	-1.58024	2.9191	B	NW_005393769.1-4484957	NW_005393769.1	4484972	CCTCTCTCTGGGTTCCGGTTACCATCCCCACT	1.47	2.02	0.99	0.04	0.06	0.03	4.98613	3.11e-09	UP	Upstream	4478201	4483005	HSF4	687.11	8.5204	1365.7	160.286	7.3245	1.91e-123	3.85e-121	Up	0.101819	0.0584386	0.0587268	7.28278	7.62418	6.94316
TECR	-1.45181	2.6933	B	NW_005393769.1-4483729	NW_005393769.1	4483743	GGACTCAGGGCGCCCTGGACCGGTACCGACG	2.13	0.84	2.3	0.13	0.23	0	3.6376	4.19e-05	UP	Upstream	4478201	4483005	HSF4	687.11	8.5204	1365.7	160.286	7.3245	1.91e-123	3.85e-121	Up	0.101819	0.0584386	0.0587268	7.28278	7.62418	6.94316
PHKG1	-2.07468	3.89241	B	NW_005393769.1-4484715	NW_005393769.1	4484729	CAGGCCTCGCAGCCCAGGGGTACGGCCGGTC	2.25	2.24	1.57	0.13	0.23	0.14	3.45104	1.45e-05	UP	Upstream	4478201	4483005	HSF4	687.11	8.5204	1365.7	160.286	7.3245	1.91e-123	3.85e-121	Up	0.101819	0.0584386	0.0587268	7.28278	7.62418	6.94316
LINGO1	-2.39457	4.51174	B	NW_005395164.1-530926	NW_005395164.1	530941	CCCAAGGAATCTGGCCGGGCTGAGTTAGCTAG	0.11	0.04	0.18	0.61	0.51	0.22	-2.00678	0.00698694	Down	Upstream	525576	529855	INCA1	198.318	16.5168	380.118	23.0141	4.52445	2.51e-07	8.17e-07	Up	0.0457709	0.180264	0.181504	1.63301	3.90746	2.68969
UBAC1	-1.26714	2.40186	B	NW_005395731.1-602037	NW_005395731.1	602051	TCCTTTTGGAGTCCCTGGTCCCCCAGCTATG	8.13	1.12	5.2	0.13	0.34	1.56	2.79104	0.00219901	UP	Upstream	591082	601131	ITK	13.9965	0	27.9931	Inf	Inf	1.11e-07	3.73e-07	Up	0	0	0	0.13547	0.106352	0.132796
JUNB	-2.50835	4.76888	B	NW_005396726.1-125987	NW_005396726.1	126002	TGTGACCTACAAAACCGGGGACAGGTGTCAGC	0.29	0.23	0.32	0.61	0.82	0.59	-1.28767	0.0414256	Down	Upstream	29457	124674	JPH1	40021.7	5108.99	74934.3	14.6672	3.87452	1.01e-94	9.26e-93	Up	26.2212	19.6618	23.0104	222.069	199.038	211.105
SOD2	-1.74452	3.32611	B	NW_005394235.1-519629	NW_005394235.1	519644	CCCTCCAGCCTCTCCCGGGTACACTTTTGATC	0	0.08	0.04	0.19	0.2	0.28	-2.50835	0.00555536	Down	Upstream	520274	522058	JUNB	2050.27	145.084	3955.45	27.2632	4.76888	3.64e-07	1.17e-06	Up	1.7429	2.63726	1.82954	22.195	51.2878	29.773
CACNA1S	-1.72154	3.29243	B	NW_005394172.1-1046904	NW_005394172.1	1046919	CGGAAGTGAGTGACCCGGCAGGTGTCCAGATG	0.04	0.15	0.14	0.85	0.28	0.19	-1.94257	0.0244502	Down	Upstream	1047114	1048526	KBTBD13	42.9071	0	85.8142	Inf	Inf	2.25e-21	1.9e-20	Up	0	0	0	1.43401	1.11299	0.55578
CD8A	-2.60995	5.07844	B	NW_005394172.1-1047069	NW_005394172.1	1047084	CTGCGTCCAGGCCCCCGGAGGTGGCCTCTGCC	0.26	0.53	0.18	0.69	0.65	1.19	-1.41256	0.0414167	Down	Upstream	1047114	1048526	KBTBD13	42.9071	0	85.8142	Inf	Inf	2.25e-21	1.9e-20	Up	0	0	0	1.43401	1.11299	0.55578
HAGH	-1.20919	2.41628	B	NW_005394172.1-1047062	NW_005394172.1	1047076	GTGGCCGCTGCGTCCAGGCCCCCGGAGGTGG	0.88	1.96	0.6	2.42	2.6	5.4	-1.59376	0.0272155	Down	Upstream	1047114	1048526	KBTBD13	42.9071	0	85.8142	Inf	Inf	2.25e-21	1.9e-20	Up	0	0	0	1.43401	1.11299	0.55578
SERINC2	-1.4444	2.89275	B	NW_005393395.1-2880765	NW_005393395.1	2880780	GCTTGGCAAACACACCGGATGGAAGCCTCACT	0.52	0.46	0.56	1.11	1.24	1.28	-1.27227	0.0217035	Down	Upstream	2868748	2879399	KLHL21	3120.53	685.593	5555.46	8.10315	3.01848	8.64e-56	2.9e-54	Up	5.8116	6.1859	6.60708	34.9397	28.3467	33.1698
LOC102267851	-1.1715	2.3642	B	NW_005393335.1-378071	NW_005393335.1	378086	CATGTGGGCATGCGCCGGCCCCACAGGCCCTC	0.26	0.42	0.46	0.92	1.04	1.82	-1.77167	0.00473145	Down	Upstream	379110	390118	KLHL38	1180.08	311.048	2049.12	6.58779	2.7198	1.08e-05	2.98e-05	Up	1.74839	2.07451	1.52327	12.2711	5.75894	5.82139
CD8A	-2.46736	5.07844	B	NW_005393335.1-378333	NW_005393335.1	378348	GAGGTGGAAAGTCTCCGGAGGGACCAGCTGCG	0.15	0.23	0.39	0.42	1.24	0.47	-1.48414	0.0407344	Down	Upstream	379110	390118	KLHL38	1180.08	311.048	2049.12	6.58779	2.7198	1.08e-05	2.98e-05	Up	1.74839	2.07451	1.52327	12.2711	5.75894	5.82139
TEX2	-1.25988	2.63474	B	NW_005392962.1-2408848	NW_005392962.1	2408863	CTGTCGCTTCGGCTCCGGCCAGTGGAGAGGTG	0.11	0	0	0.27	0.28	0.22	-2.70191	0.00250749	Down	Upstream	2410255	2411777	LBX1	42.4739	13.7358	71.212	5.1844	2.37418	2.1e-05	5.6e-05	Up	0.408711	0.308034	0.265409	1.09454	0.757569	1.06726
ETS2	-1.71245	3.58433	B	NW_005393562.1-1408424	NW_005393562.1	1408439	GGACACCAGTCACACCGGACTAAAGGCCAACC	0.15	0.5	0.25	0.04	0	0.09	2.63201	0.00555422	UP	Upstream	1410286	1414607	LDHD	235.846	3.93886	467.753	118.754	6.89183	3.53e-39	6.65e-38	Up	0.0350268	0.0504663	0.050632	2.76601	3.23321	2.32427
PRODH	-2.07284	4.38245	B	NW_005393315.1-218978	NW_005393315.1	218992	AAGCCACTGGATCCCAGGGATGTAGGACAGT	0.13	0	0.12	0.54	0.45	0.57	-2.39457	0.0209373	Down	Upstream	219268	222312	LINGO1	1817.43	152.646	3482.21	22.8123	4.51174	1.53e-99	1.64e-97	Up	1.20105	1.19084	1.13258	19.9384	14.4816	16.6629
UBAC1	-1.1172	2.40186	B	NW_005396601.1-118527	NW_005396601.1	118542	AGGCTGGGGGACAACCGGCCAAAGCTAAGTGG	0.48	0.08	0.46	1.81	2.17	0.97	-2.29999	0.000530396	Down	Upstream	6253	117972	LOC102264736	1061.41	378.404	1744.41	4.60991	2.20474	7.21e-27	7.98e-26	Up	2.64752	3.0127	3.52083	10.3701	9.41956	8.72204
PHKG1	-1.80225	3.89241	B	NW_005396601.1-118612	NW_005396601.1	118627	CAGGGTGAGGCAACCCGGCCTTTTTAAGACCA	0.37	0	0.21	1.5	1.46	0.19	-2.43358	0.00834238	Down	Upstream	6253	117972	LOC102264736	1061.41	378.404	1744.41	4.60991	2.20474	7.21e-27	7.98e-26	Up	2.64752	3.0127	3.52083	10.3701	9.41956	8.72204
PHKG1	-1.80225	3.89241	B	NW_005396601.1-118691	NW_005396601.1	118706	CCCACTGAACACGCCCGGGGTCACCAGCAAGC	1.07	0.72	0.95	2.42	2.34	1.44	-1.19563	0.0146535	Down	Upstream	6253	117972	LOC102264736	1061.41	378.404	1744.41	4.60991	2.20474	7.21e-27	7.98e-26	Up	2.64752	3.0127	3.52083	10.3701	9.41956	8.72204
DHRS12	-1.63504	3.60704	B	NW_005393439.1-951371	NW_005393439.1	951386	TCCCCGAGTTCAGGCCGGGGCCCTCCCGAGTG	0.18	0	0.04	0.61	0.25	0.13	-2.12253	0.0209072	Down	Upstream	947693	950993	LOC102265227	89.601	2.41292	176.789	73.2676	6.1951	1.84e-19	1.41e-18	Up	0.104006	0.0335228	0.0338282	2.09813	1.42715	1.98494
XIRP1	-2.00417	4.466	B	NW_005393029.1-2117734	NW_005393029.1	2117748	ACAACTTTGAAGGCCTGGCACCCTCAGCACT	1	0.98	0.73	0.13	0	0.28	2.65008	0.00137032	UP	Upstream	2103444	2116850	LOC102265847	56.35	2.06031	110.64	53.7004	5.74686	3.56e-06	1.03e-05	Up	0	0	0.0128931	0.347294	0.517426	0.15978
INCA1	-2.00678	4.52445	B	NW_005393226.1-49788	NW_005393226.1	49803	GGGCTGTTTCAGTCCCGGGCCCCAGCTCCCGG	0.7	0.27	0.49	0.08	0.23	0.06	1.89838	0.00847013	UP	Exon,Upstream,Utr5prime	23643	49817	LOC102267380	13.5675	0.457332	26.6778	58.3335	5.86625	0.000128099	0.000310862	Up	0	0.012717	0.0128445	0.252046	0.0499063	0.155247
PRODH	-1.93355	4.38245	B	NW_005393226.1-49802	NW_005393226.1	49817	CCGGGCCCCAGCTCCCGGCCTCAGCTCCCTCC	0.7	0.27	0.49	0.08	0.23	0.06	1.89838	0.00847037	UP	Exon,Upstream,Utr5prime	23643	49817	LOC102267380	13.5675	0.457332	26.6778	58.3335	5.86625	0.000128099	0.000310862	Up	0	0.012717	0.0128445	0.252046	0.0499063	0.155247
MUSTN1	-2.74226	6.22398	B	NW_005393339.1-43491	NW_005393339.1	43506	GCTCTCCTTTGTCACCGGAAGGCCTTCTCATG	0.85	1.52	1.16	2.42	2.11	3.26	-1.1715	0.0170418	Down	Upstream	44867	49668	LOC102267851	1680.02	546.469	2813.58	5.14865	2.3642	1.73e-33	2.65e-32	Up	8.30722	8.59613	8.65625	28.0412	22.1729	29.1418
MITF	-2.01983	4.61359	B	NW_005393339.1-44225	NW_005393339.1	44240	TGTCCTAGCCCCTCCCGGCCCCTTGCTGGGGT	0.04	0.08	0	0.58	0.42	0.13	-3.19213	0.000705319	Down	Upstream	44867	49668	LOC102267851	1680.02	546.469	2813.58	5.14865	2.3642	1.73e-33	2.65e-32	Up	8.30722	8.59613	8.65625	28.0412	22.1729	29.1418
XIRP1	-1.93781	4.466	B	NW_005394367.1-1086889	NW_005394367.1	1086904	TGCCAGGGCACAGGCCGGGTGGAGAGCCTCGG	0.18	0.15	0.25	0.58	0.99	0.31	-1.67812	0.0198365	Down	Upstream	1065016	1086431	LOC102269753	738.328	239.265	1237.39	5.17164	2.37062	2.44e-27	2.77e-26	Up	5.64014	4.97922	5.62577	20.5388	22.245	21.8514
KLHL21	-1.27227	3.01848	B	NW_005394367.1-1086878	NW_005394367.1	1086892	CCAGTGTTCTCTGCCAGGGCACAGGCCGGGT	0.63	0.56	0.85	2.02	3.96	1.42	-1.8277	0.0104033	Down	Upstream	1065016	1086431	LOC102269753	738.328	239.265	1237.39	5.17164	2.37062	2.44e-27	2.77e-26	Up	5.64014	4.97922	5.62577	20.5388	22.245	21.8514
MASP1	-1.46805	3.51425	B	NW_005395611.1-107357	NW_005395611.1	107371	GGTTAAATCTGTCCCTGGGCCCTCCTCTGTC	0.63	0.7	1.09	0.13	0.11	0.43	1.82968	0.0200311	UP	Upstream	108294	131120	LOC102270911	359.587	29.8	689.373	23.1333	4.5319	7.38e-17	4.85e-16	Up	0.236866	0.268175	0.116105	3.24785	1.67292	2.93499
PHKG1	-1.62235	3.89241	B	NW_005400129.1-7512	NW_005400129.1	7527	ACTGAGTCAAGGACCCGGGCAGTGGAGCCCCT	1.25	1.37	1.3	2.57	2.65	3.26	-1.14427	0.0130338	Down	Upstream	8094	28696	LOC102272267	14597.2	1125.52	28068.8	24.9384	4.6403	1.28e-124	2.61e-122	Up	2.55289	1.08294	2.00982	29.5317	27.9102	26.546
XIRP1	-1.83394	4.466	B	NW_005394680.1-360539	NW_005394680.1	360554	TCTGCCTCAACACTCCGGTGTGATTACTCAAC	0.15	0.08	0.21	0.92	1.35	2.75	-3.55379	1.69e-06	Down	Upstream	361066	386620	LOC102276941	1235.64	495.482	1975.8	3.98763	1.99553	2.39e-23	2.23e-22	Up	5.14723	4.45533	5.33768	13.9947	13.6639	12.2204
CHCHD10	-2.19575	5.50921	B	NW_005393528.1-690797	NW_005393528.1	690812	CAGGCGGCACTGGGCCGGTGAAGTAGCCAAGA	0.26	0.04	0	1.04	0.84	0.13	-2.72382	0.00547363	Down	Upstream	690936	827984	LOC102278882	40645.3	4935.36	76355.3	15.4711	3.9515	4.85e-98	5.02e-96	Up	9.57214	7.18233	7.98929	86.7222	74.7835	81.4492
DHRS12	-1.40799	3.60704	B	NW_005393528.1-690783	NW_005393528.1	690797	TAAGCTGTATTTTCCAGGCGGCACTGGGCCG	0.88	0.14	0	3.63	3.4	0.57	-2.85358	0.00394784	Down	Upstream	690936	827984	LOC102278882	40645.3	4935.36	76355.3	15.4711	3.9515	4.85e-98	5.02e-96	Up	9.57214	7.18233	7.98929	86.7222	74.7835	81.4492
C5AR2	-1.77488	4.65242	B	NW_005393337.1-3036676	NW_005393337.1	3036691	GGACAACACTACGTCCGGGCCAAGACCTGCCT	0.92	1.33	0.84	1.54	2.28	2.91	-1.15155	0.0226378	Down	Upstream	3036834	3041330	LOC102280476	7604.94	19.3963	15190.5	783.165	9.61317	1.63e-15	9.81e-15	Up	0.131677	0.196294	0.188219	104.493	50.4398	38.4579
CHCHD10	-2.03032	5.50921	B	NW_005393337.1-3036692	NW_005393337.1	3036706	GGGCCAAGACCTGCCTGGCCCACAGCCCCCG	3.63	4.91	3.14	5.38	9.4	13.22	-1.2547	0.018079	Down	Upstream	3036834	3041330	LOC102280476	7604.94	19.3963	15190.5	783.165	9.61317	1.63e-15	9.81e-15	Up	0.131677	0.196294	0.188219	104.493	50.4398	38.4579
CACNG1	-1.24531	3.52853	B	NW_005392868.1-278615	NW_005392868.1	278630	ACCTGGGGCACAGCCCGGGAGGCAGCCAAGGC	0.44	0.8	0.88	0.12	0.31	0.22	1.65476	0.0160115	UP	Upstream	274925	278489	LOC102281464	203.477	4.10566	402.848	98.12	6.61648	6.8e-62	2.74e-60	Up	0.105391	0.0251111	0.0255367	3.56035	3.05301	2.18686
DDO	-1.91753	5.446	B	NW_005392868.1-278603	NW_005392868.1	278617	CTGGCCTGGCTTACCTGGGGCACAGCCCGGG	1.88	2.94	3.02	0.54	1.25	1	1.48544	0.0226522	UP	Upstream	274925	278489	LOC102281464	203.477	4.10566	402.848	98.12	6.61648	6.8e-62	2.74e-60	Up	0.105391	0.0251111	0.0255367	3.56035	3.05301	2.18686
DHRS12	-1.24004	3.60704	B	NW_005395269.1-2011457	NW_005395269.1	2011472	TGCTTCAGTCATGTCCGGCTCTTTGTGAGCCT	0.96	0.69	1.62	1.73	3.41	2.25	-1.21088	0.0160992	Down	Upstream	1989314	2011276	LRRC39	11338.6	25.7458	22651.5	879.814	9.78106	0	0	Up	0.261861	0.124702	0.276864	97.9714	98.2481	99.4195
LOC102265227	-2.12253	6.1951	B	NW_005394130.1-150037	NW_005394130.1	150052	AACTGAGCAGCTGGCCGGGCTTGTGAGCTAGC	0.74	0.34	0.91	2.38	2.62	0.5	-1.46805	0.0238488	Down	Upstream	97754	149805	MASP1	2105.32	338.856	3871.78	11.426	3.51425	2.27e-66	1.06e-64	Up	1.29132	0.940413	1.2683	8.37984	8.62881	6.78804
JPH1	-1.28767	3.87452	B	NW_005393225.1-789684	NW_005393225.1	789699	CCTGTTTTGTTCACCCGGCTCCCTTGTCAGCT	1.18	1.52	1.02	2.61	2.28	3.22	-1.15565	0.0161543	Down	Intron,Upstream	593840	966878	MAST4	4385.31	1700.12	7070.51	4.15884	2.05618	3.96e-14	2.19e-13	Up	2.58673	3.21345	2.68703	10.0186	6.28884	8.80466
MUSTN1	-2.00423	6.22398	B	NW_005395124.1-552884	NW_005395124.1	552899	CCTGGGGAGACTGGCCGGTCTCTGCTTAGCTG	0.52	0.23	0.6	3.57	1.55	1.06	-2.21557	0.000396288	Down	Upstream	550276	552895	METTL7B	53.8237	0	107.647	Inf	Inf	3.05e-26	3.29e-25	Up	0	0	0	0.879029	0.757118	0.531559
PRODH	-1.29411	4.38245	B	NW_005393231.1-1403453	NW_005393231.1	1403468	ACTGCAGGCCCCCACCGGTACCCATACCCGTG	1.55	1.83	1.55	3.19	2.59	4.51	-1.10317	0.0204284	Down	Intron,Upstream	1280670	1507543	MITF	2593.57	203.569	4983.57	24.481	4.61359	3.63e-54	1.14e-52	Up	0.579806	1.05416	0.733281	15.5722	13.7667	10.6551
MUSTN1	-1.82234	6.22398	B	NW_005393231.1-1403637	NW_005393231.1	1403652	GTTGCAGACAGACACCGGGCACCGTTGTAGCA	0.29	0.5	0.28	0.69	2.25	1.38	-2.01983	0.00186538	Down	Intron,Upstream	1280670	1507543	MITF	2593.57	203.569	4983.57	24.481	4.61359	3.63e-54	1.14e-52	Up	0.579806	1.05416	0.733281	15.5722	13.7667	10.6551
NOSTRIN	-1.07512	3.85304	B	NW_005393406.1-2118768	NW_005393406.1	2118783	CCCTCTCTGACCTCCCGGCTCATATTCACTCC	0.48	0.57	0.56	0.31	0.2	0.13	1.34181	0.0434223	UP	Upstream	2099166	2118328	MLXIPL	16.6907	2.45346	30.9279	12.6058	3.65602	0.000118323	0.000288178	Up	0.0689512	0	0	0.134909	0.261917	0.0325686
ANKRD33B	-2.3787	8.78113	B	NW_005394693.1-228824	NW_005394693.1	228839	TGCTCGCGAGCGTCCCGGCCTGTGTCAGGGCC	0.11	0.3	0.11	0.42	0.42	0.63	-1.51332	0.0318136	Down	Upstream	229286	234740	MRPL23	586.131	322.8	849.462	2.63155	1.39591	2.79e-10	1.16e-09	Up	7.43116	6.61356	7.57929	16.1602	16.0375	16.562
PFKM	-1.35221	5.12364	B	NW_005395823.1-298734	NW_005395823.1	298749	CAAGTTCACCACAGCCGGGACCAGCACACCCA	0.66	0.11	0.49	2.08	1.58	0.47	-1.70943	0.0172853	Down	Upstream	296992	297503	MRPL41	625.538	330.928	920.147	2.78051	1.47535	4e-10	1.65e-09	Up	16.7486	18.6029	24.6045	39.9805	29.3745	35.7743
EEF1A2	-2.70932	10.3045	B	NW_005395823.1-298947	NW_005395823.1	298962	ACTGGGAGAGGAGCCCGGGGCTTGGCTGCAGT	1.14	0.72	0.7	1.54	1.58	2.41	-1.15055	0.0264976	Down	Upstream	296992	297503	MRPL41	625.538	330.928	920.147	2.78051	1.47535	4e-10	1.65e-09	Up	16.7486	18.6029	24.6045	39.9805	29.3745	35.7743
EEF1A2	-2.6837	10.3045	B	NW_005394031.1-1579406	NW_005394031.1	1579421	GCCTCGCCTCAGCGCCGGCTTCCACTTCCCGC	0.15	0.69	0.35	0	0.2	0	2.44745	0.0100061	UP	Upstream	1524694	1579415	MRPS25	1497.03	400.719	2593.35	6.47174	2.69415	2.28e-26	2.47e-25	Up	7.75325	8.94089	9.92696	39.426	29.4114	39.4678
EEF1A2	-2.6475	10.3045	B	NW_005393538.1-451008	NW_005393538.1	451023	AGCAGGACCATGACCCGGTGGCTCCTCCGTGG	0.44	0.08	0.07	0.54	0.73	0.59	-1.68958	0.0283535	Down	Upstream	451688	454183	MRPS26	1182.41	668.06	1696.76	2.53984	1.34474	1.13e-11	5.23e-11	Up	18.7818	20.3095	21.682	40.6347	40.0516	29.4934
ARL11	-1.56902	6.22206	B	NW_005392842.1-203035	NW_005392842.1	203050	CACACAGGTTCTCCCCGGACTGCTCTCCAGCC	0.07	0.04	0.21	0.19	0.42	0.44	-1.70796	0.0275278	Down	Upstream	204147	205284	MRPS34	1438.84	666.821	2210.85	3.31551	1.72923	7.33e-19	5.48e-18	Up	10.4291	10.704	11.5118	25.5151	22.4537	23.0907
EEF1A2	-2.56969	10.3045	B	NW_005393768.1-1187864	NW_005393768.1	1187879	GCAGAGCTGAAGCACCGGGAGCTGGCAGCACA	0.15	0.11	0.35	1.38	1.61	1.13	-2.74226	3.37e-05	Down	Upstream	1188894	1190336	MUSTN1	22086.6	583.154	43590.1	74.7489	6.22398	0.00191352	0.00394503	Up	7.97642	5.14705	6.9288	219.513	117.717	624.622
LOC102272267	-1.14427	4.6403	B	NW_005393768.1-1187936	NW_005393768.1	1187951	GTCCTGGATTCGTGCCGGCAACTGTCTGAAGG	0.37	0.23	0.32	1.11	0.73	1.31	-1.82234	0.00370393	Down	Upstream	1188894	1190336	MUSTN1	22086.6	583.154	43590.1	74.7489	6.22398	0.00191352	0.00394503	Up	7.97642	5.14705	6.9288	219.513	117.717	624.622
EEF1A2	-2.51621	10.3045	B	NW_005393768.1-1187925	NW_005393768.1	1187939	CCCTGTTTGGAGTCCTGGATTCGTGCCGGCA	1.25	0.84	1.09	3.9	2.94	5.97	-2.00423	0.00221974	Down	Upstream	1188894	1190336	MUSTN1	22086.6	583.154	43590.1	74.7489	6.22398	0.00191352	0.00394503	Up	7.97642	5.14705	6.9288	219.513	117.717	624.622
MITF	-1.10317	4.61359	B	NW_005393009.1-158876	NW_005393009.1	158891	CTAGTGGTTCCTCCCCGGATCCGGTGTGACTG	0.29	0.34	0.42	0.19	0.17	0	1.53307	0.0480676	UP	Upstream	160269	162611	NAPRT	221.483	58.2372	384.729	6.60625	2.72383	7.11e-20	5.57e-19	Up	0.274842	0.760584	0.853091	3.46364	2.90374	3.10702
SEC14L5	-1.36776	6.09426	B	NW_005393009.1-158882	NW_005393009.1	158897	GTTCCTCCCCGGATCCGGTGTGACTGGTGAGG	0.29	0.34	0.42	0.19	0.17	0	1.53307	0.0480671	UP	Upstream	160269	162611	NAPRT	221.483	58.2372	384.729	6.60625	2.72383	7.11e-20	5.57e-19	Up	0.274842	0.760584	0.853091	3.46364	2.90374	3.10702
SEC14L5	-1.36776	6.09426	B	NW_005396593.1-28016	NW_005396593.1	28030	GGGGACTTAGATTCCTGGGCGCGCAGTGAGG	1.75	0.42	0.73	1.61	3.4	2.7	-1.39377	0.048094	Down	Upstream	22774	26232	NDUFA3	213.646	63.062	364.23	5.77575	2.53001	7.38e-09	2.75e-08	Up	5.87137	2.79913	2.59205	12.0867	16.7839	15.0837
S100A2	-1.69736	7.69647	B	NW_005395898.1-7927	NW_005395898.1	7941	ACGCCGGCGGCCTCCAGGGCGCATGCGCTGC	0.63	0.84	0.85	0.4	0.11	0.28	1.51365	0.0457567	UP	Intron,Upstream	7695	11744	NDUFS8	3336.81	941.585	5732.04	6.08765	2.60589	1.31e-40	2.62e-39	Up	10.7871	9.95643	10.7519	40.5676	41.33	45.2588
RPL3L	-2.07946	9.95453	B	NW_005394817.1-144579	NW_005394817.1	144593	TGGAAGGAAGGGTCCTGGAGCAAGGCCAGGA	1.25	0.84	0.48	0	0.23	0	3.11947	0.0011138	UP	Upstream	146479	156715	NFKBIL1	560.513	188.538	932.488	4.94589	2.30623	6.37e-24	6.11e-23	Up	2.7118	2.26847	2.91738	8.97328	8.56569	8.10216
RPL3L	-1.91952	9.95453	B	NW_005394817.1-144591	NW_005394817.1	144605	TCCTGGAGCAAGGCCAGGAAGCAAGGCCCTC	1.25	0.84	0.48	0	0.23	0	3.11947	0.00111369	UP	Upstream	146479	156715	NFKBIL1	560.513	188.538	932.488	4.94589	2.30623	6.37e-24	6.11e-23	Up	2.7118	2.26847	2.91738	8.97328	8.56569	8.10216
RPL3L	-1.57212	9.95453	B	NW_005392927.1-4103198	NW_005392927.1	4103212	AAGCTGGGTGTGTCCTGGACTTCCGGGATTC	6	5.89	5.56	14.25	13.7	8.82	-1.07512	0.021438	Down	Upstream	4039269	4103191	NOSTRIN	200.765	25.9883	375.542	14.4504	3.85304	1.83e-22	1.65e-21	Up	0.158737	0.224612	0.198334	1.47188	1.03097	1.87942
RPL3L	-1.57212	9.95453	B	NW_005392868.1-118650	NW_005392868.1	118664	GAGAGGGATGAGCCCAGGGTCCTGGGAGACC	0.63	0.56	0.73	0	0.34	0.14	1.82176	0.0348789	UP	Upstream	120445	123520	NPDC1	845.734	386.558	1304.91	3.37572	1.75519	2.88e-09	1.11e-08	Up	6.32802	5.38782	8.37945	16.6912	11.49	17.0342
NUPR1	-1.52352	10.1549	B	NW_005392868.1-118657	NW_005392868.1	118671	ATGAGCCCAGGGTCCTGGGAGACCCTGCCAG	0.63	0.56	0.73	0	0.34	0.14	1.82176	0.0348795	UP	Upstream	120445	123520	NPDC1	845.734	386.558	1304.91	3.37572	1.75519	2.88e-09	1.11e-08	Up	6.32802	5.38782	8.37945	16.6912	11.49	17.0342
RPL3L	-1.38002	9.95453	B	NW_005393584.1-257974	NW_005393584.1	257989	TGTTATTATGATCCCCGGGAAACCAGAAGCTA	0.59	0.19	0.28	1.88	0.51	0.63	-1.52352	0.0355292	Down	Upstream	259913	261405	NUPR1	131.785	0.230985	263.339	1140.07	10.1549	9.97e-20	7.75e-19	Up	0	0	0	6.45096	2.96079	3.56454
LOC102280476	-1.2547	9.61317	B	NW_005397357.1-209014	NW_005397357.1	209029	GGTCTTGCAGCCTGCCGGGTGGCCGCAGGTCA	0.26	0	0	0.23	0.51	0.31	-2.02757	0.0277418	Down	Upstream	182679	208202	OLFM1	351.162	56.072	646.251	11.5254	3.52674	5.35e-09	2.02e-08	Up	0.503098	0.476813	0.389686	4.34801	1.93389	2.92125
LRRC39	-1.21088	9.78106	B	NW_005393917.1-211902	NW_005393917.1	211917	GGGCTCCCCACTGACCGGCCTCTAGCCACCTC	0.96	1.14	1.69	0.23	0.37	0.53	1.68247	0.00574435	UP	Upstream	201178	210761	OPLAH	351.469	103.434	599.504	5.796	2.53506	6.4e-23	5.88e-22	Up	0.32115	0.563774	0.482994	2.02459	1.81912	1.60779
LOC102280476	-1.15155	9.61317	B	NW_005393931.1-1672339	NW_005393931.1	1672354	CCGGAGGTCGAGGCCCGGGAAGGGTGCCCGGG	0.18	0.23	0.49	0.04	0	0.16	2.098	0.0218751	UP	Exon,Upstream,Utr5prime	1666113	1672522	ORMDL3	1676.48	514.023	2838.93	5.52297	2.46544	9.01e-36	1.49e-34	Up	3.32319	4.22416	4.46003	14.0752	13.39	15.2239
LOC102281464	1.48544	6.61648	A	NW_005393931.1-1672352	NW_005393931.1	1672367	CCCGGGAAGGGTGCCCGGGGGCGGGGGCCGCT	0.18	0.19	0.35	0	0	0.06	3.23061	0.00164286	UP	Exon,Upstream,Utr5prime	1666113	1672522	ORMDL3	1676.48	514.023	2838.93	5.52297	2.46544	9.01e-36	1.49e-34	Up	3.32319	4.22416	4.46003	14.0752	13.39	15.2239
LOC102281464	1.65476	6.61648	A	NW_005393931.1-1673385	NW_005393931.1	1673400	ATTCCACTCTATGCCCGGTGGGGCTGGAATAG	0.18	0.3	0.21	0.61	0.65	0.59	-1.41785	0.0255837	Down	Upstream	1666113	1672522	ORMDL3	1676.48	514.023	2838.93	5.52297	2.46544	9.01e-36	1.49e-34	Up	3.32319	4.22416	4.46003	14.0752	13.39	15.2239
ANXA9	1.26924	4.99131	A	NW_005395309.1-1311920	NW_005395309.1	1311935	TGACCCTCCTCCTCCCGGGAGCAGGACATGCC	0.52	0.3	0.04	2.96	3.21	2.28	-3.31498	1.53e-07	Down	Upstream	1311996	1333786	P2RX5	4397.18	1763.78	7030.57	3.98608	1.99497	6.6e-28	7.65e-27	Up	6.08406	4.49727	6.78605	15.54	13.4786	13.0468
LOC102267380	1.89838	5.86625	A	NW_005395310.1-20573	NW_005395310.1	20588	GGGTTCGCTCCCCGCCGGGCCCCGCCCCCATG	0	0	0.04	0.23	0.11	0.13	-3.28112	0.00519946	Down	Upstream	20611	31934	PDE4C	1203.73	150.174	2257.29	15.0311	3.90988	2.12e-17	1.45e-16	Up	0.90109	1.12149	0.748772	8.45791	10.3985	6.73092
LOC102267380	1.89838	5.86625	A	NW_005393186.1-1199778	NW_005393186.1	1199793	CACTTCACAGCAGTCCGGATCTCTCGTGGGAA	0.26	0.04	0.07	0.65	0.59	0.53	-2.27554	0.0017296	Down	Upstream	1182140	1198882	PDK2	1076.05	309.701	1842.4	5.94896	2.57264	2.84e-21	2.38e-20	Up	1.92142	2.0048	1.87259	6.83263	8.55966	7.07944
HSF4	2.46817	7.3245	A	NW_005393674.1-3514360	NW_005393674.1	3514375	TGCAGCCCCGCTCCCCGGGCTCCAGCTACAGT	0.63	0.46	0.21	0.08	0.11	0	2.66702	0.00117638	UP	Upstream	3493268	3513486	PFKFB3	19779.2	823.417	38735	47.0417	5.55587	1.58e-08	5.72e-08	Up	3.93631	3.17142	3.8356	69.5196	157.708	82.2938
ALPK2	1.5783	4.50766	A	NW_005395041.1-623534	NW_005395041.1	623549	AGTTTGTGGAAGCTCCGGGAGATAGTGAAGGA	0.63	0.8	0.63	1.19	0.93	2.94	-1.35221	0.0275093	Down	Intron,Upstream	605525	649291	PFKM	98506.1	5493.41	191519	34.8633	5.12364	1.65e-44	3.8e-43	Up	24.0412	20.2284	22.0279	491.064	613.992	446.831
MLXIPL	1.34181	3.65602	A	NW_005393967.1-87847	NW_005393967.1	87861	ACCTGAGGAGGTGCCAGGTGCTCTGCATGCC	1.5	1.68	1.57	0.81	0.23	0.43	1.68433	0.021487	UP	Upstream	51903	87306	PGPEP1	946.602	294.329	1598.88	5.43227	2.44156	6.59e-29	7.96e-28	Up	1.70174	1.73746	1.783	5.50387	6.69038	6.21121
LDHD	2.63201	6.89183	A	NW_005392856.1-185946	NW_005392856.1	185961	ATGAGAGATGGAGTCCGGGATAAACTTTGAGG	0	0	0.07	0.19	0.11	0.19	-2.58049	0.0121092	Down	Upstream	186368	195691	PHKG1	4358.6	549.973	8167.23	14.8502	3.89241	6.19e-17	4.09e-16	Up	2.52044	3.45565	2.20916	18.6568	28.7383	24.779
LOC102270911	1.82968	4.5319	A	NW_005392856.1-186720	NW_005392856.1	186735	TGTTCCAAAAAGGACCGGGCTACGTCCTCGCA	0.52	1.03	0.74	5.42	2.11	2.07	-2.07468	0.000237998	Down	Intron,Upstream	186368	195691	PHKG1	4358.6	549.973	8167.23	14.8502	3.89241	6.19e-17	4.09e-16	Up	2.52044	3.45565	2.20916	18.6568	28.7383	24.779
HSF4	3.0096	7.3245	A	NW_005392856.1-187104	NW_005392856.1	187119	ACTCCTGTGCTCAGCCGGGGTTACTGACGAGG	0.37	0.34	0.46	2.92	2.48	1.75	-2.62056	8.99e-07	Down	Intron,Upstream	186368	195691	PHKG1	4358.6	549.973	8167.23	14.8502	3.89241	6.19e-17	4.09e-16	Up	2.52044	3.45565	2.20916	18.6568	28.7383	24.779
LOC102265847	2.65008	5.74686	A	NW_005392856.1-187779	NW_005392856.1	187794	AGTGACACCAGGGGCCGGGACCAGGACTCACC	1.21	1.79	1.2	4.07	3.01	5.54	-1.62235	0.00108968	Down	Intron,Upstream	186368	195691	PHKG1	4358.6	549.973	8167.23	14.8502	3.89241	6.19e-17	4.09e-16	Up	2.52044	3.45565	2.20916	18.6568	28.7383	24.779
HSF4	3.45104	7.3245	A	NW_005392856.1-187218	NW_005392856.1	187232	AGCAGTGAGGACACCAGGCTTCCTGGAACAG	0.63	0	0	0.54	1.93	0.71	-2.24381	0.0226036	Down	Intron,Upstream	186368	195691	PHKG1	4358.6	549.973	8167.23	14.8502	3.89241	6.19e-17	4.09e-16	Up	2.52044	3.45565	2.20916	18.6568	28.7383	24.779
PFKFB3	2.66702	5.55587	A	NW_005392856.1-187226	NW_005392856.1	187240	GGACACCAGGCTTCCTGGAACAGCCAGCCTG	0.63	0	0	0.54	1.93	0.71	-2.24381	0.0226027	Down	Intron,Upstream	186368	195691	PHKG1	4358.6	549.973	8167.23	14.8502	3.89241	6.19e-17	4.09e-16	Up	2.52044	3.45565	2.20916	18.6568	28.7383	24.779
FHL3	1.63768	3.34132	A	NW_005392856.1-187773	NW_005392856.1	187787	TCCATGAGTGACACCAGGGGCCGGGACCAGG	4.13	6.59	4.11	14.25	12.12	25.17	-1.80225	0.000534529	Down	Intron,Upstream	186368	195691	PHKG1	4358.6	549.973	8167.23	14.8502	3.89241	6.19e-17	4.09e-16	Up	2.52044	3.45565	2.20916	18.6568	28.7383	24.779
HSF4	3.60741	7.3245	A	NW_005392856.1-187786	NW_005392856.1	187800	CCAGGGGCCGGGACCAGGACTCACCCATCAA	4.13	6.59	4.11	14.25	12.12	25.17	-1.80225	0.000534589	Down	Intron,Upstream	186368	195691	PHKG1	4358.6	549.973	8167.23	14.8502	3.89241	6.19e-17	4.09e-16	Up	2.52044	3.45565	2.20916	18.6568	28.7383	24.779
HSF4	3.6376	7.3245	A	NW_005393697.1-7718653	NW_005393697.1	7718668	GAGGGGGTGCGGAGCCGGAGACACACCAGGCA	0.26	0.23	0.32	0.08	0.14	0.03	1.59388	0.033991	UP	Upstream	7712826	7716993	PREB	2178.13	763.997	3592.27	4.70194	2.23326	1.6e-31	2.21e-30	Up	6.74984	5.78977	7.35373	23.0076	22.3493	19.0604
HSF4	3.79215	7.3245	A	NW_005393697.1-7718665	NW_005393697.1	7718679	AGCCGGAGACACACCAGGCATACAGGGTATT	0.88	0.84	1.09	0.27	0.57	0.14	1.43153	0.0447554	UP	Upstream	7712826	7716993	PREB	2178.13	763.997	3592.27	4.70194	2.23326	1.6e-31	2.21e-30	Up	6.74984	5.78977	7.35373	23.0076	22.3493	19.0604
HSF4	3.94561	7.3245	A	NW_005394666.1-35070	NW_005394666.1	35085	CTCAGCCAGGGTCACCGGCCCCCAGAGGCCAG	0.26	0.15	0.18	0.73	1.35	0.19	-1.93355	0.0154352	Down	Upstream	15829	33638	PRODH	25.0845	2.29533	47.8736	20.8569	4.38245	0.000174729	0.000416618	Up	0	0.0151038	0.0301973	0.244938	0.398807	0.091538
FHL3	1.80411	3.34132	A	NW_005394666.1-35150	NW_005394666.1	35165	CCCTCCTCTGAGCTCCGGGTCATGTGAGGGCT	0.63	0.61	0.53	0.81	1.83	1.6	-1.29411	0.0239914	Down	Upstream	15829	33638	PRODH	25.0845	2.29533	47.8736	20.8569	4.38245	0.000174729	0.000416618	Up	0	0.0151038	0.0301973	0.244938	0.398807	0.091538
YBX3	2.29509	4.16402	A	NW_005394666.1-35062	NW_005394666.1	35076	GCTGCTGGCTCAGCCAGGGTCACCGGCCCCC	0.88	0.56	0.6	2.55	5.44	0.85	-2.07284	0.00854489	Down	Upstream	15829	33638	PRODH	25.0845	2.29533	47.8736	20.8569	4.38245	0.000174729	0.000416618	Up	0	0.0151038	0.0301973	0.244938	0.398807	0.091538
GDF9	1.84516	3.34749	A	NW_005393281.1-756613	NW_005393281.1	756628	CACGTGGCTTTTCTCCGGACCCAGGAAGACTA	0.04	0.11	0.11	0.88	0.84	0.22	-2.8598	0.00079304	Down	Upstream	757433	764289	PSMB9	61.925	4.64049	119.21	25.689	4.68308	2.01e-17	1.37e-16	Up	0	0.112081	0.225261	1.72825	1.77601	1.628
GDF9	1.84516	3.34749	A	NW_005393281.1-756620	NW_005393281.1	756634	CTTTTCTCCGGACCCAGGAAGACTAGAAGCC	0.13	0.42	0.36	3.09	3.4	1	-2.98363	0.000288186	Down	Upstream	757433	764289	PSMB9	61.925	4.64049	119.21	25.689	4.68308	2.01e-17	1.37e-16	Up	0	0.112081	0.225261	1.72825	1.77601	1.628
AP5B1	1.65552	2.97072	A	NW_005393613.1-360709	NW_005393613.1	360724	GCCTGAATCCTAACCCGGTCCCCCAACACCTG	0.18	0.34	0.32	0.04	0.08	0.03	2.30077	0.00396176	UP	Upstream	361148	362582	RANGRF	452.47	70.3118	834.628	11.8704	3.56929	5.33e-28	6.2e-27	Up	1.34215	1.55896	1.56512	13.8974	11.3325	15.9229
NAPRT	1.53307	2.72383	A	NW_005393613.1-360724	NW_005393613.1	360738	CGGTCCCCCAACACCTGGCCCCATTGTTTCC	0.63	1.26	1.09	0.13	0.34	0.14	2.14153	0.00611486	UP	Upstream	361148	362582	RANGRF	452.47	70.3118	834.628	11.8704	3.56929	5.33e-28	6.2e-27	Up	1.34215	1.55896	1.56512	13.8974	11.3325	15.9229
NAPRT	1.53307	2.72383	A	NW_005395124.1-514752	NW_005395124.1	514766	GGCTTGGCACCGGCCAGGAGCGCCCGGCTCC	0.63	0	1.21	1.34	2.04	2.56	-1.65179	0.0368029	Down	Intron,Upstream	510767	519270	RDH5	2026.38	545.223	3507.54	6.43321	2.68554	6.77e-43	1.46e-41	Up	2.27798	1.95183	2.56067	9.19204	8.74199	9.37525
HSF4	4.17463	7.3245	A	NW_005396042.1-187695	NW_005396042.1	187710	ATGAGCAGGTGGGTCCGGGTTCCACCGCCCTC	0.29	0.3	0.53	0.04	0.17	0.16	1.52067	0.0408294	UP	Upstream	103400	187187	RHEB	1137.05	523.677	1750.41	3.34255	1.74095	4.85e-18	3.43e-17	Up	6.57212	5.54821	7.6308	14.8332	14.2237	15.9406
NDUFS8	1.51365	2.60589	A	NW_005392976.1-2855425	NW_005392976.1	2855440	CTACAGAGAACAAGCCGGGAGCTTCTACACTC	0.18	0.08	0.11	0.73	0.59	1.41	-2.91687	0.000165987	Down	Upstream	2850546	2854952	RILP	2325.48	188.671	4462.3	23.6512	4.56384	1.03e-20	8.4e-20	Up	1.60817	1.50921	1.85801	28.1005	27.5194	15.6682
RANGRF	2.14153	3.56929	A	NW_005396462.1-165583	NW_005396462.1	165598	CAGTAAGGAATCTGCCGGCAATGCAGGAGACC	0.04	0	0.07	0.15	0.42	0.13	-2.58934	0.00672385	Down	Upstream	147015	165440	RNASEL	198.807	28.8105	368.803	12.801	3.67818	3.5e-30	4.5e-29	Up	0.188781	0.108606	0.188163	1.31395	1.0303	1.166
FBXW5	1.47166	2.4329	A	NW_005396462.1-165600	NW_005396462.1	165614	GCAATGCAGGAGACCTGGGTTCGATCCCTGG	0.13	0	0.24	0.54	1.7	0.57	-2.74572	0.00305958	Down	Upstream	147015	165440	RNASEL	198.807	28.8105	368.803	12.801	3.67818	3.5e-30	4.5e-29	Up	0.188781	0.108606	0.188163	1.31395	1.0303	1.166
ANO1	1.51959	2.44394	A	NW_005393930.1-307082	NW_005393930.1	307097	TAGTTGAGCCTAATCCGGATCAGGAGTTAGGT	0	0	0	0.81	0.84	0.13	-7.1067	1.09e-06	Down	Upstream	270473	305202	RNF141	599.476	268.822	930.131	3.46003	1.79078	5.66e-16	3.52e-15	Up	4.26797	3.62572	3.66383	10.7367	7.29021	9.19431
PREB	1.43153	2.23326	A	NW_005392842.1-39319	NW_005392842.1	39334	CTCCAGGTGTCCCCCCGGCTGCCCCAGCTGCC	0.07	0.34	0.42	1.15	0.87	1.13	-1.91952	0.00468623	Down	Upstream	39415	46350	RPL3L	11907.7	23.9778	23791.5	992.229	9.95453	2.52e-179	1.29e-176	Up	0.16351	0.267008	0.189101	126.527	148.794	145.828
RANGRF	2.30077	3.56929	A	NW_005392842.1-39346	NW_005392842.1	39361	CTGCCCCCCTTCACCCGGCCCTGGGCCAGGCC	0.48	0.46	0.49	0.81	1.18	1.63	-1.38002	0.0199855	Down	Upstream	39415	46350	RPL3L	11907.7	23.9778	23791.5	992.229	9.95453	2.52e-179	1.29e-176	Up	0.16351	0.267008	0.189101	126.527	148.794	145.828
CPT1B	1.85832	2.861	A	NW_005392842.1-39308	NW_005392842.1	39322	GCCAGCCCTGGCTCCAGGTGTCCCCCCGGCT	0.25	1.26	1.45	4.03	3.51	5.12	-2.07946	0.00284276	Down	Upstream	39415	46350	RPL3L	11907.7	23.9778	23791.5	992.229	9.95453	2.52e-179	1.29e-176	Up	0.16351	0.267008	0.189101	126.527	148.794	145.828
OPLAH	1.68247	2.53506	A	NW_005392842.1-39352	NW_005392842.1	39366	CCCTTCACCCGGCCCTGGGCCAGGCCCGCTC	1.63	1.68	1.69	2.82	4.76	7.39	-1.57212	0.0109846	Down	Upstream	39415	46350	RPL3L	11907.7	23.9778	23791.5	992.229	9.95453	2.52e-179	1.29e-176	Up	0.16351	0.267008	0.189101	126.527	148.794	145.828
HSF4	4.98613	7.3245	A	NW_005392842.1-39358	NW_005392842.1	39372	ACCCGGCCCTGGGCCAGGCCCGCTCTTGGCA	1.63	1.68	1.69	2.82	4.76	7.39	-1.57212	0.0109832	Down	Upstream	39415	46350	RPL3L	11907.7	23.9778	23791.5	992.229	9.95453	2.52e-179	1.29e-176	Up	0.16351	0.267008	0.189101	126.527	148.794	145.828
PGPEP1	1.68433	2.44156	A	NW_005395494.1-116291	NW_005395494.1	116306	ACCTCAATTTCCTCCCGGGTCATAGCACTCCC	0.22	0.19	0.07	0.5	0.87	0.85	-2.21679	0.0018711	Down	Upstream	116962	165218	RSPH14	33.0729	4.64916	61.4967	13.2275	3.72547	5.38e-08	1.87e-07	Up	0	0	0.0339098	0.292551	0.533819	0.484299
PREB	1.59388	2.23326	A	NW_005396384.1-67558	NW_005396384.1	67573	GTGGCTTTTAATAGCCGGCCCCAGAATAACTG	0.07	0.08	0.21	0.65	0.2	0.34	-1.69736	0.0254752	Down	Intron,Upstream	63610	67731	S100A2	1824.27	17.505	3631.03	207.428	7.69647	2.33e-25	2.4e-24	Up	0.287703	0.88735	0.373439	83.0535	41.0158	74.4475
HSF4	6.09787	7.3245	A	NW_005392946.1-1200157	NW_005392946.1	1200171	TGTTCTTGAAGGACCAGGCAGGAGCCGGCCA	1.25	0.7	2.54	2.69	5.1	3.98	-1.36776	0.0380117	Down	Upstream	1162752	1200157	SEC14L5	8.62831	0.248937	17.0077	68.3213	6.09426	0.000286802	0.000664016	Up	0.0133547	0	0	0.0481995	0.0340163	0.0471654
CACNG1	2.99305	3.52853	A	NW_005392946.1-1200172	NW_005392946.1	1200186	AGGCAGGAGCCGGCCAGGCAGGAGTGGGCAC	1.25	0.7	2.54	2.69	5.1	3.98	-1.36776	0.0380091	Down	Upstream	1162752	1200157	SEC14L5	8.62831	0.248937	17.0077	68.3213	6.09426	0.000286802	0.000664016	Up	0.0133547	0	0	0.0481995	0.0340163	0.0471654
ORMDL3	2.098	2.46544	A	NW_005395183.1-870410	NW_005395183.1	870425	CAGGCTCTCGAACGCCGGCTCAGTAGTTTTGG	0.26	0.42	0.46	1.65	0.68	0.75	-1.4444	0.0276662	Down	Intron,Upstream	833707	883812	SERINC2	3364.31	798.477	5930.15	7.42683	2.89275	3.09e-52	9.11e-51	Up	6.7551	6.58826	6.61513	36.7971	32.5874	38.8295
RHEB	1.52067	1.74095	A	NW_005395446.1-196292	NW_005395446.1	196306	GAGCTGAGGCGGGCCTGGCTGCAGAGGGCCC	0.63	0.84	0.85	0.13	0.23	0	2.45311	0.00424363	UP	Upstream	198122	202070	SMDT1	2359.29	1037.1	3681.48	3.54978	1.82773	2.24e-22	2e-21	Up	19.1815	14.7187	15.4424	36.2722	40.0175	37.4457
AMZ2	2.26199	2.54227	A	NW_005395446.1-196308	NW_005395446.1	196322	GGCTGCAGAGGGCCCAGGAGAACCAGCCAGA	0.63	0.84	0.85	0.13	0.23	0	2.45311	0.00424332	UP	Upstream	198122	202070	SMDT1	2359.29	1037.1	3681.48	3.54978	1.82773	2.24e-22	2e-21	Up	19.1815	14.7187	15.4424	36.2722	40.0175	37.4457
TINAGL1	2.59028	2.86931	A	NW_005394205.1-1716589	NW_005394205.1	1716604	CACGTAATTGGTAACCGGAAACTGAAAAGCAT	0.22	0.27	0.32	0.54	1.01	1.1	-1.74452	0.00790844	Down	Upstream	1703105	1715074	SOD2	9479.48	1719	17240	10.0291	3.32611	2.99e-57	1.05e-55	Up	7.28854	6.74402	7.36945	41.7429	48.2297	40.3507
MRPS25	2.44745	2.69415	A	NW_005393121.1-2933645	NW_005393121.1	2933660	GTGGCCGTCCAGTTCCGGCGTCTCCCCAGCTC	0.11	0.11	0	0.31	0.39	0.13	-1.85007	0.0421159	Down	Upstream	2933691	2996055	SPEG	14551.2	3729.35	25373.1	6.80362	2.7663	9.48e-15	5.44e-14	Up	6.7668	5.88624	5.93466	42.1146	28.6724	24.7273
UBE3C	1.68501	1.85422	A	NW_005396238.1-100216	NW_005396238.1	100231	ATGGAGCTTATATCCCGGCAGCAAGCGGGATG	0.11	0	0.04	0.35	0.37	0.16	-2.48963	0.00428812	Down	Upstream	23475	99272	SPTB	12594	5986.37	19201.7	3.20757	1.68148	2.03e-10	8.55e-10	Up	13.8953	11.7897	10.0899	31.1744	22.8757	19.345
NPDC1	1.82176	1.75519	A	NW_005392958.1-211609	NW_005392958.1	211624	ATCTTCATCAGGCACCGGATGCGGCAGGCAGG	0.18	0.42	0.25	0.88	0.34	1.06	-1.45181	0.0472965	Down	Upstream	207291	210594	TECR	1187.84	318.117	2057.56	6.46793	2.6933	6.26e-38	1.12e-36	Up	3.58955	3.93794	3.34315	19.2218	19.7888	21.3209
NPDC1	1.82176	1.75519	A	NW_005392944.1-208294	NW_005392944.1	208309	CCTCCTCCTCCTCCCCGGACACCGAGAAGTGG	0.96	0.84	0.28	2.34	1.13	1.44	-1.25988	0.0359183	Down	Exon,Upstream	141199	208458	TEX2	7445.48	2065.14	12825.8	6.21064	2.63474	8.13e-47	2.01e-45	Up	5.66608	5.64909	6.12817	24.6978	23.5853	22.1026
DNTTIP1	2.2798	2.13923	A	NW_005395183.1-962540	NW_005395183.1	962555	CAGATGCCTGTTGTCCGGGTCCCTCCCCTCCC	0.4	0.46	0.6	0.12	0.06	0.06	2.59028	0.000577454	UP	Upstream	964339	974047	TINAGL1	764.621	184.088	1345.16	7.30713	2.86931	1.27e-38	2.32e-37	Up	2.4552	2.41605	2.04884	11.8908	11.5643	8.15688
EIF4G2	2.11741	1.70959	A	NW_005393179.1-909389	NW_005393179.1	909404	GAATCTGCCCCACCCCGGTTTCCTGCTCCGGA	0.04	0.04	0.11	0.81	0.17	0.13	-2.50712	0.00819368	Down	Upstream	909479	954663	TRAF3IP2	132.034	61.2985	202.769	3.3079	1.72591	4.58e-07	1.45e-06	Up	0.248437	0.388274	0.226943	0.544894	0.565467	0.674725
FNIP1	2.08142	1.64014	A	NW_005393179.1-909402	NW_005393179.1	909417	CCCGGTTTCCTGCTCCGGAGTTGCTAATGAAT	0.04	0.04	0.11	0.81	0.17	0.13	-2.50712	0.00819362	Down	Upstream	909479	954663	TRAF3IP2	132.034	61.2985	202.769	3.3079	1.72591	4.58e-07	1.45e-06	Up	0.248437	0.388274	0.226943	0.544894	0.565467	0.674725
FNIP1	2.08143	1.64014	A	NW_005393217.1-63673	NW_005393217.1	63688	CATCCGCCCTGTGGCCGGAGGGACCAGACCAT	0.18	0.08	0.21	0.54	0.62	0.66	-1.95241	0.00462101	Down	Upstream	64142	73929	TRIP10	2590.08	846.487	4333.66	5.11959	2.35603	1.68e-35	2.75e-34	Up	4.70624	5.35353	5.07944	20.7122	16.9709	19.9369
ORMDL3	3.23061	2.46544	A	NW_005393217.1-63723	NW_005393217.1	63738	CGTCTGGAGCCAGGCCGGCCCGCAAGAGCGGG	0.04	0	0	0.15	0.17	0.19	-3.43746	0.00300037	Down	Upstream	64142	73929	TRIP10	2590.08	846.487	4333.66	5.11959	2.35603	1.68e-35	2.75e-34	Up	4.70624	5.35353	5.07944	20.7122	16.9709	19.9369
XIRP1	5.87165	4.466	A	NW_005393217.1-63719	NW_005393217.1	63733	TAGACGTCTGGAGCCAGGCCGGCCCGCAAGA	0.13	0	0	0.54	0.68	0.85	-3.58267	0.000828576	Down	Upstream	64142	73929	TRIP10	2590.08	846.487	4333.66	5.11959	2.35603	1.68e-35	2.75e-34	Up	4.70624	5.35353	5.07944	20.7122	16.9709	19.9369
ADGRG1	2.31241	1.74966	A	NW_005393547.1-67871	NW_005393547.1	67886	GGCTGGGCCTGAAGCCGGCTCTCCCAGATGGC	0.18	0.72	0.49	1.11	1.13	1.88	-1.58024	0.014644	Down	Upstream	68517	71173	TRPT1	597.955	139.648	1056.26	7.56374	2.9191	3.43e-15	2.03e-14	Up	1.11559	1.04526	1.1912	5.48407	6.94208	7.25971
SMDT1	2.45311	1.82773	A	NW_005394860.1-769982	NW_005394860.1	769996	GGGTCCAGCCACCCCAGGCACTAATTCACAT	0.63	1.26	0.48	0	0	0	5.63729	9.09e-05	UP	Intron,Upstream	764722	772133	TSSC4	1178.76	383.814	1973.71	5.14236	2.36243	3.47e-31	4.72e-30	Up	4.73777	5.18707	4.47512	19.1035	16.9704	14.6943
SMDT1	2.45311	1.82773	A	NW_005393813.1-1389819	NW_005393813.1	1389834	TTGGCATCAGGTGACCGGAGTGTTGGAACTTC	0.04	0.19	0.04	0.42	0.28	0.41	-2.064	0.0112557	Down	Upstream	1345943	1389017	TXNL1	6524.76	1926.14	11123.4	5.77495	2.52981	1.86e-43	4.12e-42	Up	19.659	20.3544	21.3146	78.7173	63.4294	75.385
ZFAND3	1.75641	1.30669	A	NW_005393001.1-687109	NW_005393001.1	687124	ACCAGGGCCAAACCCCGGCCTGACAGGGGAGC	0.81	0.53	1.06	2.15	1.86	1.13	-1.1172	0.035726	Down	Upstream	688958	712875	UBAC1	6075.62	1933.42	10217.8	5.28483	2.40186	2.7e-39	5.11e-38	Up	15.6108	14.6818	16.7811	58.3391	58.0235	57.1039
NFKBIL1	3.11947	2.30623	A	NW_005393001.1-687097	NW_005393001.1	687111	TGAGGGTGTGCAACCAGGGCCAAACCCCGGC	2.75	1.96	3.63	7.53	7.47	5.12	-1.26714	0.0150537	Down	Upstream	688958	712875	UBAC1	6075.62	1933.42	10217.8	5.28483	2.40186	2.7e-39	5.11e-38	Up	15.6108	14.6818	16.7811	58.3391	58.0235	57.1039
NFKBIL1	3.11947	2.30623	A	NW_005394590.1-684128	NW_005394590.1	684143	CAGGCAGTGGGAGGCCGGGAGGAAGGCTGCCC	1.1	0.76	1.02	0.35	0.31	0.22	1.68501	0.00616769	UP	Upstream	589925	683591	UBE3C	5197.08	2251.98	8142.19	3.61557	1.85422	8.84e-25	8.89e-24	Up	7.89009	8.59203	8.38778	23.941	19.8765	18.7518
FNIP1	2.2234	1.64014	A	NW_005393844.1-2414547	NW_005393844.1	2414562	GTGGAGGCACCATCCCGGGTACTCCCAGTCCC	0.26	0.11	0.39	0.61	1.38	0.97	-1.98423	0.00393283	Down	Intron,Upstream	2413134	2438496	USP2	2888.29	536.205	5240.38	9.77311	3.28882	5.68e-64	2.42e-62	Up	3.1467	2.26999	3.43864	19.3229	16.1236	15.1036
ADGRG1	2.49678	1.74966	A	NW_005393844.1-2415324	NW_005393844.1	2415339	GCTGCTGTCTGCCTCCGGGTCTCTTCCATCTC	0	0.19	0.18	0.42	0.34	1.25	-2.47336	0.00657349	Down	Intron,Upstream	2413134	2438496	USP2	2888.29	536.205	5240.38	9.77311	3.28882	5.68e-64	2.42e-62	Up	3.1467	2.26999	3.43864	19.3229	16.1236	15.1036
ADGRG1	3.18225	1.74966	A	NW_005394395.1-250169	NW_005394395.1	250184	CTGCTAATAAGTTTCCGGCTATTCCACCACAC	0.66	0.57	0.74	1.5	1.35	2.69	-1.5379	0.00500931	Down	Upstream	239569	249258	VDAC3	19433.2	4941.5	33925	6.86532	2.77933	4.42e-53	1.34e-51	Up	42.8529	39.5249	42.1149	181.692	169.56	178.641
EML2	3.29378	1.73365	A	NW_005394304.1-12059	NW_005394304.1	12074	TGACAATCCCGGACCCGGTGAAGAACCGGGGC	0.04	0.46	0.25	0.65	0.84	1.31	-1.93781	0.0123722	Down	Upstream	12698	21910	XIRP1	19608.8	1697.7	37519.8	22.1004	4.466	6.01e-15	3.5e-14	Up	5.01094	3.98871	4.6046	51.6897	56.8299	81.7018
TSSC4	5.63729	2.36243	A	NW_005394304.1-12070	NW_005394304.1	12085	GACCCGGTGAAGAACCGGGGCCTGGAATATGT	0.04	0.46	0.25	0.65	0.84	1.13	-1.83394	0.01689	Down	Upstream	12698	21910	XIRP1	19608.8	1697.7	37519.8	22.1004	4.466	6.01e-15	3.5e-14	Up	5.01094	3.98871	4.6046	51.6897	56.8299	81.7018
KBTBD13	-1.94257	Inf	A	NW_005394304.1-11543	NW_005394304.1	11557	CCCTCTTCTCACCCCAGGCCAATGCTGCCTG	4	4.77	1.33	0	0.11	0	5.87165	1.26e-07	UP	Upstream	12698	21910	XIRP1	19608.8	1697.7	37519.8	22.1004	4.466	6.01e-15	3.5e-14	Up	5.01094	3.98871	4.6046	51.6897	56.8299	81.7018
KBTBD13	-1.59376	Inf	A	NW_005394304.1-12077	NW_005394304.1	12091	TGAAGAACCGGGGCCTGGAATATGTCCTCCC	0.13	1.68	0.85	2.29	3.4	5.12	-2.00417	0.0108175	Down	Upstream	12698	21910	XIRP1	19608.8	1697.7	37519.8	22.1004	4.466	6.01e-15	3.5e-14	Up	5.01094	3.98871	4.6046	51.6897	56.8299	81.7018
KBTBD13	-1.41256	Inf	A	NW_005396436.1-222701	NW_005396436.1	222715	TGGCCGACAGAAGCCTGGCCGCGTTCCCGTG	2	0.98	0.48	0.4	0	0.28	2.29509	0.0140629	UP	Upstream	198204	222516	YBX3	42304.6	4470.4	80138.8	17.9265	4.16402	2.35e-87	1.76e-85	Up	47.8206	34.9567	41.5583	526.016	384.495	438.436
METTL7B	-2.21557	Inf	A	NW_005394890.1-3765996	NW_005394890.1	3766011	CTCATCCAAGATACCCGGCTAGATGAAGCACA	0.96	0.69	1.02	2.61	2.62	1.41	-1.33355	0.00634362	Down	Upstream	3767204	3775708	ZCCHC9	1500.47	719.088	2281.86	3.17327	1.66597	7.56e-16	4.67e-15	Up	7.42281	8.23191	8.23771	16.0944	15.6772	19.2071
ITK	2.79104	Inf	A	NW_005395325.1-266160	NW_005395325.1	266175	CACATTACACAGGCCCGGGACAAAAACAGTGC	0.33	0.99	0.39	0.12	0.28	0.09	1.75641	0.0199365	UP	Upstream	179577	266106	ZFAND3	1092.9	629.235	1556.56	2.47373	1.30669	5.69e-11	2.51e-10	Up	10.5236	9.19827	9.07106	16.7718	15.9156	16.5978

## Sheet: profile1_0_MvsA
Gene	log2FC.methyl	log2FC.RNAseq	type	Ref_ID	Chr	Position	Sequence	M2.RPM	M3.RPM	M4.RPM	A6.RPM	A7.RPM	A10.RPM	log2FC	PValue	up.down	Type	Start	End	gene_id	baseMean	baseMean_control_A	baseMean_case_M	foldChange	log2FoldChange	pval	padj	up_down	expression_A6	expression_A7	expression_A10	expression_M2	expression_M3	expression_M4
ACSL3	-5.08746	-1.15014	A	NW_005392916.1-112541	NW_005392916.1	112555	GCTGCACACAAGGCCAGGACCAAGAGCAGAG	0	0	0	1	0.84	0.6	-5.08746	0.0064925	Down	Upstream	78401	111351	ACSL3	1408.99	1942.66	875.326	0.450582	-1.15014	2.1e-07	5.27e-06	Down	6.57242	4.79137	4.93276	2.63797	2.5659	3.00705
ARHGAP26	-5.37407	-2.11271	A	NW_005394824.1-713424	NW_005394824.1	713439	CCTTCCGAGGATGCCCGGCCCTTCCGCGACCA	0	0	0	0.18	0.3	0.35	-5.37407	0.00375284	Down	Upstream	239567	712941	ARHGAP26	387.611	629.641	145.58	0.231212	-2.11271	5.26e-15	5.61e-13	Down	1.03574	1.27017	1.34992	0.423757	0.455562	0.360749
CKAP4	1.16322	1.02562	A	NW_005393502.1-561312	NW_005393502.1	561327	AATGGGGGTGAACCCCGGGCACCTGTCTGACA	3.35	2.14	2.22	1.55	1.07	1.16	1.16322	0.0112786	UP	Upstream	550282	560260	CKAP4	409.181	269.568	548.795	2.03583	1.02562	0.000109699	0.00119425	Up	1.82777	1.06439	1.49194	3.50078	3.99749	3.20032
COL16A1	-2.58648	-1.31865	A	NW_005395183.1-1106427	NW_005395183.1	1106442	GGGCTGAAGGCTGTCCGGCTCGCGCGCCCGCG	0	0.2	0	0.26	0.38	0.84	-2.58648	0.00931066	Down	Upstream	1049677	1104715	COL16A1	395.901	565.205	226.597	0.400911	-1.31865	8.4e-06	0.000135285	Down	1.4307	0.875961	0.94371	0.603763	0.532562	0.318507
CSGALNACT1	1.47135	1.18573	A	NW_005396643.1-319296	NW_005396643.1	319311	TCCTGCAGCCACAGCCGGGGGTTTTTCTCTCC	0.46	0.61	0.77	0.44	0.11	0.18	1.47135	0.031484	UP	Upstream	232721	317621	CSGALNACT1	184.917	112.934	256.899	2.27478	1.18573	0.000208245	0.00204325	Up	0.773858	0.371604	0.493298	1.34419	1.41027	1.50056
DAB2IP	-2.50587	-1.17248	A	NW_005395386.1-271178	NW_005395386.1	271192	CACCATTTGGGCTCCTGGGTCCGTCTTGTGG	0.59	0	0	0.63	1.54	0.6	-2.50587	0.048903	Down	Upstream	272941	320726	DAB2IP	623.933	864.377	383.489	0.443659	-1.17248	1.33e-06	2.68e-05	Down	3.39261	3.20818	3.15631	1.94352	2.05387	1.46863
FAM195B	-5.54194	1.11091	B	NW_005395032.1-534132	NW_005395032.1	534147	AAGGAGAAAGGCCCCCGGAGGGAGGCCAAGCT	0.92	1.43	2.22	1.1	0.3	0.56	1.37046	0.028762	UP	Upstream	535780	538400	FAM195B	444.122	281.106	607.139	2.15982	1.11091	1.4e-05	0.00020835	Up	3.32666	2.22648	1.7973	7.9472	5.55871	6.10815
FAM195B	1.37046	1.11091	A	NW_005395032.1-534724	NW_005395032.1	534738	GCACCCATAAAGGCCAGGCAGCCCTCAGGCT	0	0	0	1.63	1.26	0.48	-5.54194	0.00225314	Down	Upstream	535780	538400	FAM195B	444.122	281.106	607.139	2.15982	1.11091	1.4e-05	0.00020835	Up	3.32666	2.22648	1.7973	7.9472	5.55871	6.10815
HAS2	-2.10886	-2.66487	A	NW_005393337.1-1147521	NW_005393337.1	1147535	GATGTCTACGCAGCCTGGCCTCCCTGCTCCT	1.18	0.49	0	2.13	1.26	2.42	-2.10886	0.0179131	Down	Upstream	1147864	1178049	HAS2	55.9752	96.7019	15.2485	0.157686	-2.66487	6.38e-08	1.86e-06	Down	0.501907	0.279708	0.501312	0.0939238	0.109163	0.0541609
HLTF	-6.29044	-1.22212	A	NW_005394541.1-593125	NW_005394541.1	593139	GGGCCTGTGCAGCCCAGGTACTGGCTGGACT	0	0	0	2.5	0.7	2.54	-6.29044	0.00019124	Down	Upstream	528559	592121	HLTF	434.202	607.848	260.556	0.428653	-1.22212	2e-06	3.8e-05	Down	1.20195	1.27287	0.9831	0.618648	0.645815	0.535837
INTS10	-1.54859	1.01514	B	NW_005397303.1-43115	NW_005397303.1	43129	AGCACCAAGAGGACCAGGCCTTGCAACACCA	0.59	0.49	1.8	2.13	1.96	3.38	-1.54859	0.0427945	Down	Upstream	1020	41156	INTS10	1432.85	948.558	1917.13	2.0211	1.01514	4.9e-06	8.32e-05	Up	5.16795	4.13089	4.51305	11.6429	9.41111	10.9784
LOC102269756	-2.34559	1.11538	B	NW_005394448.1-248596	NW_005394448.1	248610	GATGGCAAGATGCCCAGGCTTCCCTGTCCTT	0.59	0.49	0	1.5	2.38	0.73	-2.34559	0.0269384	Down	Upstream	250269	251375	LOC102269756	1131.85	714.884	1548.81	2.16652	1.11538	9.39e-07	1.96e-05	Up	9.09209	8.69632	7.56246	18.4775	20.0166	22.6538
LOC102280699	-5.29806	-1.90221	A	NW_005394189.1-2652357	NW_005394189.1	2652372	ACCAAAATGGTTTCCCGGACTTTAAGACTGTG	0	0	0	0.18	0.19	0.42	-5.29806	0.00692222	Down	Upstream	2652637	2655210	LOC102280699	52.3884	82.6621	22.1148	0.267532	-1.90221	0.000437115	0.00381919	Down	0.439062	0.602042	0.335522	0.186795	0.226078	0.12408
MYL4	-2.20282	-4.39468	A	NW_005395028.1-1582567	NW_005395028.1	1582581	ACACCCAGAGGGGCCAGGGAAACAGAGCCTC	0	0.98	0	1.88	0.84	1.45	-2.20282	0.0399407	Down	Upstream	1568507	1582222	MYL4	42.6288	81.3884	3.8693	0.0475412	-4.39468	8.09e-12	5.35e-10	Down	1.3163	1.27489	0.943215	0.0835535	0	0.0815504
MYLK4	2.80055	-2.15684	B	NW_005395658.1-764307	NW_005395658.1	764322	AAGGGCGCATGTGACCGGTGTCATTCTGGCTT	2.31	5.1	4.35	2.61	0.46	2.46	1.25403	0.0322439	UP	Upstream	745530	762670	MYLK4	59.1596	96.6466	21.6726	0.224246	-2.15684	4.56e-06	7.84e-05	Down	0.489911	0.442983	0.448822	0.0874579	0.260481	0.0845586
MYLK4	1.25403	-2.15684	B	NW_005395658.1-764418	NW_005395658.1	764433	CAATGGACTGAGGGCCGGGCCCCCAGAGATCC	0.58	0.61	1.16	0.04	0	0.32	2.80055	0.00128149	UP	Upstream	745530	762670	MYLK4	59.1596	96.6466	21.6726	0.224246	-2.15684	4.56e-06	7.84e-05	Down	0.489911	0.442983	0.448822	0.0874579	0.260481	0.0845586
NPM1	2.23504	1.02354	A	NW_005394989.1-798314	NW_005394989.1	798329	AACAAGGAAACCAGCCGGTGCCCAAACAAGTG	0.92	1.84	0.39	0.22	0.11	0.39	2.23504	0.00354987	UP	Upstream	784448	797301	NPM1	5088.96	3355.84	6822.08	2.0329	1.02354	1.19e-06	2.4e-05	Up	24.6455	26.5519	23.6787	50.8547	53.8917	63.2598
PANK1	-4.93363	-1.16977	A	NW_005393753.1-49418	NW_005393753.1	49433	CGAGTGCCGGCCCCCCGGCGCCCGCCTGGAGC	0	0	0	0.22	0.27	0.14	-4.95935	0.0231768	Down	Upstream	2883	48206	PANK1	343.207	475.195	211.22	0.444491	-1.16977	0.000786167	0.00614824	Down	3.48256	5.22688	5.04608	2.60771	2.93279	2.50209
PANK1	-4.95935	-1.16977	A	NW_005393753.1-49429	NW_005393753.1	49443	CCCCCGGCGCCCGCCTGGAGCATGCCCGCTC	0	0	0	0.75	0.98	0.48	-4.93363	0.0122917	Down	Upstream	2883	48206	PANK1	343.207	475.195	211.22	0.444491	-1.16977	0.000786167	0.00614824	Down	3.48256	5.22688	5.04608	2.60771	2.93279	2.50209
PAPLN	-3.21015	-1.21494	A	NW_005393520.1-879304	NW_005393520.1	879319	GCAGCAGCCGCATCCCGGCCTGGCCTGCGGGA	0	0.2	0	0.92	1.03	0.42	-3.2625	0.000934644	Down	Upstream	846227	879316	PAPLN	115.054	160.826	69.2825	0.430792	-1.21494	0.000644665	0.00524435	Down	0.564266	0.334749	0.441628	0.359015	0.292831	0.0973315
PAPLN	-3.2625	-1.21494	A	NW_005393520.1-879309	NW_005393520.1	879323	AGCCGCATCCCGGCCTGGCCTGCGGGAGAGG	0	0.98	0	3.13	3.79	1.45	-3.21015	0.0014701	Down	Upstream	846227	879316	PAPLN	115.054	160.826	69.2825	0.430792	-1.21494	0.000644665	0.00524435	Down	0.564266	0.334749	0.441628	0.359015	0.292831	0.0973315
PEG3	1.61735	1.40942	A	NW_005395442.1-75394	NW_005395442.1	75409	TAGGGAAGTTAGCCCCGGGTCTTTCGTGTGTC	0.92	0.41	0.87	0.11	0.34	0.32	1.61735	0.0216007	UP	Upstream	75881	96239	PEG3	243.488	133.188	353.788	2.6563	1.40942	1.76e-06	3.4e-05	Up	0.404576	0.316673	0.446579	1.52688	1.38913	1.10262
PPRC1	-3.35162	1.02222	B	NW_005392962.1-1624935	NW_005392962.1	1624949	GACACTTAGGAGGCCAGGCCTCCCAAAGATG	0	0.98	0	2.5	4.63	2.05	-3.35162	0.000710586	Down	Intron,Upstream	1613619	1627652	PPRC1	1021.81	674.228	1369.39	2.03104	1.02222	1.99e-05	0.000284305	Up	2.02083	1.46425	1.48299	3.40919	3.9703	4.93606
TGIF1	-2.60666	2.10942	B	NW_005393494.1-534156	NW_005393494.1	534171	GGGGGCAGAAGGTGCCGGAGGGAGTATCCGCA	0	0.1	0	0.37	0.23	0.21	-2.60666	0.0469776	Down	Intron,Upstream	530353	539313	TGIF1	254.581	95.7942	413.368	4.31516	2.10942	2.68e-08	8.57e-07	Up	1.08845	0.619323	0.596245	3.02043	4.14365	2.59668
WBP1	-5.72587	-1.43861	A	NW_005395311.1-178901	NW_005395311.1	178915	GCTCGCGCACGGGCCAGGCACTCTGCAGCCT	0	0	0	1.5	0.98	1.33	-5.72587	0.000304112	Down	Upstream	179022	182039	WBP1	288.128	420.956	155.3	0.368923	-1.43861	4.32e-05	0.0005459	Down	3.49157	5.23172	3.33427	2.32403	1.51931	1.73319
ZNF423	-1.34218	-1.24787	A	NW_005394580.1-971619	NW_005394580.1	971634	CTGCAGAAGGGAAGCCGGCGCCCTGTGGCCGC	0.46	0.82	0.48	1.55	1.6	1.83	-1.34218	0.0161767	Down	Upstream	972081	1286896	ZNF423	386.806	544.387	229.226	0.421071	-1.24787	1.87e-06	3.6e-05	Down	1.9312	1.54673	1.58482	0.865419	0.885887	0.884031
ZNF423	-5.39807	-1.24787	A	NW_005394580.1-971980	NW_005394580.1	971994	GAGGTTCTCAGGACCAGGCATGTTTCCTGTC	0	0	0	0.75	1.68	0.6	-5.39807	0.00401255	Down	Upstream	972081	1286896	ZNF423	386.806	544.387	229.226	0.421071	-1.24787	1.87e-06	3.6e-05	Down	1.9312	1.54673	1.58482	0.865419	0.885887	0.884031

## Sheet: profile6_MvsA
Gene	log2FC_methy	log2FC_RNAseq		Gene	Ref_ID	Chr	Position	Sequence	M2.RPM	M3.RPM	M4.RPM	A6.RPM	A7.RPM	A10.RPM	log2FC	PValue	up.down	Type	Start	End	gene_id	baseMean	baseMean_control_A	baseMean_case_M	foldChange	log2FoldChange	pval	padj	up_down	expression_A6	expression_A7	expression_A10	expression_M2	expression_M3	expression_M4
ACACB	1.74446	1.77942	A	ACACB	NW_005393292.1-1443904	NW_005393292.1	1443919	GAAGCAGAAGAGACCCGGTGATCTGTCCTAAG	2.54	1.22	1.84	0.7	0.42	0.7	1.74446	0.00133775	UP	Upstream	1367303	1443742	ACACB	31390.8	14162.7	48619	3.43289	1.77942	4.61e-15	5.02e-13	Up	25.2353	15.7106	12.3179	69.4722	86.7456	79.9869
AGPAT2	-1.50078	1.2282	B	AGPAT2	NW_005393001.1-44163	NW_005393001.1	44178	GGGGCACCTCTGAGCCGGATGGGAACAAAGGG	0.46	0.1	0.58	0.85	1.91	0.81	-1.50078	0.0452151	Down	Upstream	45288	50291	AGPAT2	1126.47	673.976	1578.96	2.34275	1.2282	0.000127022	0.00135251	Up	12.3495	8.71957	5.85251	29.3562	18.1462	25.8215
ENO3	-6.14289	-1.29843	A	ENO3	NW_005395164.1-496958	NW_005395164.1	496972	GGCGTGGCGTGTGCCTGGCCGCTTCTGCCCT	0	0	0	2	1.68	1.45	-6.14289	4.86e-05	Down	Upstream	498235	504175	ENO3	248654	353561	143747	0.40657	-1.29843	2.21e-09	8.91e-08	Down	2590.86	2671.23	2662.25	735.371	1763.97	1098.39
GLUL	-2.06932	1.58951	B	GLUL	NW_005396462.1-7366	NW_005396462.1	7381	TCTCCAAGTAAAATCCGGCCACAGAAAGGCTT	0.23	0.1	0.19	1.07	0.95	0.46	-2.06932	0.012047	Down	Intron,Upstream	517	8992	GLUL	87670.4	43731.6	131609	3.00948	1.58951	6.08e-14	5.41e-12	Up	236.605	147.35	291.346	751.577	829.122	833.361
IFRD2	1.8794	1.50496	A	IFRD2	NW_005393351.1-701419	NW_005393351.1	701434	AACCTCCCAGAGCTCCGGTGTGTGAGGCGGGC	1.5	3.16	3.38	1.14	0.34	0.95	1.8794	0.00055957	UP	Upstream	673089	699750	IFRD2	3620.12	1886.38	5353.87	2.83817	1.50496	8.36e-07	1.78e-05	Up	17.1107	19.5637	15.7605	50.0309	58.2845	71.5242
IP6K3	3.65451	-1.58611	B	IP6K3	NW_005393281.1-1457370	NW_005393281.1	1457385	TACAGTCAGGGCCTCCGGCAAGTCACAGGGCA	0.69	0.41	0.39	0.04	0	0.07	3.65451	0.000148245	UP	Upstream	1431778	1456916	IP6K3	4661.9	6994.23	2329.56	0.333068	-1.58611	6.53e-14	5.72e-12	Down	36.9949	28.9932	38.5669	11.8805	18.1216	14.4477
KCNJ12	-5.59017	-1.6553	A	KCNJ12	NW_005393480.1-39901	NW_005393480.1	39915	CCATTGGCAGGGCCCAGGCCTTTCATCCCCG	0	0	0	0.88	1.4	1.21	-5.59017	0.000598776	Down	Upstream	3971	38738	KCNJ12	2374.64	3604.84	1144.43	0.317471	-1.6553	2.84e-14	2.69e-12	Down	28.8389	27.065	27.8526	8.44919	13.6158	10.9054
KEAP1	-2.6202	1.24297	B	KEAP1	NW_005394633.1-198686	NW_005394633.1	198700	CCCCTGCAGTCCGCCTGGGGCCTGGCACTAT	0.59	0	0	1.13	1.4	0.48	-2.6202	0.0295602	Down	Upstream	191113	198349	KEAP1	11799.4	7009.18	16589.7	2.36685	1.24297	1.04e-06	2.14e-05	Up	39.6759	26.0627	29.029	83.5857	71.6628	103.577
KEAP1	-2.6202	1.24297	B	KEAP1	NW_005394633.1-198693	NW_005394633.1	198707	AGTCCGCCTGGGGCCTGGCACTATGCAGGGG	0.59	0	0	1.13	1.4	0.48	-2.6202	0.0295593	Down	Upstream	191113	198349	KEAP1	11799.4	7009.18	16589.7	2.36685	1.24297	1.04e-06	2.14e-05	Up	39.6759	26.0627	29.029	83.5857	71.6628	103.577
LOC102269342	-4.93182	-1.59065	A	LOC102269342	NW_005393281.1-825750	NW_005393281.1	825764	CCCTCTGCCAGCTCCTGGAGGCTCAGCGAGC	0	0	0	0.88	0.7	0.6	-4.93182	0.011933	Down	Upstream	817219	825060	LOC102269342	386.869	580.875	192.863	0.332021	-1.59065	4.44e-07	1.01e-05	Down	4.41405	3.68723	6.23001	1.63178	2.17106	2.0354
LONRF3	-3.27688	2.31055	B	LONRF3	NW_005397605.1-110564	NW_005397605.1	110579	AAAGTCTGTGAGTCCCGGCGCGCTCCAGCGGC	0.12	0	0	0.74	0.19	0.39	-3.27688	0.0067345	Down	Upstream	74250	108920	LONRF3	2136.25	716.774	3555.73	4.96074	2.31055	1.13e-07	3.04e-06	Up	3.28032	3.37802	2.32459	14.5385	23.0553	15.9858
LPIN1	1.61654	1.27389	A	LPIN1	NW_005394660.1-89748	NW_005394660.1	89763	TCTCGATGGTGGCCCCGGCCATGGAAACCTTT	1.39	1.53	0.87	0.33	0.34	0.67	1.61654	0.00748874	UP	Upstream	91160	189380	LPIN1	42330.9	24768.5	59893.3	2.41813	1.27389	1.93e-06	3.67e-05	Up	45.6446	35.1804	70.1018	119.655	152.835	147.039
MYBPC2	-5.3393	-1.22463	A	MYBPC2	NW_005394974.1-890679	NW_005394974.1	890694	CCAGGGTCTTTCCGCCGGCGTTACTTGCCCGC	0	0	0	0.52	0.15	0.18	-5.36507	0.0064584	Down	Upstream	891697	917534	MYBPC2	181167	253751	108582	0.427907	-1.22463	3.4e-07	8.03e-06	Down	798.444	637.141	610.341	213.683	483.044	268.123
MYBPC2	-5.36507	-1.22463	A	MYBPC2	NW_005394974.1-890666	NW_005394974.1	890680	GTCTTCCCTCACTCCAGGGTCTTTCCGCCGG	0	0	0	1.75	0.56	0.6	-5.3393	0.00598099	Down	Upstream	891697	917534	MYBPC2	181167	253751	108582	0.427907	-1.22463	3.4e-07	8.03e-06	Down	798.444	637.141	610.341	213.683	483.044	268.123
TMEM266	2.55817	-1.11426	B	TMEM266	NW_005393315.1-1599330	NW_005393315.1	1599345	TCTGGCGCCAGGGACCGGTTTCATGGAGGATG	0.92	0.92	1.16	0.29	0.08	0.21	2.47352	0.000149573	UP	Upstream	1529706	1598416	TMEM266	834.508	1141.65	527.363	0.46193	-1.11426	4.4e-05	0.000553763	Down	9.36528	6.04179	6.43343	3.36816	3.02572	5.72848
TMEM266	2.47352	-1.11426	B	TMEM266	NW_005393315.1-1599324	NW_005393315.1	1599338	AACCTTTCTGGCGCCAGGGACCGGTTTCATG	4.71	4.42	5.41	1	0.28	0.73	2.55817	0.0001077	UP	Upstream	1529706	1598416	TMEM266	834.508	1141.65	527.363	0.46193	-1.11426	4.4e-05	0.000553763	Down	9.36528	6.04179	6.43343	3.36816	3.02572	5.72848
TMEM52	-3.59636	-2.67986	A	TMEM52	NW_005393029.1-1514567	NW_005393029.1	1514581	ACCACAGCACTGCCCTGGCCTCCCTAGTACC	0.59	0	0	2	2.38	1.57	-3.59636	0.00134029	Down	Upstream	1515904	1519978	TMEM52	207.38	358.772	55.9885	0.156056	-2.67986	1.11e-16	1.59e-14	Down	2.70996	3.20165	4.10904	0.57155	0.850127	0.663435
TUBA4A	-3.00119	-1.1893	A	TUBA4A	NW_005393121.1-2768521	NW_005393121.1	2768535	GCCAGCAGGATGCCCTGGCTCTCACCACCTT	0	0.49	0	1.5	1.68	0.73	-3.00119	0.00754038	Down	Intron,Upstream	2765367	2769768	TUBA4A	35878.4	49882.5	21874.3	0.438517	-1.1893	1.04e-08	3.62e-07	Down	244.883	270.635	250.656	163.015	169.775	88.1955

## Sheet: profile1_0_MvsE
Gene	log2FC.methy	log2FC.RNAseq	type	Ref_ID	Chr	Position	Sequence	M2.RPM	M3.RPM	M4.RPM	E6.RPM	E7.RPM	E8.RPM	log2FC	PValue	up.down	Type	Start	End	gene_id	baseMean	baseMean_control_E	baseMean_case_M	foldChange	log2FoldChange	pval	padj	up_down	expression_E6	expression_E7	expression_E8	expression_M2	expression_M3	expression_M4
ACHE	-1.91114	-3.32083	A	NW_005396950.1-146236	NW_005396950.1	146251	GGAGTAATCCATGGCCGGTAAGGCCAAGGCAG	0.35	0	0.1	0.5	0.65	0.63	-1.91114	0.0259037	Down	Upstream	137731	144712	ACHE	154.921	281.656	28.187	0.100076	-3.32083	1.56e-18	1.23e-17	Down	2.35162	2.465	1.75339	0.312079	0.0996921	0.221692
ACLY	4.94856	-3.22452	B	NW_005394079.1-734145	NW_005394079.1	734160	ATATTGAGAAGGAGCCGGAAGTCATCCCAGGG	0.58	1.33	0.39	0.04	0.03	0	4.92908	1.09e-06	UP	Intron,Upstream	731285	776227	ACLY	3031.4	5476.85	585.941	0.106985	-3.22452	1.08e-44	3.18e-43	Down	15.18	15.6773	15.439	1.34675	1.249	1.31649
ACLY	4.92908	-3.22452	B	NW_005394079.1-734158	NW_005394079.1	734172	GCCGGAAGTCATCCCAGGGGAAGGCGAGAAA	2.94	6.38	1.8	0.13	0.11	0	4.94856	2.07e-06	UP	Intron,Upstream	731285	776227	ACLY	3031.4	5476.85	585.941	0.106985	-3.22452	1.08e-44	3.18e-43	Down	15.18	15.6773	15.439	1.34675	1.249	1.31649
ACTB	-5.42083	-2.16051	A	NW_005392900.1-2692343	NW_005392900.1	2692358	TGGGTGCAGGCAGGCCGGGCCATTCAGCGCAG	0	0	0	0.27	0.39	0.13	-5.42083	0.00522266	Down	Upstream	2687778	2690489	ACTB	23611.6	38591.2	8631.98	0.223677	-2.16051	9.98e-25	1.16e-23	Down	340.728	351.001	354.33	59.6311	68.5987	42.3028
ADAMTS12	-1.45463	-4.08448	A	NW_005392938.1-604468	NW_005392938.1	604483	CTTCCTCTACTCTTCCGGTTTCCTTTTGGGTG	0.35	0.31	0.48	1.54	0.84	1.06	-1.45463	0.03182	Down	Upstream	605014	993558	ADAMTS12	2938.3	5549.49	327.115	0.0589452	-4.08448	1.42e-51	5.39e-50	Down	10.8973	15.0546	12.763	0.566248	0.936181	0.363942
ADAT3	1.7309	-1.2347	B	NW_005393189.1-252490	NW_005393189.1	252505	CCTCATGAACAGACCCGGAGAACATGATGCTC	1.73	2.14	1.74	0.69	0.45	0.69	1.7309	0.00137716	UP	Upstream	249927	251124	ADAT3	73.7236	103.477	43.9705	0.424932	-1.2347	0.00526238	0.00992342	Down	1.78863	1.4681	1.72529	0.531989	0.552684	0.614968
ADCY7	-1.10649	-1.89968	A	NW_005394580.1-551677	NW_005394580.1	551692	CTGTGCTCTAGAGCCCGGGAGACACAATTGCT	1.96	1.02	0.48	2.46	2.39	3.13	-1.10649	0.0477974	Down	Upstream	516374	550969	ADCY7	208.934	329.547	88.3197	0.268003	-1.89968	8.35e-10	3.4e-09	Down	0.858787	1.03475	1.05811	0.174336	0.2814	0.180539
ADCY7	-1.782	-1.89968	A	NW_005394580.1-551977	NW_005394580.1	551992	GCAGCAACGAAGCCCCGGTGCAGTCAAAATAA	0.69	0	0.19	1.08	1.1	1.06	-1.782	0.026265	Down	Upstream	516374	550969	ADCY7	208.934	329.547	88.3197	0.268003	-1.89968	8.35e-10	3.4e-09	Down	0.858787	1.03475	1.05811	0.174336	0.2814	0.180539
ADCY7	-6.37237	-1.89968	A	NW_005394580.1-551353	NW_005394580.1	551367	GTCTTGTTTAAAGCCTGGCCCACCCCAAGGT	0	0	0	0.67	2.6	2.99	-6.37237	0.000305155	Down	Upstream	516374	550969	ADCY7	208.934	329.547	88.3197	0.268003	-1.89968	8.35e-10	3.4e-09	Down	0.858787	1.03475	1.05811	0.174336	0.2814	0.180539
ADGRA1	3.73251	-6.18319	B	NW_005393288.1-381774	NW_005393288.1	381789	CATGACCAGCGTGGCCGGGCTCTCCCAGGACC	0.23	0.61	1.45	0.19	0.25	0.28	1.76782	0.0231545	UP	Upstream	349609	381776	ADGRA1	14.342	28.2946	0.389385	0.0137618	-6.18319	1.28e-05	3.46e-05	Down	0.249141	0.189931	0.381739	0	0	0
ADGRA1	3.72376	-6.18319	B	NW_005393288.1-383265	NW_005393288.1	383280	CAGCAGGATGTGGGCCGGGCTCGGGGGAGAGT	0.46	0.61	0.87	0.19	0.14	0.06	2.41399	0.000765603	UP	Upstream	349609	381776	ADGRA1	14.342	28.2946	0.389385	0.0137618	-6.18319	1.28e-05	3.46e-05	Down	0.249141	0.189931	0.381739	0	0	0
ADGRA1	2.41399	-6.18319	B	NW_005393288.1-383670	NW_005393288.1	383685	GAGGGGCCTGGTGCCCGGAGTCCCGCGGTGTT	1.5	2.04	0.97	0.04	0.08	0.22	3.73251	5.4e-07	UP	Upstream	349609	381776	ADGRA1	14.342	28.2946	0.389385	0.0137618	-6.18319	1.28e-05	3.46e-05	Down	0.249141	0.189931	0.381739	0	0	0
ADGRA1	1.76782	-6.18319	B	NW_005393288.1-381785	NW_005393288.1	381799	TGGCCGGGCTCTCCCAGGACCAGCGTCCGCC	1.18	2.94	6.76	0.67	1.02	1.28	1.74704	0.0254259	UP	Upstream	349609	381776	ADGRA1	14.342	28.2946	0.389385	0.0137618	-6.18319	1.28e-05	3.46e-05	Down	0.249141	0.189931	0.381739	0	0	0
ADGRA1	1.74704	-6.18319	B	NW_005393288.1-382069	NW_005393288.1	382083	GTGACGGCACTGCCCTGGGAGGCTCCTGTCG	3.53	1.47	2.7	9.28	6.68	10.66	-1.96151	0.00100121	Down	Upstream	349609	381776	ADGRA1	14.342	28.2946	0.389385	0.0137618	-6.18319	1.28e-05	3.46e-05	Down	0.249141	0.189931	0.381739	0	0	0
ADGRA1	-1.96151	-6.18319	A	NW_005393288.1-383663	NW_005393288.1	383677	AGGGCGGGAGGGGCCTGGTGCCCGGAGTCCC	7.65	9.82	4.51	0.13	0.34	1	3.72376	2.72e-06	UP	Upstream	349609	381776	ADGRA1	14.342	28.2946	0.389385	0.0137618	-6.18319	1.28e-05	3.46e-05	Down	0.249141	0.189931	0.381739	0	0	0
ADGRA2	1.73455	-2.93486	B	NW_005395165.1-272798	NW_005395165.1	272813	CATGTGGACGGGTTCCGGGGAAGTGCTATGTT	4.16	1.22	0.87	0.31	0.2	1.44	1.73455	0.0362765	UP	Upstream	249404	272800	ADGRA2	1460.34	2582.91	337.776	0.130774	-2.93486	1.07e-35	2.12e-34	Down	14.7575	15.6595	16.8154	1.48218	2.11074	1.07825
ADGRA2	-2.91646	-2.93486	A	NW_005395165.1-274382	NW_005395165.1	274397	GGAAGTCTGGGCTGCCGGGGAGATCTCGAGGC	0	0	0.1	0.27	0.42	0.28	-2.91646	0.0120045	Down	Upstream	249404	272800	ADGRA2	1460.34	2582.91	337.776	0.130774	-2.93486	1.07e-35	2.12e-34	Down	14.7575	15.6595	16.8154	1.48218	2.11074	1.07825
ADGRL1	1.91254	-2.12516	B	NW_005392958.1-512965	NW_005392958.1	512980	TCATACTTGAAGAACCGGGGTGTAGATGGAGC	1.04	0.82	1.16	0.31	0.54	0.03	1.91254	0.00906495	UP	Upstream	514668	544285	ADGRL1	1319.77	2147.32	492.221	0.229226	-2.12516	3.2e-20	2.82e-19	Down	5.59351	6.74998	7.28617	1.16829	1.35217	1.44021
AFAP1L2	-1.34328	-3.65877	A	NW_005394195.1-810586	NW_005394195.1	810601	CCCTTCTGTTTTACCCGGTGTATTCACTGACG	0.23	0.92	0.48	1.92	1.55	1.16	-1.34328	0.0344982	Down	Upstream	812060	858907	AFAP1L2	1304.48	2417.55	191.416	0.0791775	-3.65877	2.9e-49	1.01e-47	Down	8.36757	9.86643	7.84524	0.658529	0.610103	0.442045
AGTR2	-5.21659	NA	A	NW_005394091.1-217997	NW_005394091.1	218012	CTTTTACCCCAATACCGGCATTCTAAAGTGAG	0	0	0	0.23	0.2	0.25	-5.21659	0.0094273	Down	Upstream	214365	217747	AGTR2	383.637	767.273	0	0	#NAME?	2.93e-75	2.35e-73	Down	5.53453	8.22803	8.60703	0	0	0
ALG9	-3.85533	-2.14541	A	NW_005394371.1-310467	NW_005394371.1	310481	TGCATGTTGATCACCAGGACATAGACCCCAG	0.59	0	0	1.61	2.72	3.41	-3.85533	0.000733145	Down	Upstream	311643	422934	ALG9	319.679	521.486	117.872	0.226031	-2.14541	1.1e-13	6.12e-13	Down	3.51783	3.34269	4.11541	0.699187	0.560351	0.700262
ALG9	-3.85533	-2.14541	A	NW_005394371.1-310481	NW_005394371.1	310495	CAGGACATAGACCCCAGGAGGTTATTGAGGC	0.59	0	0	1.61	2.72	3.41	-3.85533	0.00073309	Down	Upstream	311643	422934	ALG9	319.679	521.486	117.872	0.226031	-2.14541	1.1e-13	6.12e-13	Down	3.51783	3.34269	4.11541	0.699187	0.560351	0.700262
AMIGO3	-1.55286	-1.79543	A	NW_005393351.1-252682	NW_005393351.1	252697	TTGCCTGCCCCTGACCGGAAGCATTTCTCCCT	0.23	0.2	0.29	1.04	0.82	0.53	-1.55286	0.0353755	Down	Upstream	249145	251567	AMIGO3	165.23	256.551	73.9088	0.288086	-1.79543	9.01e-05	0.000219164	Down	1.4719	1.75954	2.94464	0.304301	0.435065	0.433453
ANAPC1	-1.97752	-1.27929	A	NW_005393301.1-464957	NW_005393301.1	464972	GTAGGATAAACTCTCCGGTCAGTTCTTTAACG	0	0.2	0.19	0.81	0.73	0.31	-1.97752	0.0259429	Down	Upstream	466518	563276	ANAPC1	1340.78	1899.12	782.437	0.411999	-1.27929	1.28e-08	4.68e-08	Down	3.31981	3.47681	3.84375	1.09338	1.26903	1.31157
APMAP	1.28223	-1.64431	B	NW_005394279.1-288694	NW_005394279.1	288709	CACAGGCCCCACCCCCGGACCTCCCAGCAGGC	1.85	1.63	3.77	0.85	1.58	0.85	1.28223	0.0161898	UP	Upstream	282465	288346	APMAP	1063.26	1611.13	515.399	0.319899	-1.64431	1.07e-12	5.55e-12	Down	9.26992	10.2025	11.3316	2.67165	2.47656	1.9281
APOA1	-1.38939	-2.25033	A	NW_005393729.1-1894198	NW_005393729.1	1894213	CACCTTCCCCACAACCGGGCCAGAGGTGAAGA	0.12	0.61	1.74	2.73	2.34	2.16	-1.38939	0.0282255	Down	Upstream	1892777	1893436	APOA1	78.1297	129.121	27.1382	0.210176	-2.25033	0.00253252	0.00502601	Down	2.10638	4.26305	4.70168	0.248723	1.57919	0.242765
ARHGAP36	-3.68055	-7.07054	A	NW_005395946.1-334130	NW_005395946.1	334144	TCCTCACAGAGAGCCAGGCGCCAAGAGACCT	0	0	0.45	3.5	1.25	1.71	-3.68055	0.00240976	Down	Upstream	322648	333952	ARHGAP36	9968.44	19789.6	147.229	0.00743971	-7.07054	6.88e-42	1.8e-40	Down	132.068	87.3368	113.908	0.958791	0.651668	0.239909
ARHGAP8	1.2798	-3.07731	B	NW_005395520.1-446042	NW_005395520.1	446057	AACCTGAGCAAACTCCGGGAGACGGTAAAGGA	0.81	1.43	1.74	0.54	0.62	0.63	1.2798	0.0274011	UP	Upstream	446792	526818	ARHGAP8	124.465	222.56	26.3686	0.118478	-3.07731	1.38e-14	8.25e-14	Down	0.0497255	0.0805578	0.129786	0	0.0210079	0.0565027
ARHGEF16	1.99627	-3.98992	B	NW_005393029.1-307678	NW_005393029.1	307693	CAGAAGGGAGGGGTCCGGTGTGGATGGAGACG	0.12	1.73	1.74	0.5	0.34	0.16	1.99627	0.0160335	UP	Upstream	281943	305864	ARHGEF16	18.3552	34.5367	2.17368	0.0629383	-3.98992	4.78e-05	0.000120262	Down	0.190914	0.17376	0.116186	0	0.0265276	0
ARMCX2	-2.06986	-4.5207	A	NW_005394196.1-463290	NW_005394196.1	463305	ATTCCATCCCCTCTCCGGTAATCAGAGAAAGG	0	0.31	0.39	1.11	1.24	1	-2.06986	0.0043809	Down	Upstream	465191	468058	ARMCX2	2044.6	3918.5	170.708	0.0435647	-4.5207	2.88e-59	1.37e-57	Down	26.5766	21.495	25.8209	0.884018	0.78795	0.719016
ARNT2	2.27013	-5.89427	B	NW_005393125.1-949244	NW_005393125.1	949259	ACCTGGAAGAAGAACCGGGGAACCTGGGTACT	0.69	2.45	1.16	0.35	0.45	0.19	2.25321	0.00126875	UP	Upstream	792764	949154	ARNT2	671.283	1320.37	22.1994	0.0168131	-5.89427	5.94e-79	5.21e-77	Down	2.42587	3.339	3.07522	0.0376835	0.0723176	0.0413338
ARNT2	2.27012	-5.89427	B	NW_005393125.1-949232	NW_005393125.1	949246	ACCAAAAGCACCACCTGGAAGAAGAACCGGG	3.53	11.78	5.41	1.21	1.81	0.85	2.27012	0.000906711	UP	Upstream	792764	949154	ARNT2	671.283	1320.37	22.1994	0.0168131	-5.89427	5.94e-79	5.21e-77	Down	2.42587	3.339	3.07522	0.0376835	0.0723176	0.0413338
ARNT2	2.25321	-5.89427	B	NW_005393125.1-949253	NW_005393125.1	949267	AAGAACCGGGGAACCTGGGTACTGGCCCTTC	3.53	11.78	5.41	1.21	1.81	0.85	2.27013	0.000906865	UP	Upstream	792764	949154	ARNT2	671.283	1320.37	22.1994	0.0168131	-5.89427	5.94e-79	5.21e-77	Down	2.42587	3.339	3.07522	0.0376835	0.0723176	0.0413338
ASAH1	-3.52151	-1.24183	A	NW_005392876.1-504794	NW_005392876.1	504808	CGGCTGTCAGGGGCCAGGAGCAGGGCATAGT	0.59	0	0	3.5	0.79	1.56	-3.52151	0.00674879	Down	Upstream	472611	504232	ASAH1	1001.64	1407.95	595.334	0.422837	-1.24183	7.45e-08	2.52e-07	Down	10.9704	9.95071	10.851	3.78234	3.43036	2.87582
AUNIP	2.32874	NA	B	NW_005393708.1-821385	NW_005393708.1	821400	GCCCAAGGGGTGCACCGGGGCCCTCTCTCCAG	1.5	2.45	2.9	0.61	0.73	0.16	2.32874	0.000132092	UP	Upstream	805727	819836	AUNIP	16.0442	32.0885	0	0	#NAME?	3.96e-07	1.26e-06	Down	0.278861	0.182787	0.503525	0	0	0
AUNIP	2.35215	NA	B	NW_005393708.1-821400	NW_005393708.1	821414	CGGGGCCCTCTCTCCAGGATAGGAGACAAGA	7.65	11.78	13.52	2.15	2.94	0.71	2.35215	7.79e-05	UP	Upstream	805727	819836	AUNIP	16.0442	32.0885	0	0	#NAME?	3.96e-07	1.26e-06	Down	0.278861	0.182787	0.503525	0	0	0
BBS7	1.52249	-2.39615	B	NW_005393360.1-1099750	NW_005393360.1	1099765	ATGCAGAAGTAGATCCGGGACTTCCTCGCTTA	0.81	0.61	1.35	0.58	0.37	0.13	1.52249	0.0286577	UP	Upstream	1101609	1141635	BBS7	270.552	454.721	86.3836	0.189971	-2.39615	1.58e-15	1.02e-14	Down	1.39152	1.86376	2.20689	0.311806	0.340247	0.178611
BEX5	-2.12187	-5.90957	A	NW_005394196.1-58982	NW_005394196.1	58997	CTTCCATTTTGGAGCCGGAAATGGTGGCTGTG	0.12	0.1	0	0.38	0.39	0.28	-2.12187	0.0358193	Down	Intron,Upstream	58471	60958	BEX5	86.7436	170.648	2.83887	0.0166358	-5.90957	4.35e-24	4.85e-23	Down	1.62469	1.15269	1.852	0	0	0.0500593
BGN	1.82707	-3.64543	B	NW_005397327.1-156530	NW_005397327.1	156545	TGTCCCAGGTCCAACCGGCCATGCCTGAATGG	1.04	1.02	1.06	4.46	3.41	2.22	-1.55131	0.00228626	Down	Upstream	157925	172130	BGN	1653.72	3062.69	244.748	0.0799129	-3.64543	5.53e-09	2.08e-08	Down	12.3529	24.349	28.2973	1.2659	2.14064	0.700604
BGN	1.81695	-3.64543	B	NW_005397327.1-157522	NW_005397327.1	157537	TTCCAGGCCAAGCACCGGCCAGCGAGCCAGCT	0.69	0.51	0.39	0.08	0.2	0.19	1.81695	0.0130803	UP	Upstream	157925	172130	BGN	1653.72	3062.69	244.748	0.0799129	-3.64543	5.53e-09	2.08e-08	Down	12.3529	24.349	28.2973	1.2659	2.14064	0.700604
BGN	-1.53545	-3.64543	A	NW_005397327.1-156521	NW_005397327.1	156535	TCAAGGCTGTGTCCCAGGTCCAACCGGCCAT	5.3	4.91	4.96	15.6	13.7	10.1	-1.53545	0.00251211	Down	Upstream	157925	172130	BGN	1653.72	3062.69	244.748	0.0799129	-3.64543	5.53e-09	2.08e-08	Down	12.3529	24.349	28.2973	1.2659	2.14064	0.700604
BGN	-1.55131	-3.64543	A	NW_005397327.1-157511	NW_005397327.1	157525	TCACCTTCCTCTTCCAGGCCAAGCACCGGCC	3.53	2.45	1.8	0.27	0.79	0.85	1.82707	0.0157111	UP	Upstream	157925	172130	BGN	1653.72	3062.69	244.748	0.0799129	-3.64543	5.53e-09	2.08e-08	Down	12.3529	24.349	28.2973	1.2659	2.14064	0.700604
BID	-1.86201	-1.2905	A	NW_005393645.1-309214	NW_005393645.1	309229	CCTAAAAGCTGCTCCCGGGCTTTCACTGCAGT	0.58	0.51	0.77	2.27	1.92	3.19	-1.86201	0.000773836	Down	Upstream	290536	308267	BID	611.426	868.004	354.847	0.408809	-1.2905	1.98e-07	6.45e-07	Down	6.92808	4.68152	5.57846	2.1801	1.91618	2.0945
C1QTNF5	-2.51771	-1.42088	A	NW_005393844.1-2452356	NW_005393844.1	2452371	CCCCGAAACTTTGGCCGGCCGCCGCGCGACAC	0	0.1	0	0.31	0.82	0.63	-3.7498	0.000529239	Down	Upstream	2453043	2454441	C1QTNF5	229.579	334.302	124.856	0.373484	-1.42088	3.1e-06	8.95e-06	Down	4.53962	6.832	7.14597	1.94846	1.5086	1.80324
C1QTNF5	-2.5265	-1.42088	A	NW_005393844.1-2452464	NW_005393844.1	2452479	GGAGCACAGCAGAGCCGGCAAGGAACGAACCA	0	0	0.1	0.31	0.25	0.19	-2.5265	0.0490765	Down	Upstream	2453043	2454441	C1QTNF5	229.579	334.302	124.856	0.373484	-1.42088	3.1e-06	8.95e-06	Down	4.53962	6.832	7.14597	1.94846	1.5086	1.80324
C1QTNF5	-3.7498	-1.42088	A	NW_005393844.1-2452480	NW_005393844.1	2452494	GGCAAGGAACGAACCAGGACCAGGGAGACAC	0	0	0.45	1.08	1.02	0.85	-2.51771	0.040063	Down	Upstream	2453043	2454441	C1QTNF5	229.579	334.302	124.856	0.373484	-1.42088	3.1e-06	8.95e-06	Down	4.53962	6.832	7.14597	1.94846	1.5086	1.80324
CACNA1B	-1.46167	NA	A	NW_005399038.1-4717	NW_005399038.1	4732	ACCGCCACTGCTCCCCGGCAGATAGGCTCATC	0.23	0.41	0.19	0.73	0.79	1	-1.46167	0.041655	Down	Upstream	5910	119409	CACNA1B	122.806	245.613	0	0	#NAME?	6.95e-35	1.33e-33	Down	0.549504	0.426716	0.677811	0	0	0
CACNA1C	-5.85917	-2.16646	A	NW_005393644.1-1437530	NW_005393644.1	1437545	AGGTCACCGAGGCTCCGGTGGCTCTGAAGTCG	0	0	0	0.65	0.28	0.16	-5.85917	0.00162796	Down	Upstream	1438456	1795070	CACNA1C	397.975	650.947	145.002	0.222756	-2.16646	5.14e-06	1.45e-05	Down	0.737899	1.56993	1.21394	0.258379	0.311418	0.144189
CACNA1I	1.73681	-4.23424	B	NW_005394106.1-908315	NW_005394106.1	908330	GCCCTGATCCTACCCCGGCTTGCTCGGGTACC	2.42	0.92	2.32	0.38	1.15	0.31	1.73681	0.0074929	UP	Upstream	908798	1024227	CACNA1I	17.6829	33.5814	1.7843	0.0531335	-4.23424	3.18e-05	8.16e-05	Down	0.0551005	0.0289682	0.0625618	0	0.0126282	0.00567588
CALU	-5.95673	-1.50239	A	NW_005395015.1-47167	NW_005395015.1	47181	CACAGTATCCCTCCCAGGCCCTGATAGTGTT	0	0	0	0.94	0.79	2.84	-5.95673	0.00174051	Down	Intron,Upstream	40985	64278	CALU	7356.88	10875.2	3838.58	0.352967	-1.50239	7.58e-13	3.97e-12	Down	32.9167	38.2338	41.949	9.97478	9.95009	9.20949
CAMK1D	-5.04318	-3.64034	A	NW_005394071.1-256883	NW_005394071.1	256897	CACCCTCCACATGCCTGGCATATGCAGACAC	0	0	0	1.21	0.45	0.71	-5.04318	0.0167912	Down	Upstream	25282	255655	CAMK1D	109.363	202.487	16.2384	0.0801951	-3.64034	4.54e-17	3.25e-16	Down	1.2608	2.00141	1.52458	0.131177	0.142152	0.036342
CAMK1G	2.19542	-4.7078	B	NW_005394346.1-487221	NW_005394346.1	487236	ACCTACCACCAATACCGGGTGAAGCCGTCCAG	0.92	0.92	1.06	0.35	0.25	0.09	2.19542	0.00101895	UP	Upstream	488567	518557	CAMK1G	16.8368	32.4325	1.24106	0.0382659	-4.7078	2.23e-05	5.84e-05	Down	0.188823	0.19437	0.0616573	0.0121573	0.0132474	0
CAMK1G	-1.40687	-4.7078	A	NW_005394346.1-487844	NW_005394346.1	487859	CCTTCTTCGCTTAGCCGGAGGCTGCTGGCACC	0.58	0.61	0.19	0.92	0.93	2.07	-1.40687	0.0491332	Down	Upstream	488567	518557	CAMK1G	16.8368	32.4325	1.24106	0.0382659	-4.7078	2.23e-05	5.84e-05	Down	0.188823	0.19437	0.0616573	0.0121573	0.0132474	0
CAMKK1	-2.11272	-3.13112	A	NW_005395309.1-1184832	NW_005395309.1	1184847	ACTTACTTCCTTTTCCGGAGAAGATACTCAGT	0.58	0.1	0	0.88	1.07	1.13	-2.11272	0.0136634	Down	Upstream	1186277	1206711	CAMKK1	89.8276	161.25	18.4051	0.11414	-3.13112	7.31e-12	3.54e-11	Down	0.692739	0.913273	0.849736	0.180424	0.0721102	0.128072
CAPN5	2.13569	-2.39722	B	NW_005393207.1-105673	NW_005393207.1	105688	GCCCTTCCAGGTGCCCGGGAGCTTCCCTCTGC	0.12	0.61	1.45	0.31	0.11	0.13	2.13569	0.0175653	UP	Upstream	105720	144697	CAPN5	335.168	563.388	106.948	0.18983	-2.39722	4.56e-15	2.84e-14	Down	3.12171	3.00031	2.11635	0.698555	0.468555	0.298038
CAPN5	2.12035	-2.39722	B	NW_005393207.1-105666	NW_005393207.1	105680	ATCTTCTGCCCTTCCAGGTGCCCGGGAGCTT	0.59	2.94	6.76	1.08	0.45	0.57	2.12035	0.0193532	UP	Upstream	105720	144697	CAPN5	335.168	563.388	106.948	0.18983	-2.39722	4.56e-15	2.84e-14	Down	3.12171	3.00031	2.11635	0.698555	0.468555	0.298038
CARHSP1	3.1581	-3.73234	B	NW_005394849.1-281284	NW_005394849.1	281299	ACCACTAGCGCCACCCGGGAAGCCCTGGCACA	1.04	0.71	0.87	2.04	2.51	1.72	-1.12593	0.030353	Down	Intron,Upstream	277351	287973	CARHSP1	604.891	1125.13	84.6553	0.0752407	-3.73234	5.26e-42	1.38e-40	Down	21.9471	19.8715	23.0813	1.10007	1.48439	1.46587
CARHSP1	-1.11411	-3.73234	A	NW_005394849.1-284345	NW_005394849.1	284360	CACTAGCCCCTGCTCCGGGACCTCTCACCTCC	1.15	3.57	3.77	0.35	0.34	0.34	3.1581	3.24e-07	UP	Intron,Upstream	277351	287973	CARHSP1	604.891	1125.13	84.6553	0.0752407	-3.73234	5.26e-42	1.38e-40	Down	21.9471	19.8715	23.0813	1.10007	1.48439	1.46587
CARHSP1	-1.12593	-3.73234	A	NW_005394849.1-281294	NW_005394849.1	281308	CCACCCGGGAAGCCCTGGCACACTCAGGCAC	5.3	3.44	4.06	7.13	10.08	7.82	-1.11411	0.0329153	Down	Intron,Upstream	277351	287973	CARHSP1	604.891	1125.13	84.6553	0.0752407	-3.73234	5.26e-42	1.38e-40	Down	21.9471	19.8715	23.0813	1.10007	1.48439	1.46587
CBARP	-2.37908	-3.45473	A	NW_005393190.1-275582	NW_005393190.1	275597	GATGGACACGTGCCCCGGAGCTCCCTGGCTGT	0	0.31	0.1	1.08	1.13	0.31	-2.40657	0.00909241	Down	Upstream	277492	284838	CBARP	52.5014	96.2265	8.7764	0.0912057	-3.45473	1.71e-09	6.74e-09	Down	0.259673	0.425588	0.497663	0.0743467	0.0417133	0.0246224
CBARP	-2.40657	-3.45473	A	NW_005393190.1-275592	NW_005393190.1	275606	TGCCCCGGAGCTCCCTGGCTGTGCACCCAAT	0	1.47	0.45	3.76	4.53	1.42	-2.37908	0.0106671	Down	Upstream	277492	284838	CBARP	52.5014	96.2265	8.7764	0.0912057	-3.45473	1.71e-09	6.74e-09	Down	0.259673	0.425588	0.497663	0.0743467	0.0417133	0.0246224
CBY1	4.87166	-2.1036	B	NW_005394106.1-202414	NW_005394106.1	202429	TACATAACAAATCGCCGGCCATAGGCATTAGA	0.92	0.82	0.48	0.04	0.03	0	4.87166	2.7e-07	UP	Intron,Upstream	200815	210564	CBY1	503.281	816.566	189.997	0.232678	-2.1036	8.74e-16	5.74e-15	Down	4.3394	4.67168	5.83155	0.889409	0.876418	0.932476
CCBE1	1.94147	-3.88259	B	NW_005395723.1-224833	NW_005395723.1	224848	TTCAGTCTTAGCCTCCGGACCACCAGGGAACT	2.54	1.12	0.87	0.54	0.23	0.5	1.93426	0.00401641	UP	Upstream	226459	488982	CCBE1	70.3869	131.836	8.93832	0.067799	-3.88259	2.94e-12	1.47e-11	Down	0.706485	1.34183	0.952212	0.0869404	0.144909	0.0427894
CCBE1	1.93426	-3.88259	B	NW_005395723.1-224842	NW_005395723.1	224856	AGCCTCCGGACCACCAGGGAACTTCTTGGAA	12.95	5.4	4.06	1.88	0.91	2.28	1.94147	0.0048741	UP	Upstream	226459	488982	CCBE1	70.3869	131.836	8.93832	0.067799	-3.88259	2.94e-12	1.47e-11	Down	0.706485	1.34183	0.952212	0.0869404	0.144909	0.0427894
CCDC120	-1.7838	-2.4733	A	NW_005392933.1-952010	NW_005392933.1	952025	CATTCAGAATACTTCCGGGCACACAGCAAGTG	0.92	0.71	0.1	2.42	1.83	2.16	-1.7838	0.00476294	Down	Intron,Upstream	943964	954122	CCDC120	123.847	209.896	37.7979	0.180079	-2.4733	1.25e-10	5.47e-10	Down	0.872086	0.97151	0.938974	0.133908	0.148128	0.152288
CCDC187	1.94446	-2.33792	B	NW_005393001.1-387572	NW_005393001.1	387587	ACCACGCTGCCCTGCCGGGCTTGTCGAGCAGG	0.35	1.02	0.77	2.04	1.89	2.47	-1.43838	0.00883785	Down	Upstream	389372	437551	CCDC187	170.562	284.794	56.3308	0.197795	-2.33792	3.43e-08	1.2e-07	Down	0.518514	0.51433	0.326657	0.0541537	0.0854337	0.10744
CCDC187	1.35186	-2.33792	B	NW_005393001.1-388100	NW_005393001.1	388115	TGTCATGAGGTCACCCGGAATTCTCACCCTCC	2.08	1.22	1.06	0.58	0.34	0.31	1.94446	0.00194409	UP	Upstream	389372	437551	CCDC187	170.562	284.794	56.3308	0.197795	-2.33792	3.43e-08	1.2e-07	Down	0.518514	0.51433	0.326657	0.0541537	0.0854337	0.10744
CCDC187	-1.39653	-2.33792	A	NW_005393001.1-388258	NW_005393001.1	388273	GGGACAGACCAGCACCGGGAGCCAGGCAGCGG	0.92	0.31	0.19	1.31	1.07	1.6	-1.39653	0.0426643	Down	Upstream	389372	437551	CCDC187	170.562	284.794	56.3308	0.197795	-2.33792	3.43e-08	1.2e-07	Down	0.518514	0.51433	0.326657	0.0541537	0.0854337	0.10744
CCDC187	-1.43838	-2.33792	A	NW_005393001.1-388266	NW_005393001.1	388280	CCAGCACCGGGAGCCAGGCAGCGGCCAGCTC	1.18	0	0	1.21	1.47	2.56	-2.39597	0.0262806	Down	Upstream	389372	437551	CCDC187	170.562	284.794	56.3308	0.197795	-2.33792	3.43e-08	1.2e-07	Down	0.518514	0.51433	0.326657	0.0541537	0.0854337	0.10744
CCDC187	-2.39597	-2.33792	A	NW_005393001.1-388681	NW_005393001.1	388695	GCGGGGTCACGGGCCAGGGTGCTTCTGTGTG	0.59	0	0	1.21	0.91	1	-2.58075	0.0303825	Down	Upstream	389372	437551	CCDC187	170.562	284.794	56.3308	0.197795	-2.33792	3.43e-08	1.2e-07	Down	0.518514	0.51433	0.326657	0.0541537	0.0854337	0.10744
CCDC187	-2.58075	-2.33792	A	NW_005393001.1-389326	NW_005393001.1	389340	CCACACTGAGGAGCCTGGCCGCCGGGGGCAA	5.3	1.96	3.61	1.48	1.25	1	1.35186	0.0435758	UP	Upstream	389372	437551	CCDC187	170.562	284.794	56.3308	0.197795	-2.33792	3.43e-08	1.2e-07	Down	0.518514	0.51433	0.326657	0.0541537	0.0854337	0.10744
CD44	-2.89784	-3.72063	A	NW_005393224.1-3841246	NW_005393224.1	3841261	GTGCCAGCCTGGGACCGGAAGATGATGCACAG	0.23	0.71	0.29	3.69	2.68	3.82	-2.89784	8.53e-07	Down	Upstream	3841867	3929874	CD44	2684.51	4990.48	378.549	0.0758542	-3.72063	7.83e-36	1.56e-34	Down	12.9076	19.2282	17.2109	0.986604	1.56571	0.653275
CD44	-2.90759	-3.72063	A	NW_005393224.1-3841240	NW_005393224.1	3841254	AACTAGGTGCCAGCCTGGGACCGGAAGATGA	1.18	3.44	1.35	12.91	10.76	17.35	-2.90759	1.57e-06	Down	Upstream	3841867	3929874	CD44	2684.51	4990.48	378.549	0.0758542	-3.72063	7.83e-36	1.56e-34	Down	12.9076	19.2282	17.2109	0.986604	1.56571	0.653275
CD86	-1.60079	-2.38095	A	NW_005393469.1-1295399	NW_005393469.1	1295414	CTGATTCGGGCTTCCCGGTTGATACTGGTGAT	2.08	0.71	0.39	3.3	1.83	5.04	-1.60079	0.0132583	Down	Upstream	1226488	1294739	CD86	134.765	226.12	43.4113	0.191984	-2.38095	1.33e-08	4.84e-08	Down	1.26122	0.971778	0.90098	0.266989	0.188856	0.0841988
CDC14B	-3.18202	-2.05479	A	NW_005394798.1-353111	NW_005394798.1	353126	CTATGTAGCTCCTTCCGGTTTTATTTGGGTTT	0	0.2	0	1.69	0.11	0.41	-3.18202	0.0161223	Down	Upstream	354899	408948	CDC14B	1354.17	2182.94	525.399	0.240684	-2.05479	6.37e-19	5.14e-18	Down	6.18715	5.71977	6.09123	1.37334	0.974974	0.811066
CDCA8	-5.07115	-7.6807	A	NW_005393450.1-4274484	NW_005393450.1	4274498	GGGTGGAAGCCCCCCAGGGGGTTTGAATGGG	0	0	0	0.54	0.79	1.14	-5.07115	0.0121788	Down	Upstream	4260429	4274393	CDCA8	249.189	495.96	2.41727	0.00487391	-7.6807	2.79e-59	1.33e-57	Down	3.74716	4.4058	5.42351	0.0474579	0.0255237	0.0227861
CDH24	1.64306	-3.90189	B	NW_005393668.1-215613	NW_005393668.1	215628	GAGCGGGAACGGACCCGGCAGCTGGAGCGAGA	1.62	1.43	0.77	0.31	0.9	0.13	1.64306	0.0199981	UP	Upstream	217391	228130	CDH24	91.3243	171.196	11.4526	0.0668979	-3.90189	1.26e-16	8.79e-16	Down	0.663197	0.963079	0.834763	0.0433492	0.108324	0.0321925
CDK6	-2.24867	-3.36812	A	NW_005395203.1-26238	NW_005395203.1	26252	AGGTCTCTCCACACCAGGCTGCGCAAGACCC	0	0.49	0.45	1.21	1.7	1.71	-2.24867	0.0180173	Down	Upstream	26964	276646	CDK6	976.597	1780.73	172.462	0.096849	-3.36812	1.35e-40	3.36e-39	Down	25.8058	21.1557	22.4218	2.18285	1.28946	0.712549
CDKL1	-1.34451	-2.89493	A	NW_005393561.1-232469	NW_005393561.1	232484	TCATTCATTCGTCACCGGCTGCTACAGCACTG	0.58	0.82	1.35	3.34	3.49	1	-1.34451	0.0242974	Down	Upstream	233648	282746	CDKL1	106.803	188.292	25.3145	0.134443	-2.89493	2.58e-12	1.29e-11	Down	1.31258	1.1481	1.09608	0.165263	0.178599	0.114551
CEP162	-1.36432	-1.77398	A	NW_005393882.1-2526093	NW_005393882.1	2526108	TCGCCAGCTGTAAGCCGGAAGAAAAGTCAAGG	0	0	0.1	0.77	1.13	0.47	-4.16332	5.2e-05	Down	Upstream	2435047	2525510	CEP162	1058.06	1637.36	478.763	0.292401	-1.77398	2.83e-14	1.66e-13	Down	3.2759	3.46184	3.01819	0.875741	0.730436	0.589165
CEP162	-4.16332	-1.77398	A	NW_005393882.1-2526206	NW_005393882.1	2526221	GACACAGCCATAACCCGGCCATAATGCAGAGG	1.15	0.82	0.29	1.34	1.41	3.41	-1.36432	0.035006	Down	Upstream	2435047	2525510	CEP162	1058.06	1637.36	478.763	0.292401	-1.77398	2.83e-14	1.66e-13	Down	3.2759	3.46184	3.01819	0.875741	0.730436	0.589165
CERS4	1.12209	-1.92973	B	NW_005393217.1-857586	NW_005393217.1	857601	GGGTTCCAGAACCACCGGCCAACCCCACGACA	2.54	1.94	2.13	0.88	1.89	0.56	1.12209	0.0355348	UP	Upstream	821227	856693	CERS4	136.138	215.668	56.6081	0.262478	-1.92973	1.01e-07	3.37e-07	Down	1.71421	2.47318	2.26135	0.524339	0.500753	0.471174
CHODL	-5.05137	-6.66467	A	NW_005394415.1-919294	NW_005394415.1	919308	GACTGGAGTCGAGCCAGGCCAACAGAGGGTG	0	0	0	1.34	0.45	0.57	-5.05137	0.0202989	Down	Intron,Upstream	896434	920166	CHODL	2264.56	4484.92	44.2066	0.00985673	-6.66467	8.87e-27	1.15e-25	Down	16.4211	25.1083	32.3891	0.231111	0.0735554	0.276497
CHPF	-1.4322	-2.20395	A	NW_005393121.1-3053913	NW_005393121.1	3053928	CCATAATGAGGACTCCGGATTTTATTAGAGGG	0.58	0.71	0.29	1.65	1.58	2.82	-1.826	0.00268393	Down	Upstream	3044113	3053223	CHPF	1543.96	2537.23	550.686	0.217042	-2.20395	3.94e-14	2.28e-13	Down	13.9632	19.2615	21.0498	2.40693	4.16253	2.80394
CHPF	-1.826	-2.20395	A	NW_005393121.1-3055078	NW_005393121.1	3055093	GGTCACCAGCTCTGCCGGCTTGGGGAGGCCTG	0.81	0.2	0.29	1.58	1.07	1.13	-1.4322	0.0369032	Down	Upstream	3044113	3053223	CHPF	1543.96	2537.23	550.686	0.217042	-2.20395	3.94e-14	2.28e-13	Down	13.9632	19.2615	21.0498	2.40693	4.16253	2.80394
CHRND	2.36735	-5.40428	B	NW_005397466.1-92010	NW_005397466.1	92025	CATGGCCAGGCGCTCCGGGGGCACCTGCAAGA	1.04	2.55	2.03	0.27	0.9	0.06	2.32886	0.0019825	UP	Upstream	83355	90676	CHRND	1180.02	2305.6	54.4418	0.0236129	-5.40428	9.47e-84	9.98e-82	Down	13.7039	15.2739	13.7015	0.278063	0.382749	0.357605
CHRND	2.32886	-5.40428	B	NW_005397466.1-92002	NW_005397466.1	92016	TTAAAGTCCATGGCCAGGCGCTCCGGGGGCA	5.3	12.27	9.47	0.94	3.62	0.28	2.36735	0.00137969	UP	Upstream	83355	90676	CHRND	1180.02	2305.6	54.4418	0.0236129	-5.40428	9.47e-84	9.98e-82	Down	13.7039	15.2739	13.7015	0.278063	0.382749	0.357605
CHST9	-1.44604	-7.88409	A	NW_005395119.1-2347459	NW_005395119.1	2347474	TCCATCACCATCTCCCGGAGTTCATAAGAAGC	0.92	0.51	0.97	2.04	3.04	2.1	-1.44604	0.00592242	Down	Upstream	2114631	2345842	CHST9	101.024	201.196	0.851671	0.00423305	-7.88409	3.71e-32	6.23e-31	Down	1.05957	1.47363	1.35616	0.0178801	0.0189388	0
CMTM3	-1.57507	-3.96433	A	NW_005393769.1-4948283	NW_005393769.1	4948298	CTGTTCCTCATTCCCCGGATCCCTGGTGGCAA	0.35	0	0.48	0.77	1.3	0.69	-1.57507	0.0430635	Down	Upstream	4940229	4946390	CMTM3	679.516	1277.21	81.8238	0.0640646	-3.96433	6.35e-48	2.08e-46	Down	6.56629	7.43009	8.17503	0.348418	0.463067	0.303975
CMTM3	-4.96142	-3.96433	A	NW_005393769.1-4948346	NW_005393769.1	4948360	CCACTTGCTTGGGCCTGGGGGCAGCCAGAGG	0	0	0	1.21	0.45	0.57	-4.96142	0.0271654	Down	Upstream	4940229	4946390	CMTM3	679.516	1277.21	81.8238	0.0640646	-3.96433	6.35e-48	2.08e-46	Down	6.56629	7.43009	8.17503	0.348418	0.463067	0.303975
CNIH1	-2.37865	-1.67763	A	NW_005394976.1-1038734	NW_005394976.1	1038749	AAACACTTGTTTCCCCGGAAAACAGGAATCTG	0.12	0.1	0	0.5	0.2	0.56	-2.37865	0.0212225	Down	Upstream	1040433	1055370	CNIH1	1513.7	2306.42	720.978	0.312596	-1.67763	1.12e-13	6.24e-13	Down	23.4409	26.1415	26.7092	5.89458	5.013	5.57098
CNN2	-1.25378	-3.40128	A	NW_005393190.1-425293	NW_005393190.1	425308	GAGTCCCTTCCCATCCGGGTCTCAGTTTCAGT	0.69	0.71	0.87	1.42	2.2	2.32	-1.25378	0.0211088	Down	Upstream	415894	423992	CNN2	876.297	1601.06	151.537	0.0946483	-3.40128	4.67e-41	1.19e-39	Down	8.87965	10.8685	11.8851	0.826922	1.19812	0.652935
COL16A1	4.83569	-5.28348	B	NW_005395183.1-1106154	NW_005395183.1	1106169	AGGTAAGAGCTTATCCGGCTAGAAAGAAGAGG	1.04	1.02	0.87	0	0.08	0	4.83569	6.78e-09	UP	Upstream	1049677	1104715	COL16A1	6284.94	12255.2	314.656	0.0256753	-5.28348	2.09e-10	8.95e-10	Down	12.9811	23.5184	33.5766	0.603763	0.532562	0.318507
COL23A1	-1.19269	-4.03547	A	NW_005394906.1-838647	NW_005394906.1	838662	AACCACCTTATGATCCGGCAATTCCACGTCAG	0.81	1.33	0.97	4.19	2.25	1.41	-1.19269	0.031715	Down	Upstream	809456	836872	COL23A1	331.288	624.492	38.0828	0.0609821	-4.03547	5.03e-35	9.66e-34	Down	2.26942	2.20048	2.99367	0.261711	0.138879	0.13363
COL23A1	-5.45321	-4.03547	A	NW_005394906.1-838324	NW_005394906.1	838338	GCAGACTCTGTGCCCAGGCCCTGAGTGTGTC	0	0	0	1.08	0.57	1.56	-5.45321	0.00512271	Down	Upstream	809456	836872	COL23A1	331.288	624.492	38.0828	0.0609821	-4.03547	5.03e-35	9.66e-34	Down	2.26942	2.20048	2.99367	0.261711	0.138879	0.13363
COL2A1	-5.49619	-9.9867	A	NW_005395041.1-511632	NW_005395041.1	511647	CTGAGACCCCGCCCCCGGAGCCCGCCTGGGCC	0	0	0	0.38	0.34	0.13	-5.50815	0.0036086	Down	Upstream	481211	511399	COL2A1	5515.28	11019.7	10.8611	0.000985606	-9.9867	1.6e-06	4.77e-06	Down	3.03357	36.5277	51.5588	0.0508282	0.0282615	0.00627307
COL2A1	-5.50815	-9.9867	A	NW_005395041.1-511643	NW_005395041.1	511657	CCCCCGGAGCCCGCCTGGGCCCAGCCAGAGC	0	0	0	1.34	1.36	0.57	-5.49619	0.00424247	Down	Upstream	481211	511399	COL2A1	5515.28	11019.7	10.8611	0.000985606	-9.9867	1.6e-06	4.77e-06	Down	3.03357	36.5277	51.5588	0.0508282	0.0282615	0.00627307
COLEC11	2.68319	-4.33816	B	NW_005393098.1-1019065	NW_005393098.1	1019080	CAGGGCTGGTGCGCCCGGCCTCAGTCATGGGA	0.58	1.73	1.35	0.12	0.37	0.13	2.68319	0.000164687	UP	Intron,Upstream	998288	1022075	COLEC11	47.3478	90.2344	4.46126	0.0494407	-4.33816	2.89e-11	1.33e-10	Down	0.667238	1.10429	0.794199	0.0803309	0.0294476	0.0787321
COLEC11	-3.88277	-4.33816	A	NW_005393098.1-1020483	NW_005393098.1	1020498	CTCCCAGCCAGGACCCGGGAGGCCAGAGCCCT	0	0	0.1	0.58	0.31	1	-3.88277	0.000613615	Down	Intron,Upstream	998288	1022075	COLEC11	47.3478	90.2344	4.46126	0.0494407	-4.33816	2.89e-11	1.33e-10	Down	0.667238	1.10429	0.794199	0.0803309	0.0294476	0.0787321
COLEC11	-3.92181	-4.33816	A	NW_005393098.1-1020477	NW_005393098.1	1020491	CCTTATCTCCCAGCCAGGACCCGGGAGGCCA	0	0	0.45	2.02	1.25	4.55	-3.92181	0.000948342	Down	Intron,Upstream	998288	1022075	COLEC11	47.3478	90.2344	4.46126	0.0494407	-4.33816	2.89e-11	1.33e-10	Down	0.667238	1.10429	0.794199	0.0803309	0.0294476	0.0787321
COLQ	-3.26609	-6.46576	A	NW_005396741.1-73337	NW_005396741.1	73352	GTGGAGTTGGGAGCCCGGGATACTGACGCCCC	0.12	0	0.1	0.58	0.65	1.1	-3.26609	0.000833093	Down	Intron,Upstream	31821	99664	COLQ	412.55	815.869	9.23064	0.0113139	-6.46576	1.19e-29	1.81e-28	Down	5.11058	5.5353	3.21932	0.0957906	0	0.0235432
COPZ2	-5.20961	-1.50532	A	NW_005393186.1-3088657	NW_005393186.1	3088671	AACCTGCCATGTGCCAGGCCCTGTTTGGGGC	0	0	0	0.67	0.91	1.14	-5.20961	0.00693558	Down	Upstream	3089831	3101614	COPZ2	380.631	562.958	198.303	0.352252	-1.50532	2.69e-08	9.52e-08	Down	7.53057	8.00669	11.7657	2.4817	1.98545	2.22217
CPA1	-6.97405	NA	A	NW_005395015.1-1459506	NW_005395015.1	1459520	AGTCCACAGCCCTCCTGGTGCCTTTCACACC	0	0	0	1.61	3.28	4.55	-6.97405	6.6e-06	Down	Upstream	1461332	1468384	CPA1	30.1881	60.3763	0	0	#NAME?	9.86e-07	3e-06	Down	0.317136	0.438335	0.782411	0	0	0
CPXM1	2.64313	-3.44284	B	NW_005393538.1-201512	NW_005393538.1	201527	CATAGATACAAGTCCCGGAGCTCCTGGAGGTT	0.46	1.43	1.06	0.35	0.08	0.09	2.63961	0.000721454	UP	Upstream	193881	200256	CPXM1	1373.16	2515.03	231.284	0.0919607	-3.44284	7.94e-16	5.23e-15	Down	10.3009	14.023	18.1377	1.33503	0.819268	1.1265
CPXM1	2.63961	-3.44284	B	NW_005393538.1-201521	NW_005393538.1	201535	AAGTCCCGGAGCTCCTGGAGGTTTGTGGTCC	2.35	6.87	4.96	1.21	0.34	0.43	2.64313	0.000837185	UP	Upstream	193881	200256	CPXM1	1373.16	2515.03	231.284	0.0919607	-3.44284	7.94e-16	5.23e-15	Down	10.3009	14.023	18.1377	1.33503	0.819268	1.1265
CPXM1	-2.64357	-3.44284	A	NW_005393538.1-201648	NW_005393538.1	201662	CCACTGCTGAGTACCAGGCACCAGAGGAGGA	0.59	0	0	1.34	0.91	1	-2.64357	0.0329841	Down	Upstream	193881	200256	CPXM1	1373.16	2515.03	231.284	0.0919607	-3.44284	7.94e-16	5.23e-15	Down	10.3009	14.023	18.1377	1.33503	0.819268	1.1265
CROCC	-2.89371	-2.60254	A	NW_005395160.1-516845	NW_005395160.1	516860	TTGGCTTTTTAAAGCCGGTGAGACATGTTGCA	0.12	0	0.1	0.92	0.54	0.38	-2.89371	0.00455331	Down	Upstream	460002	515338	CROCC	790.445	1357.4	223.494	0.164649	-2.60254	1.25e-25	1.51e-24	Down	2.52719	2.60969	2.25547	0.342301	0.441299	0.314138
CSGALNACT1	1.59091	-1.44786	B	NW_005396643.1-319296	NW_005396643.1	319311	TCCTGCAGCCACAGCCGGGGGTTTTTCTCTCC	0.46	0.61	0.77	0.27	0.34	0.06	1.59091	0.0275772	UP	Upstream	232721	317621	CSGALNACT1	663.465	970.998	355.933	0.366564	-1.44786	3.06e-09	1.18e-08	Down	4.71029	4.68578	4.95271	1.34419	1.41027	1.50056
CSMD1	-1.35266	-7.2937	A	NW_005393055.1-1526275	NW_005393055.1	1526290	GCGCCCACAGCTGCCCGGTTGAGCTGGAAACT	0.92	0.92	0.68	1.23	2.25	3.44	-1.35266	0.0197569	Down	Upstream	745512	1524843	CSMD1	30.7419	61.0943	0.389385	0.0063735	-7.2937	1.33e-11	6.3e-11	Down	0.0796403	0.0587506	0.123007	0	0	0
CTTNBP2NL	-2.51007	-1.68646	A	NW_005392872.1-84853	NW_005392872.1	84868	CATCACACGGTAAGCCGGGCAAATTCAGTTTG	0	0.1	0	0.27	0.28	0.19	-2.51007	0.0484354	Down	Intron,Upstream	65923	124272	CTTNBP2NL	717.527	1094.89	340.168	0.310688	-1.68646	4.23e-12	2.08e-11	Down	3.93584	4.15113	3.98367	1.24257	0.930239	0.746059
DAGLA	-2.78495	-3.88859	A	NW_005396295.1-37264	NW_005396295.1	37278	TGGGCTGCTGCCCCCAGGCTGGCAGAGGCTT	0	0.49	0	1.61	0.79	1.14	-2.78495	0.020832	Down	Upstream	9330	36163	DAGLA	324.848	608.605	41.0917	0.0675178	-3.88859	1.17e-34	2.21e-33	Down	2.60839	2.65344	2.61767	0.225977	0.170444	0.152806
DBX1	-6.30193	-4.27462	A	NW_005393321.1-621077	NW_005393321.1	621092	TTGCCAGCACTTCCCCGGGCATAGTTTTGCTG	0	0	0	0.65	0.68	0.16	-6.30193	0.000299428	Down	Upstream	615299	619838	DBX1	67.7724	128.886	6.6591	0.0516667	-4.27462	5.32e-06	1.5e-05	Down	1.35408	1.32389	0.655661	0.0271608	0	0.133245
DDAH1	1.27879	-2.03272	B	NW_005392991.1-3911150	NW_005392991.1	3911165	GGCAGGACCACATGCCGGGAAACCTAGGAACA	1.62	0.61	0.29	3.3	1.52	3.32	-1.60852	0.0112722	Down	Upstream	3911598	4069886	DDAH1	327.443	526.269	128.617	0.244393	-2.03272	6.36e-13	3.35e-12	Down	1.98842	2.08079	2.14527	0.301388	0.396105	0.416696
DDAH1	-1.60852	-2.03272	A	NW_005392991.1-3987196	NW_005392991.1	3987211	CTCCATGGCTCAATCCGGGTCAGACTGTTCTG	1.15	0.92	0.77	0.42	0.56	0.28	1.27879	0.0389428	UP	Intron,Upstream	3911598	4069886	DDAH1	327.443	526.269	128.617	0.244393	-2.03272	6.36e-13	3.35e-12	Down	1.98842	2.08079	2.14527	0.301388	0.396105	0.416696
DDAH1	-4.73692	-2.03272	A	NW_005392991.1-3909825	NW_005392991.1	3909839	GGCACAACTGGGACCAGGGGTATATGAGCCC	0	0	0	0.67	0.68	0.57	-4.73692	0.049417	Down	Upstream	3911598	4069886	DDAH1	327.443	526.269	128.617	0.244393	-2.03272	6.36e-13	3.35e-12	Down	1.98842	2.08079	2.14527	0.301388	0.396105	0.416696
DEF6	-1.8972	-2.53463	A	NW_005394715.1-50401	NW_005394715.1	50416	GCACCTCTCTAGGTCCGGAGGACTTGGCACGT	0.23	0.71	0.29	1.34	3.01	0.85	-1.8972	0.00838516	Down	Upstream	28265	49819	DEF6	55.4393	94.5591	16.3194	0.172584	-2.53463	1.42e-06	4.26e-06	Down	0.597102	0.644478	0.550573	0.10874	0.0901752	0.0658034
DEF6	-1.94258	-2.53463	A	NW_005394715.1-51301	NW_005394715.1	51316	CCTTGTTTGGCTGCCCGGAGCCCACCTGCTCA	0.35	0.1	0.48	1.65	2.06	0.34	-1.94258	0.0153094	Down	Upstream	28265	49819	DEF6	55.4393	94.5591	16.3194	0.172584	-2.53463	1.42e-06	4.26e-06	Down	0.597102	0.644478	0.550573	0.10874	0.0901752	0.0658034
DHCR24	1.67423	-5.15207	B	NW_005395072.1-20797	NW_005395072.1	20812	AGGGATGGGGGTCCCCGGCAACAGCTAAAGAG	0.69	1.43	0.87	0.12	0.82	0.09	1.67423	0.0451287	UP	Upstream	21921	56658	DHCR24	1846.41	3591.8	101.014	0.0281236	-5.15207	1.45e-86	1.68e-84	Down	25.9057	22.9471	29.0863	0.592821	0.774054	0.458158
DLC1	-6.35161	-1.78498	A	NW_005393228.1-497721	NW_005393228.1	497735	GGGGCCTCCACAACCAGGCCCAGATTGCCTG	0	0	0	1.61	2.6	1.85	-6.35161	4.3e-05	Down	Upstream	56075	497616	DLC1	5705.15	8843.96	2566.34	0.29018	-1.78498	4.19e-17	3.01e-16	Down	12.1892	15.705	16.4341	3.68349	3.44307	2.81038
DLGAP1	-1.62554	-4.36151	A	NW_005393494.1-180676	NW_005393494.1	180691	CCAGTATTCTTGCCCCGGAAATCCCATGAACA	0.69	0.31	0.39	2.27	1.89	0.56	-1.62554	0.0214199	Down	Upstream	180966	484184	DLGAP1	119.242	227.42	11.0633	0.0486468	-4.36151	4.28e-15	2.67e-14	Down	1.45718	1.11132	0.706641	0.0525066	0.0805076	0.0407549
DLGAP3	-1.74552	-4.04691	A	NW_005393452.1-56097	NW_005393452.1	56112	CCACCCTTTTCTTTCCGGTTAGGAGCCAGTGG	0.23	0.61	0.29	1.81	1.41	1.03	-1.74552	0.00808322	Down	Upstream	57676	95781	DLGAP3	31.4947	59.3958	3.59347	0.0605004	-4.04691	1.49e-07	4.9e-07	Down	0.319931	0.359733	0.405853	0.040032	0.0148646	0.0131718
DLK2	-5.27899	-7.71392	A	NW_005394184.1-2282727	NW_005394184.1	2282741	GCCACGCTAATACCCAGGCAGGGATCGACCC	0	0	0	0.54	0.91	1.42	-5.27899	0.00931363	Down	Upstream	2282933	2296159	DLK2	167.681	333.773	1.58976	0.00476299	-7.71392	6.8e-46	2.08e-44	Down	3.94586	4.15	4.13752	0	0	0.0310691
DLK2	-5.27899	-7.71392	A	NW_005394184.1-2282743	NW_005394184.1	2282757	GGCAGGGATCGACCCTGGAAGGCTGTTGATG	0	0	0	0.54	0.91	1.42	-5.27899	0.00931323	Down	Upstream	2282933	2296159	DLK2	167.681	333.773	1.58976	0.00476299	-7.71392	6.8e-46	2.08e-44	Down	3.94586	4.15	4.13752	0	0	0.0310691
DOCK5	3.14701	-2.68336	B	NW_005394641.1-689921	NW_005394641.1	689936	TTCCATAGACGAAGCCGGCAGGCTACATTCCA	0.46	1.63	0.77	0.12	0.23	0	3.14701	0.000124829	UP	Upstream	690201	894691	DOCK5	440.388	762.13	118.647	0.155678	-2.68336	8.27e-10	3.37e-09	Down	0.728108	1.31577	1.18097	0.100425	0.218326	0.0994436
DVL2	1.90191	-1.5071	B	NW_005393148.1-230719	NW_005393148.1	230734	GGCTTTGGGGTACTCCGGAGGCCCCGCCCAGC	0.69	0.71	2.13	0.42	0.39	0.22	1.90191	0.0070927	UP	Upstream	232493	240795	DVL2	1097.05	1623.07	571.024	0.351817	-1.5071	1.09e-10	4.76e-10	Down	6.77789	6.61291	7.6332	2.49483	1.81587	2.40732
EBI3	-2.36144	-2.5121	A	NW_005393709.1-535663	NW_005393709.1	535677	CCTTCTGAAATCCCCTGGGGGTTCTTGGCTC	0	0	0.9	2.29	0.79	1.71	-2.36144	0.022994	Down	Upstream	536161	541723	EBI3	35.1317	59.7834	10.48	0.1753	-2.5121	0.000131524	0.000313036	Down	0.917039	0.949119	0.79761	0.1774	0	0.175802
EFCAB1	-3.93077	-4.81155	A	NW_005393337.1-2882664	NW_005393337.1	2882678	ACTGGGCAGCAGGCCAGGCGCCCTCCGACCG	0.59	0	0.45	10.49	2.49	1.14	-3.93077	0.000820321	Down	Upstream	2871680	2882544	EFCAB1	13.444	25.9635	0.924573	0.0356105	-4.81155	0.00010324	0.000249385	Down	0.0949089	0.167786	0.131599	0	0	0
EFNA2	1.90544	-2.4017	B	NW_005393190.1-224192	NW_005393190.1	224207	CAGGACGCAGTCCCCCGGGTCCCAGTCATGTA	1.73	1.73	2.42	0.88	0.73	0.16	1.8769	0.00214901	UP	Upstream	217965	223050	EFNA2	61.7537	103.854	19.6535	0.189242	-2.4017	0.000151138	0.000357116	Down	0.705716	1.45339	0.88427	0.206846	0.162967	0.201395
EFNA2	1.8769	-2.4017	B	NW_005393190.1-224578	NW_005393190.1	224593	CGGGGGTGAGGGCTCCGGGGACCCTTGAGCTG	1.04	2.04	1.06	0.77	0.45	0.47	1.42462	0.0205621	UP	Upstream	217965	223050	EFNA2	61.7537	103.854	19.6535	0.189242	-2.4017	0.000151138	0.000357116	Down	0.705716	1.45339	0.88427	0.206846	0.162967	0.201395
EFNA2	1.42462	-2.4017	B	NW_005393190.1-224178	NW_005393190.1	224192	AGCCTTTAGATCTCCAGGACGCAGTCCCCCG	8.83	8.34	11.27	3.09	2.94	0.71	1.90544	0.00147347	UP	Upstream	217965	223050	EFNA2	61.7537	103.854	19.6535	0.189242	-2.4017	0.000151138	0.000357116	Down	0.705716	1.45339	0.88427	0.206846	0.162967	0.201395
ELF3	1.61291	-2.32247	B	NW_005394191.1-376580	NW_005394191.1	376595	CACGTGCTCCTGAGCCGGCCCTCCAGGGCAGC	0.12	0.1	0	0.58	0.68	0.75	-3.04103	0.00129243	Down	Upstream	370863	375238	ELF3	119.588	199.326	39.8504	0.199926	-2.32247	6.81e-09	2.55e-08	Down	0.962074	1.6362	1.3786	0.368739	0.266769	0.110027
ELF3	-3.04103	-2.32247	A	NW_005394191.1-377095	NW_005394191.1	377110	GATGCTGAGGCGTCCCGGGGCCACGGCAGTCC	1.04	0.82	1.26	0.08	0.37	0.63	1.61291	0.0236492	UP	Upstream	370863	375238	ELF3	119.588	199.326	39.8504	0.199926	-2.32247	6.81e-09	2.55e-08	Down	0.962074	1.6362	1.3786	0.368739	0.266769	0.110027
ELF3	-3.04189	-2.32247	A	NW_005394191.1-376589	NW_005394191.1	376603	CTGAGCCGGCCCTCCAGGGCAGCGGCGGCCG	0.59	0.49	0	2.02	2.72	3.41	-3.04189	0.00210584	Down	Upstream	370863	375238	ELF3	119.588	199.326	39.8504	0.199926	-2.32247	6.81e-09	2.55e-08	Down	0.962074	1.6362	1.3786	0.368739	0.266769	0.110027
ELMO1	-1.22694	-1.38184	A	NW_005393052.1-224961	NW_005393052.1	224976	GGCAATCTGTCCTTCCGGAGACTGTTGAGCAC	1.04	1.02	0.87	1.61	2	3.76	-1.22694	0.025181	Down	Intron,Upstream	100440	699853	ELMO1	827.809	1196.49	459.129	0.38373	-1.38184	3.97e-09	1.52e-08	Down	2.97004	3.65617	2.74097	0.928904	0.992251	0.689144
ELOVL6	2.10042	-4.80337	B	NW_005393743.1-793311	NW_005393743.1	793326	ATGGACAGAGGAGCCCGGTGGGCTCAGTCAGT	0.46	0.51	0.48	0.15	0.08	0.13	2.10042	0.00584418	UP	Upstream	794634	928043	ELOVL6	569.258	1099.15	39.3639	0.035813	-4.80337	3.76e-58	1.73e-56	Down	3.14587	3.45114	3.60367	0.138524	0.12736	0.0734251
EPB41L2	-1.84405	-1.59944	A	NW_005396646.1-127213	NW_005396646.1	127228	AGGCTATTTCAGCTCCGGACAGCGTGTCAGCC	0.58	0.1	0.58	1.31	1.46	2.13	-1.84405	0.00582858	Down	Upstream	71520	126879	EPB41L2	2206.61	3318.19	1095.02	0.330006	-1.59944	1.88e-13	1.03e-12	Down	10.0712	12.4958	12.805	3.23392	3.40261	2.45945
EPB41L3	3.4655	-4.31348	B	NW_005393519.1-1879722	NW_005393519.1	1879737	GTCCCTCCCCACCACCGGAGCCTCTATTTCAT	0.81	2.45	0.58	0.15	0.06	0.16	3.4655	3.92e-05	UP	Upstream	1880634	2061642	EPB41L3	3634.61	6921.13	348.088	0.0502935	-4.31348	1.26e-49	4.45e-48	Down	19.002	14.8697	16.5062	0.692947	0.74697	0.559966
EPHB3	-6.02492	-4.94785	A	NW_005395981.1-1095698	NW_005395981.1	1095712	GGCAGCTGTGGGCCCAGGCCCTCACGTGAGG	0	0	0	1.61	1.47	1.71	-6.02492	0.000161967	Down	Intron,Upstream	1083195	1099091	EPHB3	630.597	1221.61	39.5805	0.0324002	-4.94785	4.21e-33	7.4e-32	Down	3.43863	5.28592	5.56546	0.082737	0.263373	0.081383
EPM2AIP1	-1.89405	-2.18989	A	NW_005395519.1-94167	NW_005395519.1	94181	GAGCAGACAGTAGCCTGGGCCTCTGCAGCCG	1.18	0.98	0	3.09	2.49	1.42	-1.89405	0.0383859	Down	Upstream	94808	97086	EPM2AIP1	1904.11	3123.63	684.601	0.219169	-2.18989	1.39e-22	1.43e-21	Down	18.5884	18.9188	22.2841	3.37586	3.92357	2.57066
FAAP100	-5.7023	-1.36531	A	NW_005395032.1-703618	NW_005395032.1	703632	AGCAGACTCAGGCCCAGGCAGCTTAGCCATC	0	0	0	1.48	0.91	1.42	-5.7023	0.00110697	Down	Upstream	704077	716181	FAAP100	347.175	500.198	194.152	0.388151	-1.36531	8.26e-07	2.53e-06	Down	2.40771	2.81472	2.8345	1.03824	0.579708	0.823344
FAAP20	1.89838	-1.26151	B	NW_005393029.1-1266322	NW_005393029.1	1266337	GCACAGGGGTCACCCCGGCTCCATTCTTGGTG	1.04	0.61	0.87	0.12	0.31	0.28	1.89838	0.00331738	UP	Upstream	1268335	1272953	FAAP20	271.146	382.676	159.617	0.417107	-1.26151	1.01e-05	2.77e-05	Down	5.2805	4.89729	4.94717	1.38456	1.8163	1.73866
FAAP20	-1.45985	-1.26151	A	NW_005393029.1-1266584	NW_005393029.1	1266599	GCTGAAGGCTGGACCCGGGCTCAGCCAGCCCC	0.35	0.31	0.39	0.69	1.15	1.28	-1.45985	0.0346093	Down	Upstream	1268335	1272953	FAAP20	271.146	382.676	159.617	0.417107	-1.26151	1.01e-05	2.77e-05	Down	5.2805	4.89729	4.94717	1.38456	1.8163	1.73866
FAAP20	-1.5056	-1.26151	A	NW_005393029.1-1266601	NW_005393029.1	1266615	GGCTCAGCCAGCCCCTGGCAGCCCCTGGGAC	1.77	1.47	1.8	2.69	4.53	5.97	-1.5056	0.0306359	Down	Upstream	1268335	1272953	FAAP20	271.146	382.676	159.617	0.417107	-1.26151	1.01e-05	2.77e-05	Down	5.2805	4.89729	4.94717	1.38456	1.8163	1.73866
FAM102A	1.61974	-2.54634	B	NW_005395792.1-227012	NW_005395792.1	227027	AGTTCATCACGCAACCGGTGATAGAACCAGCT	1.96	0.82	0.19	0.19	0.45	0.38	1.61974	0.0421106	UP	Upstream	189084	225518	FAM102A	210.448	359.376	61.5213	0.171189	-2.54634	1.97e-15	1.26e-14	Down	1.28324	1.6733	1.92796	0.171562	0.346873	0.159825
FAM110A	-6.66987	-5.16846	A	NW_005392953.1-2276300	NW_005392953.1	2276314	GGCACAGTTAGTGCCAGGCCTGTTATTTAGC	0	0	0	3.23	1.13	2.99	-6.66987	8.19e-05	Down	Upstream	2278247	2291561	FAM110A	230.41	448.354	12.4669	0.027806	-5.16846	1.94e-41	4.98e-40	Down	7.19304	7.0156	5.45838	0.18238	0.20435	0.121225
FAM129A	-1.71686	-2.12868	A	NW_005393436.1-2031686	NW_005393436.1	2031700	AGAGGACAGTTTCCCTGGTGACCCGACACCT	1.77	0.49	1.8	1.34	4.98	6.11	-1.71686	0.0377157	Down	Upstream	1849912	2031377	FAM129A	1898.68	3090.63	706.725	0.228667	-2.12868	9.1e-22	8.83e-21	Down	10.645	12.9377	13.5939	2.3871	3.00873	1.23236
FAM131C	2.80451	-8.96237	B	NW_005395160.1-878383	NW_005395160.1	878398	AGTGGCGGGCTGATCCGGCCCTCCCACATGTA	1.15	2.75	2.13	0.73	0.17	0.06	2.80451	0.000302279	UP	Upstream	880087	887686	FAM131C	115.529	230.596	0.462286	0.00200474	-8.96237	3.43e-37	7.31e-36	Down	3.63301	3.11858	3.6843	0	0.0355137	0
FAM181A	-2.10101	NA	A	NW_005393741.1-263792	NW_005393741.1	263806	CCATCCGGATTTCCCAGGCAGTCTCCCTCAG	0.59	2.94	4.06	5.65	8.83	16.35	-2.10101	0.00136505	Down	Upstream	265801	267184	FAM181A	18.2858	36.5717	0	0	#NAME?	5.09e-08	1.75e-07	Down	0.441071	0.564349	0.667915	0	0	0
FAM195B	1.23582	-1.14601	B	NW_005395032.1-534132	NW_005395032.1	534147	AAGGAGAAAGGCCCCCGGAGGGAGGCCAAGCT	0.92	1.43	2.22	0.61	1.15	0.38	1.23582	0.0458194	UP	Upstream	535780	538400	FAM195B	1351.05	1861.11	840.985	0.451873	-1.14601	4.47e-07	1.41e-06	Down	15.9457	17.807	19.1665	7.9472	5.55871	6.10815
FAM195B	-5.32767	-1.14601	A	NW_005395032.1-534724	NW_005395032.1	534738	GCACCCATAAAGGCCAGGCAGCCCTCAGGCT	0	0	0	0.81	1.13	1	-5.32767	0.00389651	Down	Upstream	535780	538400	FAM195B	1351.05	1861.11	840.985	0.451873	-1.14601	4.47e-07	1.41e-06	Down	15.9457	17.807	19.1665	7.9472	5.55871	6.10815
FANCB	1.66666	-5.0075	B	NW_005394647.1-1022383	NW_005394647.1	1022398	CATGGCAACCCACTCCGGTATTCCTGCTTGGA	0.46	1.33	0.39	0.27	0.45	0.03	1.66666	0.0408026	UP	Upstream	1022510	1040751	FANCB	117.83	228.554	7.10528	0.031088	-5.0075	3.88e-26	4.82e-25	Down	1.21331	1.17056	1.14572	0.0211797	0.0556073	0.040493
FANCB	-2.70304	-5.0075	A	NW_005394647.1-1021060	NW_005394647.1	1021074	AAGGGAATACGTGCCAGGACAATGTAGTGGT	1.77	0	0	3.9	2.26	3.27	-2.70304	0.00875729	Down	Upstream	1022510	1040751	FANCB	117.83	228.554	7.10528	0.031088	-5.0075	3.88e-26	4.82e-25	Down	1.21331	1.17056	1.14572	0.0211797	0.0556073	0.040493
FAP	-1.24043	-3.41733	A	NW_005393853.1-2621743	NW_005393853.1	2621758	TTTGCTTTAGTCAACCGGTCTGACTACCATGG	0.35	1.02	1.16	3.65	2.14	0.91	-1.24043	0.0477202	Down	Intron,Upstream	2542758	2622112	FAP	1630.93	2982.67	279.182	0.0936014	-3.41733	9.55e-46	2.9e-44	Down	10.9583	11.2266	12.7951	1.27995	0.803538	0.519362
FBXL2	2.01227	-1.74252	B	NW_005393942.1-705692	NW_005393942.1	705707	GCCCTGGGGTCTGACCGGAGTGCCCAGGGATC	1.62	1.43	3.48	0.5	1.38	0.34	1.6929	0.0072512	UP	Upstream	706230	773066	FBXL2	174.466	268.648	80.2846	0.298847	-1.74252	1.44e-07	4.75e-07	Down	2.14085	1.85396	1.35702	0.281713	0.534453	0.352645
FBXL2	2.00046	-1.74252	B	NW_005393942.1-705834	NW_005393942.1	705849	AGGGTCAGGGCCAGCCGGTCCCAGGGTAGGGT	1.85	2.55	1.35	0.19	0.82	0.53	2.00046	0.0010193	UP	Upstream	706230	773066	FBXL2	174.466	268.648	80.2846	0.298847	-1.74252	1.44e-07	4.75e-07	Down	2.14085	1.85396	1.35702	0.281713	0.534453	0.352645
FBXL2	1.71265	-1.74252	B	NW_005393942.1-705681	NW_005393942.1	705695	GTCTGAGTCAGGCCCTGGGGTCTGACCGGAG	8.24	6.87	16.23	1.75	5.55	1.56	1.71265	0.00512288	UP	Upstream	706230	773066	FBXL2	174.466	268.648	80.2846	0.298847	-1.74252	1.44e-07	4.75e-07	Down	2.14085	1.85396	1.35702	0.281713	0.534453	0.352645
FBXL2	1.71265	-1.74252	B	NW_005393942.1-705702	NW_005393942.1	705716	CTGACCGGAGTGCCCAGGGATCACAGAGCTG	8.24	6.87	16.23	1.75	5.55	1.56	1.71265	0.00512283	UP	Upstream	706230	773066	FBXL2	174.466	268.648	80.2846	0.298847	-1.74252	1.44e-07	4.75e-07	Down	2.14085	1.85396	1.35702	0.281713	0.534453	0.352645
FBXL2	1.6929	-1.74252	B	NW_005393942.1-705841	NW_005393942.1	705855	GGGCCAGCCGGTCCCAGGGTAGGGTCTGGCC	9.42	12.27	6.31	0.67	3.28	2.42	2.01227	0.00114428	UP	Upstream	706230	773066	FBXL2	174.466	268.648	80.2846	0.298847	-1.74252	1.44e-07	4.75e-07	Down	2.14085	1.85396	1.35702	0.281713	0.534453	0.352645
FGF16	-2.42818	-5.72617	A	NW_005393013.1-777027	NW_005393013.1	777041	GCCCCTCTCAGGGCCTGGCGCTCAGCGTCCT	0	0.98	0.45	2.42	3.4	1.85	-2.42818	0.00691367	Down	Upstream	767685	775702	FGF16	57.0881	112.059	2.11689	0.0188908	-5.72617	4.52e-17	3.24e-16	Down	1.9132	1.99404	1.67296	0	0.0529086	0
FGFR4	1.52286	-6.48726	B	NW_005394906.1-57767	NW_005394906.1	57782	CAGAATCCCAGGGACCGGAGAGCCTGGTGGGC	0.35	1.94	0.77	0.38	0.62	0.19	1.50035	0.0448994	UP	Upstream	58576	69371	FGFR4	3213.58	6356.32	70.8507	0.0111465	-6.48726	3.36e-124	1.69e-121	Down	32.9481	30.5141	32.4514	0.283987	0.240079	0.483976
FGFR4	1.52286	-6.48726	B	NW_005394906.1-57761	NW_005394906.1	57775	TGCATGCAGAATCCCAGGGACCGGAGAGCCT	1.77	9.33	3.61	1.34	2.49	0.85	1.52286	0.0452034	UP	Upstream	58576	69371	FGFR4	3213.58	6356.32	70.8507	0.0111465	-6.48726	3.36e-124	1.69e-121	Down	32.9481	30.5141	32.4514	0.283987	0.240079	0.483976
FGFR4	1.50035	-6.48726	B	NW_005394906.1-57776	NW_005394906.1	57790	AGGGACCGGAGAGCCTGGTGGGCTGCCGTCT	1.77	9.33	3.61	1.34	2.49	0.85	1.52286	0.0452034	UP	Upstream	58576	69371	FGFR4	3213.58	6356.32	70.8507	0.0111465	-6.48726	3.36e-124	1.69e-121	Down	32.9481	30.5141	32.4514	0.283987	0.240079	0.483976
FHL2	1.46256	-2.25501	B	NW_005395250.1-163379	NW_005395250.1	163394	GGCTATAAATAAGGCCGGTCCAGCGCACAGGA	1.04	1.02	0.29	0.27	0.42	0.22	1.46256	0.038753	UP	Upstream	114945	163356	FHL2	154.142	254.887	53.3975	0.209495	-2.25501	2.14e-10	9.18e-10	Down	3.11869	3.39184	3.47974	0.944538	0.627379	0.279407
FKBP7	-7.25786	-2.97002	A	NW_005395536.1-52534	NW_005395536.1	52548	ACGTCACAAAGGGCCAGGGGCGGGGTGAAGC	0	0	0	5.38	3.17	2.56	-7.25786	8.5e-06	Down	Upstream	44751	52507	FKBP7	579.891	1028.52	131.265	0.127625	-2.97002	3.03e-25	3.59e-24	Down	8.76063	10.9291	11.9368	1.31412	1.03416	0.997694
FLNA	-2.55513	-1.47584	A	NW_005395001.1-32878	NW_005395001.1	32892	GCTGCAGTCAGCACCTGGCCTCCAGCATGCT	0.59	0	0	0.67	1.13	1.28	-2.55513	0.0437651	Down	Upstream	6980	31445	FLNA	16601.9	24423.1	8780.67	0.359524	-1.47584	8.76e-13	4.56e-12	Down	32.8838	37.1588	36.922	11.2565	12.286	7.73801
FNDC3A	-1.38449	-1.04441	A	NW_005394887.1-958388	NW_005394887.1	958403	GGTTGGGAGGATCCCCGGGAGAAGGGCGTGGC	1.5	0.31	1.45	2.57	2.08	4.44	-1.38449	0.0205784	Down	Intron,Upstream	917047	1010685	FNDC3A	3015.04	4061.09	1968.99	0.484843	-1.04441	7.84e-07	2.41e-06	Down	7.45506	9.18023	9.64866	3.5082	3.37964	2.46743
FUT10	-1.574	-1.45932	A	NW_005393506.1-189881	NW_005393506.1	189896	GTCAGATCTTAGGACCGGGCCCTTGGAGCACA	0.92	0.51	0.77	2.73	1.83	2.57	-1.574	0.00354819	Down	Upstream	191028	263543	FUT10	387.866	568.858	206.873	0.363664	-1.45932	3.25e-08	1.14e-07	Down	2.40906	2.80061	3.21487	0.779628	0.9623	0.601532
FUT10	-1.63919	-1.45932	A	NW_005393506.1-190933	NW_005393506.1	190948	CTTTCAATGCCAAGCCGGGCGCCCTCAGAACC	1.04	0.92	0.68	3.42	2.31	3.16	-1.63919	0.00159373	Down	Upstream	191028	263543	FUT10	387.866	568.858	206.873	0.363664	-1.45932	3.25e-08	1.14e-07	Down	2.40906	2.80061	3.21487	0.779628	0.9623	0.601532
FZD2	-1.7325	-4.04743	A	NW_005395565.1-1041303	NW_005395565.1	1041318	CCTTTCTAAACCAACCGGAACCCTGCTGGCCA	0.58	0.31	0	1.04	1.13	0.97	-1.7325	0.0261932	Down	Upstream	1043061	1044708	FZD2	307.571	580.061	35.0813	0.0604787	-4.04743	8.5e-36	1.69e-34	Down	9.09289	10.476	10.1655	0.634689	0.467326	0.392838
GAL3ST4	-1.52502	-3.53755	A	NW_005393439.1-798903	NW_005393439.1	798918	CTGAGTTTCTGAGACCGGGTGCCCCACCCACC	0.12	0.41	0.77	1.04	0.82	2.25	-1.52502	0.0368656	Down	Upstream	792717	798227	GAL3ST4	92.6822	170.667	14.6974	0.0861175	-3.53755	2.54e-06	7.39e-06	Down	0.795344	1.75015	2.30452	0.187481	0.186273	0.0556099
GALK1	1.35954	-1.25631	B	NW_005395653.1-1050161	NW_005395653.1	1050176	AGATCAGAGAGAAACCGGCTTAACAGAGAGTA	0.69	1.33	0.97	0.61	0.45	0.22	1.35954	0.03684	UP	Upstream	1041784	1048587	GALK1	486.89	686.431	287.349	0.418613	-1.25631	9.38e-05	0.000227663	Down	9.54816	9.6215	10.8032	5.47058	2.36336	1.65942
GANAB	1.9048	-1.32539	B	NW_005394947.1-141681	NW_005394947.1	141696	TCCCTAGAGAAGTCCCGGATGAAGCGACCACG	0	1.94	1.16	0.42	0.37	0.13	1.9048	0.0458271	UP	Upstream	125129	141128	GANAB	3885.93	5555.13	2216.72	0.399041	-1.32539	5.34e-10	2.21e-09	Down	17.5578	19.258	20.5451	6.74953	5.36909	5.21297
GINS2	-5.05136	-4.76024	A	NW_005393377.1-3569403	NW_005393377.1	3569417	ACTCACGATCCCACCAGGGCCTCTCTGAACC	0	0	0	1.34	0.45	0.57	-5.05136	0.0202933	Down	Upstream	3571201	3609827	GINS2	147.01	283.557	10.4632	0.0368999	-4.76024	8.14e-29	1.18e-27	Down	2.2645	1.66386	2.15247	0.0791222	0.120918	0.0768766
GLCCI1	-1.88393	-1.54816	A	NW_005393995.1-1876637	NW_005393995.1	1876652	GTAGTGCTTGGTACCCGGTAGACAATATTTGC	0.46	0.31	0	0.81	0.79	1.41	-1.88393	0.0206013	Down	Upstream	1765335	1876393	GLCCI1	304.071	453.179	154.963	0.341947	-1.54816	4.23e-08	1.47e-07	Down	1.92661	1.58504	1.55342	0.4853	0.507469	0.348641
GLIPR2	-2.63778	-4.15496	A	NW_005395814.1-49986	NW_005395814.1	50000	AGTCTCTTTAGTGCCAGGTGTGTACTGACCA	0	0	0	2.82	0.57	1.28	-6.04667	0.00223013	Down	Upstream	51995	72036	GLIPR2	2230.47	4223.84	237.104	0.0561347	-4.15496	6.79e-65	3.98e-63	Down	38.5166	34.6799	39.9054	1.5149	1.67478	1.57899
GLIPR2	-6.04667	-4.15496	A	NW_005395814.1-51974	NW_005395814.1	51988	GGGGCTGCAGCCGCCAGGCCTCCTCCTCAGC	0	0.98	0	2.15	1.59	2.28	-2.63778	0.00855833	Down	Upstream	51995	72036	GLIPR2	2230.47	4223.84	237.104	0.0561347	-4.15496	6.79e-65	3.98e-63	Down	38.5166	34.6799	39.9054	1.5149	1.67478	1.57899
GMFB	-6.40579	-1.30475	A	NW_005394976.1-1004794	NW_005394976.1	1004809	AGTTTGAGCAAGCTCCGGGTGTTGATGGACAG	0	0	0	0.27	0.59	0.69	-6.40579	7.85e-05	Down	Upstream	1005404	1020626	GMFB	1659.05	2361.99	956.114	0.404792	-1.30475	1.88e-09	7.38e-09	Down	9.1051	9.07086	10.2053	2.49841	3.28643	1.71675
GMPPB	-2.80221	-1.68674	A	NW_005393351.1-256796	NW_005393351.1	256811	CCCACTGCACAGGCCCGGATGTGAGGGAGGGG	0.12	0	0.1	1.08	0.37	0.28	-2.80221	0.00823907	Down	Upstream	253550	255972	GMPPB	224.264	342.223	106.304	0.310629	-1.68674	3.69e-08	1.29e-07	Down	1.94787	2.7646	3.14036	0.647773	0.76975	0.860113
GNA12	-1.66631	-1.33077	A	NW_005392900.1-886129	NW_005392900.1	886144	CCTGCAGGTCCCACCCGGCCCCAGGACCCGCT	0.12	0.31	0.1	0.81	0.7	0.38	-1.68372	0.0367336	Down	Upstream	844082	885123	GNA12	864.45	1237.09	491.813	0.397557	-1.33077	1.23e-08	4.51e-08	Down	7.47565	9.20547	9.9033	3.10479	3.01743	2.20449
GNA12	-1.68372	-1.33077	A	NW_005392900.1-886136	NW_005392900.1	886150	GTCCCACCCGGCCCCAGGACCCGCTTCCTAA	0.59	1.47	0.45	2.82	2.83	1.71	-1.66631	0.0477065	Down	Upstream	844082	885123	GNA12	864.45	1237.09	491.813	0.397557	-1.33077	1.23e-08	4.51e-08	Down	7.47565	9.20547	9.9033	3.10479	3.01743	2.20449
GNAI2	-1.52432	-1.68911	A	NW_005393351.1-627851	NW_005393351.1	627866	GTGGAGGGTGAGACCCGGATGCAGCCTCAGTG	0.12	0.31	0.39	1.5	0.65	0.5	-1.52432	0.0494269	Down	Intron,Upstream	610430	638904	GNAI2	1998.42	3050.74	946.091	0.310119	-1.68911	1.41e-14	8.43e-14	Down	24.1368	29.7105	32.7777	7.46253	8.19724	5.50741
GNAI2	-6.61773	-1.68911	A	NW_005393351.1-608972	NW_005393351.1	608986	GATTCCCTATGTGCCAGGCACTCTTCCAGCA	0	0	0	1.88	0.57	4.69	-6.61773	0.000627128	Down	Upstream	610430	638904	GNAI2	1998.42	3050.74	946.091	0.310119	-1.68911	1.41e-14	8.43e-14	Down	24.1368	29.7105	32.7777	7.46253	8.19724	5.50741
GNPDA1	-1.18052	-1.21916	A	NW_005396707.1-121321	NW_005396707.1	121336	TATGTAAACAGTTGCCGGGCACACAGCAAAAC	1.27	1.53	0.39	2.04	2.39	3.35	-1.18052	0.036236	Down	Upstream	122846	134140	GNPDA1	372.381	520.983	223.779	0.429533	-1.21916	5.15e-06	1.45e-05	Down	3.53352	3.88456	3.44781	1.34087	1.15937	0.893929
GPC4	-2.1748	-3.42134	A	NW_005395273.1-442280	NW_005395273.1	442294	CCCTAGAGCCTCACCTGGCCTCCTCAGACCT	0	0.98	0.45	1.48	2.26	2.7	-2.1748	0.0181595	Down	Upstream	333002	441365	GPC4	952.131	1741.69	162.571	0.0933411	-3.42134	3.35e-26	4.17e-25	Down	12.0054	9.51937	9.22009	0.799924	0.690096	0.84168
GPM6B	-1.63386	-1.13749	A	NW_005393108.1-185524	NW_005393108.1	185539	CAGCTGCCAAGGGGCCGGCAGCCATACGTCAC	0	0.82	0.19	1.34	1.15	1.03	-1.63386	0.0324848	Down	Exon,Upstream,Utr5prime	138978	185628	GPM6B	1832.27	2519.37	1145.17	0.454548	-1.13749	1.91e-07	6.22e-07	Down	9.33351	7.90938	7.45575	2.84129	3.07187	2.47052
GPR137C	2.0707	-5.39252	B	NW_005394172.1-643837	NW_005394172.1	643852	TATTCCTTCAAAGACCGGACCTGTGTGTGGGT	1.15	2.65	0.48	0	0.45	0.63	2.0707	0.0152498	UP	Upstream	580963	642258	GPR137C	130.816	255.548	6.08364	0.0238062	-5.39252	4.85e-30	7.52e-29	Down	1.3496	1.34712	1.66053	0.0481883	0	0.034405
GPR153	-1.23275	-1.96471	A	NW_005393395.1-2582997	NW_005393395.1	2583012	CAGGCCTTCCATGGCCGGGCATACCTGGAAGG	1.73	0.82	0.97	3.88	3.13	2.13	-1.25502	0.0166016	Down	Upstream	2574535	2582297	GPR153	837.293	1333.07	341.518	0.25619	-1.96471	2.43e-16	1.66e-15	Down	5.77796	6.70823	7.11634	1.37511	1.36992	1.08061
GPR153	-1.25502	-1.96471	A	NW_005393395.1-2583974	NW_005393395.1	2583989	GATGAGAGTCTATTCCGGACCACACTAGTGCC	0.58	0.2	0.58	1.5	1.15	1.97	-1.64815	0.0113823	Down	Upstream	2574535	2582297	GPR153	837.293	1333.07	341.518	0.25619	-1.96471	2.43e-16	1.66e-15	Down	5.77796	6.70823	7.11634	1.37511	1.36992	1.08061
GPR153	-1.64815	-1.96471	A	NW_005393395.1-2583007	NW_005393395.1	2583021	ATGGCCGGGCATACCTGGAAGGCCCTGGCAG	8.83	3.93	4.51	13.58	12.57	9.67	-1.23275	0.0188331	Down	Upstream	2574535	2582297	GPR153	837.293	1333.07	341.518	0.25619	-1.96471	2.43e-16	1.66e-15	Down	5.77796	6.70823	7.11634	1.37511	1.36992	1.08061
GRIN2D	-3.68831	-7.32951	A	NW_005393662.1-541850	NW_005393662.1	541864	AGGGTCTGATGGGCCAGGCTGCCGCTGCCGT	0	0.49	0	2.82	2.15	1.71	-3.68831	0.000649315	Down	Upstream	503659	541091	GRIN2D	230.377	457.906	2.84692	0.00621726	-7.32951	4.72e-55	1.99e-53	Down	2.64731	2.52205	2.3698	0	0	0
GUK1	-2.63161	-1.20455	A	NW_005393528.1-603945	NW_005393528.1	603960	GTGTCCTGTTCCTCCCGGGCCTCACTGCTGGC	0.81	0	0	1	1.83	2.38	-2.63161	0.00455679	Down	Intron,Upstream	597485	607806	GUK1	854.162	1191.38	516.946	0.433906	-1.20455	2.34e-07	7.56e-07	Down	6.73401	7.23093	7.13575	2.95385	2.67786	2.30418
HIF3A	1.75507	-3.405	B	NW_005393533.1-256147	NW_005393533.1	256162	AGAGGAGTGAGGCACCGGAGGGCAGCATGGGC	2.31	0.2	0.77	0.27	0.28	0.47	1.75507	0.0304351	UP	Intron,Upstream	250161	279746	HIF3A	1091.24	1994.22	188.264	0.0944046	-3.405	3.2e-42	8.54e-41	Down	7.96998	7.897	7.37232	0.617383	0.422246	0.286588
HPDL	-2.22388	-1.8496	A	NW_005393552.1-1074898	NW_005393552.1	1074913	CCCTTCAAGAGTTACCGGTGAAGTTCCAAAAG	0.12	0.51	0.1	0.96	1.46	1.35	-2.22388	0.00223402	Down	Upstream	1075978	1077626	HPDL	72.817	114.002	31.6319	0.277468	-1.8496	2.55e-05	6.61e-05	Down	1.32216	1.9224	1.66772	0.175613	0.56446	0.29882
HSDL1	-1.61477	-1.35755	A	NW_005394579.1-194191	NW_005394579.1	194206	CTTCAGCATCAATGCCGGTTTGGAATTCATGG	1.04	0.82	0.68	2.88	2.62	2.91	-1.61477	0.00145586	Down	Upstream	194328	201911	HSDL1	702.431	1010.51	394.347	0.390244	-1.35755	1.59e-08	5.73e-08	Down	4.4624	5.29522	5.43364	1.64814	1.51239	1.273
HYAL2	-5.79383	-1.77548	A	NW_005393351.1-717720	NW_005393351.1	717735	ACAGAAGTTCCTGGCCGGACAGCAGAGAAAAC	0	0	0	0.38	0.39	0.25	-5.79694	0.000708793	Down	Intron,Upstream	712774	718130	HYAL2	615.712	953.043	278.38	0.292096	-1.77548	8.14e-13	4.25e-12	Down	7.01085	8.53899	7.40742	1.59312	2.03134	1.63014
HYAL2	-5.79694	-1.77548	A	NW_005393351.1-717716	NW_005393351.1	717730	CCTTACAGAAGTTCCTGGCCGGACAGCAGAG	0	0	0	1.34	1.59	1.14	-5.79383	0.000475804	Down	Intron,Upstream	712774	718130	HYAL2	615.712	953.043	278.38	0.292096	-1.77548	8.14e-13	4.25e-12	Down	7.01085	8.53899	7.40742	1.59312	2.03134	1.63014
ICE2	-6.39537	-2.42109	A	NW_005394757.1-1701228	NW_005394757.1	1701243	GGACAACATGCAGCCCGGAGAAGGAAATGGCA	0	0	0	0.42	0.56	0.56	-6.39537	0.000128371	Down	Upstream	1701477	1764507	ICE2	1008.85	1700.24	317.46	0.186715	-2.42109	5.16e-24	5.74e-23	Down	5.82928	5.72533	5.12473	0.748069	0.884503	0.634723
IFT172	1.95529	-2.33053	B	NW_005393697.1-8039277	NW_005393697.1	8039292	GAACACTTTGCCCCCCGGGGATCCATTAATCT	1.15	1.02	1.64	0.31	0.31	0.44	1.95529	0.00139186	UP	Upstream	7999509	8037647	IFT172	816.108	1361.53	270.688	0.198812	-2.33053	1.61e-21	1.54e-20	Down	2.27865	2.7445	2.55626	0.517339	0.397748	0.245671
IGF2	1.35854	-4.39595	B	NW_005394693.1-374350	NW_005394693.1	374365	TACCCTGTGAGGACCCGGGCATGTAGGTCAGC	2.31	1.53	1.84	0.69	1.1	0.85	1.21846	0.0171156	UP	Intron,Upstream	363180	378981	IGF2	61136.8	116729	5544.56	0.0474994	-4.39595	4.45e-81	4.17e-79	Down	558.231	554.198	520.392	21.7479	29.4378	16.0146
IGF2	1.35179	-4.39595	B	NW_005394693.1-380357	NW_005394693.1	380372	GCTGCGGGTTCTGGCCGGGGGGCAGCCTGGGC	0.92	0.92	1.06	0.35	0.51	0.38	1.35179	0.0222518	UP	Upstream	363180	378981	IGF2	61136.8	116729	5544.56	0.0474994	-4.39595	4.45e-81	4.17e-79	Down	558.231	554.198	520.392	21.7479	29.4378	16.0146
IGF2	1.21846	-4.39595	B	NW_005394693.1-380369	NW_005394693.1	380383	GGCCGGGGGGCAGCCTGGGCAAAGGGCTGAC	4.71	4.42	4.96	1.21	2.04	1.71	1.35854	0.0243611	UP	Upstream	363180	378981	IGF2	61136.8	116729	5544.56	0.0474994	-4.39595	4.45e-81	4.17e-79	Down	558.231	554.198	520.392	21.7479	29.4378	16.0146
IGSF9B	1.94961	-3.21084	B	NW_005394892.1-337162	NW_005394892.1	337177	TGGTGCGGAGGACCCCGGCCTTTATCACCAAG	0.92	0.71	2.32	0.42	0.48	0.22	1.94961	0.00446272	UP	Upstream	338787	380954	IGSF9B	231.529	417.922	45.1372	0.108004	-3.21084	1.31e-22	1.34e-21	Down	1.4254	1.09044	1.32712	0.0842381	0.188342	0.144164
IKBKE	-1.64872	-2.19782	A	NW_005393303.1-1058801	NW_005393303.1	1058816	AGCCACGAAAGAGGCCGGGCACTGAGGCTGGG	0	0.61	0	0.54	1.13	1.28	-2.09903	0.0245297	Down	Upstream	1033684	1058680	IKBKE	56.3619	92.5508	20.173	0.217967	-2.19782	2.02e-05	5.29e-05	Down	0.251796	0.250392	0.502095	0.115316	0.0347567	0.0309723
IKBKE	-2.09903	-2.19782	A	NW_005393303.1-1059393	NW_005393303.1	1059408	AGGTCTGCCCAGCTCCGGTCAGCTCCCAGATG	0.69	1.12	0.87	2.57	2.9	3.72	-1.64872	0.00126549	Down	Upstream	1033684	1058680	IKBKE	56.3619	92.5508	20.173	0.217967	-2.19782	2.02e-05	5.29e-05	Down	0.251796	0.250392	0.502095	0.115316	0.0347567	0.0309723
IL17B	-1.45554	-7.57703	A	NW_005393657.1-312757	NW_005393657.1	312772	CAGCCTCAGGCACCCCGGCCTCAGCCAGCCCC	0.35	0.41	0.58	1.46	1.58	1.06	-1.46281	0.0203641	Down	Upstream	308222	312314	IL17B	186.854	371.761	1.94692	0.00523704	-7.57703	8.16e-49	2.79e-47	Down	9.36192	8.71003	10.8296	0.0734696	0	0
IL17B	-1.46281	-7.57703	A	NW_005393657.1-312430	NW_005393657.1	312444	CCCAGCTGGCGGGCCTGGCGCAGTGGCAGGC	0	0	0	1.21	0.91	0.71	-5.28516	0.00812426	Down	Upstream	308222	312314	IL17B	186.854	371.761	1.94692	0.00523704	-7.57703	8.16e-49	2.79e-47	Down	9.36192	8.71003	10.8296	0.0734696	0	0
IL17B	-5.28516	-7.57703	A	NW_005393657.1-312774	NW_005393657.1	312788	GCCTCAGCCAGCCCCAGGTGAGCTCAGAGGC	1.77	1.96	2.7	5.11	6.34	4.83	-1.45554	0.0208279	Down	Upstream	308222	312314	IL17B	186.854	371.761	1.94692	0.00523704	-7.57703	8.16e-49	2.79e-47	Down	9.36192	8.71003	10.8296	0.0734696	0	0
IL1RAPL1	-3.55402	-5.86852	A	NW_005393284.1-819560	NW_005393284.1	819575	AGCGTCCGCAGTGGCCGGTCCGCTTTTGCCTG	0.12	0	0	0.42	0.73	0.41	-3.56946	0.00178289	Down	Upstream	819794	2271787	IL1RAPL1	66.7518	131.257	2.24659	0.0171159	-5.86852	6.15e-20	5.32e-19	Down	0.415619	0.444398	0.570828	0	0.0141032	0.00639957
IL1RAPL1	-3.56946	-5.86852	A	NW_005393284.1-819575	NW_005393284.1	819589	CGGTCCGCTTTTGCCTGGAAGCACACATTCT	0.59	0	0	1.48	2.94	1.85	-3.55402	0.00278812	Down	Upstream	819794	2271787	IL1RAPL1	66.7518	131.257	2.24659	0.0171159	-5.86852	6.15e-20	5.32e-19	Down	0.415619	0.444398	0.570828	0	0.0141032	0.00639957
IL34	1.53702	-1.90965	B	NW_005393563.1-682926	NW_005393563.1	682941	TGCTGGGGGTGTGGCCGGTGCCGTCACTGTCT	1.15	1.12	4.06	0.46	1.24	0.69	1.53702	0.0163932	UP	Upstream	684236	744735	IL34	108.233	170.963	45.503	0.266157	-1.90965	6.93e-07	2.14e-06	Down	1.17415	1.30654	1.43018	0.244288	0.430728	0.120734
IL34	-1.50977	-1.90965	A	NW_005393563.1-683466	NW_005393563.1	683481	GGTTCAATTCTGGCCCGGGAGCTAAGATCCTG	1.15	0.41	1.16	1.65	2	4.63	-1.50977	0.0137125	Down	Upstream	684236	744735	IL34	108.233	170.963	45.503	0.266157	-1.90965	6.93e-07	2.14e-06	Down	1.17415	1.30654	1.43018	0.244288	0.430728	0.120734
IL34	-3.62051	-1.90965	A	NW_005393563.1-732711	NW_005393563.1	732726	CTGCGTGCCTGTGGCCGGGGGCTGAGTGGCAG	0.12	0	0.1	1.31	0.9	0.81	-3.62051	7.45e-05	Down	Intron,Upstream	684236	744735	IL34	108.233	170.963	45.503	0.266157	-1.90965	6.93e-07	2.14e-06	Down	1.17415	1.30654	1.43018	0.244288	0.430728	0.120734
INPP1	-3.55435	-1.58187	A	NW_005395805.1-699122	NW_005395805.1	699137	CCCAACTCCATTACCCGGCTTTCACTCACTAG	0	0.1	0.1	1.23	0.79	0.85	-3.55435	0.00010427	Down	Upstream	671247	697920	INPP1	200.492	300.576	100.407	0.334048	-1.58187	4.56e-07	1.44e-06	Down	1.82873	2.23081	2.45953	0.624666	0.649401	0.518238
IQCD	-2.2469	-3.20337	A	NW_005394921.1-510894	NW_005394921.1	510909	CTCCTGTGTGGCTTCCGGCCACTGACAATCGC	0.12	0.31	0.48	2.15	1.38	1.35	-2.2469	0.000748735	Down	Intron,Upstream	497892	520964	IQCD	32.3002	58.2739	6.32651	0.108565	-3.20337	4.7e-06	1.33e-05	Down	0.317171	0.468648	0.377872	0.0278964	0.0601484	0.040178
ISLR	2.68777	-3.25289	B	NW_005395117.1-50485	NW_005395117.1	50500	TATGGGTTCAATCCCCGGGTTGGGAGGGAATG	2.54	0.51	0.87	0.19	0.23	0.22	2.68777	0.000383437	UP	Upstream	45492	48895	ISLR	1404.1	2541.59	266.618	0.104902	-3.25289	6.91e-38	1.53e-36	Down	13.9604	18.9054	18.5417	1.41573	1.99213	0.899267
ITGA10	-1.51341	-3.52039	A	NW_005393999.1-737714	NW_005393999.1	737729	GAACCCTTCAGTCGCCGGCTACAAGCTGAAGA	0.35	0.92	0.58	2.08	1.92	1.85	-1.51341	0.00692826	Down	Upstream	718624	735933	ITGA10	417.039	767.217	66.8614	0.087148	-3.52039	0.000424597	0.000945032	Down	0.684005	2.01944	2.7788	0.158351	0.110588	0.115101
JAM3	1.45194	-1.68489	B	NW_005394892.1-265013	NW_005394892.1	265028	TACACACTTGCTCCCCGGCACTCACACACAGG	1.04	1.22	2.32	1.11	0.59	0.16	1.45194	0.0342286	UP	Upstream	211673	264962	JAM3	2031.82	3099.58	964.052	0.311026	-1.68489	3.09e-14	1.8e-13	Down	18.5758	18.4851	19.2349	5.81305	4.72606	4.07535
JAM3	1.26908	-1.68489	B	NW_005394892.1-265320	NW_005394892.1	265335	CTCTATCCCAGGCCCCGGGTAGGGTAACAATC	1.5	1.53	2.32	0.54	0.62	1.22	1.26908	0.0261511	UP	Upstream	211673	264962	JAM3	2031.82	3099.58	964.052	0.311026	-1.68489	3.09e-14	1.8e-13	Down	18.5758	18.4851	19.2349	5.81305	4.72606	4.07535
JAM3	1.24164	-1.68489	B	NW_005394892.1-265314	NW_005394892.1	265328	AGTCCCCTCTATCCCAGGCCCCGGGTAGGGT	7.65	7.36	10.82	1.88	2.49	5.55	1.24164	0.0298852	UP	Upstream	211673	264962	JAM3	2031.82	3099.58	964.052	0.311026	-1.68489	3.09e-14	1.8e-13	Down	18.5758	18.4851	19.2349	5.81305	4.72606	4.07535
KCNAB2	2.71669	-3.83866	B	NW_005393395.1-2397907	NW_005393395.1	2397922	GATCAGCGTCCAGCCCGGGAAACCCGGGGCAG	0.69	0.41	0.39	0	0	0.22	2.71669	0.00310831	UP	Intron,Upstream	2386968	2446161	KCNAB2	157.003	293.491	20.5136	0.0698951	-3.83866	5.62e-23	5.91e-22	Down	0.744234	0.853697	1.01638	0.106743	0.0473295	0.0555361
KCNAB2	2.71669	-3.83866	B	NW_005393395.1-2397916	NW_005393395.1	2397931	CCAGCCCGGGAAACCCGGGGCAGGGGGAGGCT	0.69	0.41	0.39	0	0	0.22	2.71669	0.00310825	UP	Intron,Upstream	2386968	2446161	KCNAB2	157.003	293.491	20.5136	0.0698951	-3.83866	5.62e-23	5.91e-22	Down	0.744234	0.853697	1.01638	0.106743	0.0473295	0.0555361
KCNAB3	1.7772	-5.06011	B	NW_005393613.1-65927	NW_005393613.1	65942	GGCAGAACAGAGTACCGGACAGCCCTCCCCCC	1.96	0.82	0.87	0.46	0.59	0.44	1.38989	0.024497	UP	Upstream	58437	65137	KCNAB3	13.3798	25.9809	0.77877	0.0299747	-5.06011	0.000110562	0.000266052	Down	0.115172	0.179089	0.112624	0.0260242	0	0
KCNAB3	1.38989	-5.06011	B	NW_005393613.1-66079	NW_005393613.1	66094	GAGAGGGGCAGGCCCCGGTAAACCACTCAAAC	0.81	0.51	0.39	0.08	0.06	0.38	1.7772	0.0392769	UP	Upstream	58437	65137	KCNAB3	13.3798	25.9809	0.77877	0.0299747	-5.06011	0.000110562	0.000266052	Down	0.115172	0.179089	0.112624	0.0260242	0	0
KCNH6	-1.78511	NA	A	NW_005397475.1-355799	NW_005397475.1	355814	CCCAGGTTTCTGGCCCGGGCAGTGAGAGGTTC	0.23	0.71	0.19	0.92	2.03	1.41	-1.78511	0.0105255	Down	Upstream	348245	353818	KCNH6	18.7575	37.5151	0	0	#NAME?	7.65e-06	2.12e-05	Down	0.091659	0.327685	0.208544	0	0	0
KCNH6	-1.77848	NA	A	NW_005397475.1-355787	NW_005397475.1	355801	CCCTGGCTGACTCCCAGGTTTCTGGCCCGGG	1.18	3.44	0.9	3.23	8.15	6.4	-1.77848	0.0117206	Down	Upstream	348245	353818	KCNH6	18.7575	37.5151	0	0	#NAME?	7.65e-06	2.12e-05	Down	0.091659	0.327685	0.208544	0	0	0
KCNK2	-4.45488	-5.06363	A	NW_005394326.1-902033	NW_005394326.1	902047	CGGTCTGGGAGCGCCTGGCGCCCTCCAGCTC	0.59	0	0	5.24	3.51	2.7	-4.45488	5.94e-05	Down	Intron,Upstream	765277	990576	KCNK2	258.833	502.636	15.0296	0.0299016	-5.06363	1.89e-43	5.34e-42	Down	1.39577	1.98106	2.11928	0.0291944	0.045956	0.0769275
KCNQ1	-1.47827	-2.50276	A	NW_005394860.1-713437	NW_005394860.1	713452	GCAGAAAACGCAGTCCGGTCAGTGCCCACAGG	0.35	0.71	0.39	1.11	1.18	2.1	-1.47827	0.0204509	Down	Upstream	329725	713314	KCNQ1	95.8862	163.011	28.7615	0.176439	-2.50276	2.19e-09	8.56e-09	Down	1.09812	0.842212	0.778753	0.192629	0.193109	0.151889
KCNQ1	-2.60211	-2.50276	A	NW_005394860.1-713532	NW_005394860.1	713547	GGGACGCCCTGTGCCCGGGAGGATGCGGGAGT	0.12	0	0	0.27	0.14	0.38	-2.60211	0.0442335	Down	Upstream	329725	713314	KCNQ1	95.8862	163.011	28.7615	0.176439	-2.50276	2.19e-09	8.56e-09	Down	1.09812	0.842212	0.778753	0.192629	0.193109	0.151889
KIAA1644	1.69133	-3.23485	B	NW_005395520.1-122028	NW_005395520.1	122043	CTGCTAGAGCCCCACCGGGGTTGTAGCTGCAT	0.58	1.43	0.97	0.38	0.54	0.09	1.69133	0.0170252	UP	Upstream	101325	120620	KIAA1644	93.1768	168.459	17.8941	0.106222	-3.23485	1.2e-12	6.17e-12	Down	2.93497	3.1095	2.13841	0.540323	0.0664288	0.297201
KIF19	-1.56007	-3.94639	A	NW_005393120.1-279088	NW_005393120.1	279103	CGTCTGAGACAGTCCCGGGGGATGAGCGGCTC	0.35	0.31	0.87	2.19	1.41	1.41	-1.56007	0.012119	Down	Upstream	280687	305269	KIF19	53.3299	100.163	6.49719	0.0648664	-3.94639	4.17e-11	1.89e-10	Down	0.561895	0.654397	0.527237	0.0585852	0	0.0572253
KLF7	-2.73747	-1.29501	A	NW_005395722.1-180026	NW_005395722.1	180040	CTCCGCCTCCCTCCCAGGCCTGGGGGCGGGG	0	0	0.45	1.61	0.79	1	-2.73747	0.029011	Down	Upstream	77484	179281	KLF7	1112.16	1580.29	644.022	0.407534	-1.29501	9.73e-09	3.58e-08	Down	4.93681	5.35894	5.71317	1.99641	2.04438	1.24839
KLF7	-2.73747	-1.29501	A	NW_005395722.1-180031	NW_005395722.1	180045	CCTCCCTCCCAGGCCTGGGGGCGGGGAACCG	0	0	0.45	1.61	0.79	1	-2.73747	0.0290107	Down	Upstream	77484	179281	KLF7	1112.16	1580.29	644.022	0.407534	-1.29501	9.73e-09	3.58e-08	Down	4.93681	5.35894	5.71317	1.99641	2.04438	1.24839
LAMB1	2.47957	-2.36966	B	NW_005397121.1-121691	NW_005397121.1	121706	AACTCAGGACCTGCCCGGGGGGCCTGCAACCC	0.46	0.41	0.48	0.04	0.17	0.03	2.47957	0.00256103	UP	Upstream	43827	121085	LAMB1	20680.4	34655.3	6705.49	0.193491	-2.36966	9.53e-29	1.38e-27	Down	77.9627	75.0928	76.5727	12.7044	12.6122	8.67682
LAMB1	2.32082	-2.36966	B	NW_005397121.1-121708	NW_005397121.1	121722	GGGGGCCTGCAACCCAGGTGGCCACAGCATT	2.35	1.96	2.25	0.27	0.68	0.14	2.32082	0.00151513	UP	Upstream	43827	121085	LAMB1	20680.4	34655.3	6705.49	0.193491	-2.36966	9.53e-29	1.38e-27	Down	77.9627	75.0928	76.5727	12.7044	12.6122	8.67682
LDLRAD3	1.70173	-3.95764	B	NW_005393224.1-4716181	NW_005393224.1	4716196	TGTGAGGAGAAAGACCGGGGGTGGGGGGAGTG	3.35	2.85	2.9	1.23	1.77	0.38	1.5739	0.00364933	UP	Upstream	4718168	4910006	LDLRAD3	335.221	629.9	40.5418	0.0643623	-3.95764	1.25e-35	2.46e-34	Down	9.7531	11.4852	10.61	1.22104	0.339869	0.525135
LDLRAD3	1.5739	-3.95764	B	NW_005393224.1-4716422	NW_005393224.1	4716437	GTGTAAAGCAGACCCCGGGTCTCGGTGGCTTG	0.69	0.51	0.68	0.31	0.2	0.13	1.70173	0.0114048	UP	Upstream	4718168	4910006	LDLRAD3	335.221	629.9	40.5418	0.0643623	-3.95764	1.25e-35	2.46e-34	Down	9.7531	11.4852	10.61	1.22104	0.339869	0.525135
LGI2	-2.89823	-3.44554	A	NW_005393843.1-7425630	NW_005393843.1	7425645	ACGTCAATAACTGACCGGTGGTCAAGGAGTAA	0.23	0	0	1.11	0.34	0.41	-2.89823	0.00749349	Down	Upstream	7396114	7424452	LGI2	141.589	259.371	23.8074	0.091789	-3.44554	2.33e-18	1.82e-17	Down	1.975	1.71999	2.11738	0.220592	0.0886885	0.120717
LGI2	-5.31742	-3.44554	A	NW_005393843.1-7425698	NW_005393843.1	7425712	GGGATGTGGGTAACCAGGCCCTGCTGAGCCC	0	0	0	0.67	1.25	1	-5.31742	0.00421353	Down	Upstream	7396114	7424452	LGI2	141.589	259.371	23.8074	0.091789	-3.44554	2.33e-18	1.82e-17	Down	1.975	1.71999	2.11738	0.220592	0.0886885	0.120717
LGR6	1.634	-4.08364	B	NW_005394191.1-256875	NW_005394191.1	256890	CTTCTTCGTCCCCCCCGGAGGGGCTCTGACAA	0.46	0.71	0.68	0.19	0.42	0.03	1.634	0.0405299	UP	Upstream	180707	255266	LGR6	22.2831	42.0841	2.48211	0.0589798	-4.08364	6.74e-06	1.88e-05	Down	0.238359	0.136435	0.382069	0.0364979	0.0408059	0
LGR6	-2.26096	-4.08364	A	NW_005394191.1-256669	NW_005394191.1	256683	AGGGATTGGGCCTCCTGGTCCCGCTCGCCCG	0.59	0.49	0	1.21	1.93	1.56	-2.26096	0.0355077	Down	Upstream	180707	255266	LGR6	22.2831	42.0841	2.48211	0.0589798	-4.08364	6.74e-06	1.88e-05	Down	0.238359	0.136435	0.382069	0.0364979	0.0408059	0
LHFPL2	1.84164	-5.089	B	NW_005394138.1-441346	NW_005394138.1	441361	GCGCGCAAGATGGCCCGGGTGAGTGAGCAGTG	1.85	2.55	1.84	0.54	0.82	0.53	1.84164	0.000426528	UP	Upstream	441646	468215	LHFPL2	3201.75	6220.73	182.767	0.0293804	-5.089	3.57e-91	4.96e-89	Down	17.495	22.8343	23.195	0.515953	0.582357	0.406867
LHFPL2	-2.97327	-5.089	A	NW_005394138.1-439824	NW_005394138.1	439838	CATCTCTAAATAGCCTGGGCTTGATCCTCCT	0	0.49	0	1.08	1.47	1.56	-2.97327	0.00668492	Down	Upstream	441646	468215	LHFPL2	3201.75	6220.73	182.767	0.0293804	-5.089	3.57e-91	4.96e-89	Down	17.495	22.8343	23.195	0.515953	0.582357	0.406867
LIG1	2.09817	-2.77464	B	NW_005393662.1-736403	NW_005393662.1	736418	TGCTTTCCCCTCCCCCGGGACGCACACCACCC	0.81	1.33	1.55	0.12	0.23	0.56	2.09817	0.00284718	UP	Upstream	738370	765701	LIG1	949.092	1656.16	242.021	0.146133	-2.77464	1.83e-29	2.74e-28	Down	5.3676	4.90536	5.67542	0.67511	0.538079	0.739788
LIM2	-5.06238	NA	A	NW_005396868.1-49725	NW_005396868.1	49740	CTCCACGGGTGGCTCCGGACCCTGGGTGTCCT	3.46	2.96	3.29	1.84	1.3	0.85	1.41768	0.00290949	UP	Upstream	41516	48669	LIM2	15.1055	30.211	0	0	#NAME?	9.58e-07	2.92e-06	Down	1.05087	0.584721	0.541056	0	0	0
LIM2	1.41768	NA	B	NW_005396868.1-48833	NW_005396868.1	48847	CCTCTCCGCAGCCCCTGGCCCCACTGGCCTC	0	0	0	0.67	0.91	0.85	-5.06238	0.0102446	Down	Upstream	41516	48669	LIM2	15.1055	30.211	0	0	#NAME?	9.58e-07	2.92e-06	Down	1.05087	0.584721	0.541056	0	0	0
LIM2	1.43559	NA	B	NW_005396868.1-49732	NW_005396868.1	49746	GGTGGCTCCGGACCCTGGGTGTCCTTCTTCC	17.66	14.23	15.33	6.45	5.21	3.84	1.43559	0.00294268	UP	Upstream	41516	48669	LIM2	15.1055	30.211	0	0	#NAME?	9.58e-07	2.92e-06	Down	1.05087	0.584721	0.541056	0	0	0
LLGL1	-2.17511	-1.69351	A	NW_005392897.1-33605	NW_005392897.1	33620	CTGTCCCTGGCAAGCCGGCTCAGAACTGGCCG	0.58	0.41	0.48	2.84	1.89	2.5	-2.17511	0.00011869	Down	Upstream	12490	33512	LLGL1	2057.74	3143.57	971.911	0.309175	-1.69351	2.2e-14	1.29e-13	Down	10.949	12.019	12.7087	3.13115	2.66966	3.62005
LLGL1	-2.17831	-1.69351	A	NW_005392897.1-33597	NW_005392897.1	33611	AGCAGGATCTGTCCCTGGCAAGCCGGCTCAG	2.94	1.96	2.25	9.95	7.59	11.38	-2.17831	0.000151288	Down	Upstream	12490	33512	LLGL1	2057.74	3143.57	971.911	0.309175	-1.69351	2.2e-14	1.29e-13	Down	10.949	12.019	12.7087	3.13115	2.66966	3.62005
LLGL2	1.92689	-2.42416	B	NW_005395653.1-868203	NW_005395653.1	868218	GGGCTACGCAGGCCCCGGCAGCTGTGGGGGTG	0.46	1.43	1.84	0.35	0.68	0.06	1.92689	0.0126168	UP	Upstream	868882	893820	LLGL2	368.305	620.922	115.689	0.186318	-2.42416	6.78e-18	5.14e-17	Down	3.14506	2.75188	3.02682	0.434346	0.499555	0.443182
LLGL2	1.35568	-2.42416	B	NW_005395653.1-868242	NW_005395653.1	868257	CTCCGCGTGGGTCCCCGGTGTAGGGTGGGATG	0.92	1.63	1.35	0.5	0.56	0.59	1.35568	0.0175859	UP	Upstream	868882	893820	LLGL2	368.305	620.922	115.689	0.186318	-2.42416	6.78e-18	5.14e-17	Down	3.14506	2.75188	3.02682	0.434346	0.499555	0.443182
LMNB1	1.66461	-5.17536	B	NW_005392908.1-2061599	NW_005392908.1	2061614	CACTGTAGGGGATGCCGGTTTGATCCCTGGTT	2.54	6.73	3	1.27	2.08	0.97	1.64568	0.00224776	UP	Upstream	2063364	2194595	LMNB1	2337.44	4549	125.886	0.0276733	-5.17536	1.27e-89	1.66e-87	Down	23.8897	24.9863	26.5797	0.667242	0.589634	0.417969
LMNB1	1.64568	-5.17536	B	NW_005392908.1-2061611	NW_005392908.1	2061625	TGCCGGTTTGATCCCTGGTTGCACATGCTGC	12.95	32.39	13.97	4.44	8.38	4.41	1.66461	0.00194845	UP	Upstream	2063364	2194595	LMNB1	2337.44	4549	125.886	0.0276733	-5.17536	1.27e-89	1.66e-87	Down	23.8897	24.9863	26.5797	0.667242	0.589634	0.417969
LOC102264328	-5.68481	-7.68531	A	NW_005392842.1-926255	NW_005392842.1	926269	GGGGCCATCAGGGCCAGGTGGAATGGAACAC	0	0	0	1.34	1.7	0.71	-5.68481	0.00175579	Down	Upstream	921789	925377	LOC102264328	135.883	270.452	1.31396	0.00485837	-7.68531	2.15e-06	6.33e-06	Down	4.89352	1.46291	1.95401	0.0259786	0	0
LOC102265008	2.0244	NA	B	NW_005395799.1-138004	NW_005395799.1	138019	GAGTGCCCCCTCATCCGGGAGGGCCTCCACGA	0.58	0.82	1.06	0.38	0.25	0.03	2.0244	0.00760545	UP	Upstream	136265	136831	LOC102265008	9.41482	18.8296	0	0	#NAME?	0.000176734	0.000413715	Down	0.576861	0.21275	0.429324	0	0	0
LOC102265337	-1.29939	-2.06956	A	NW_005394191.1-518551	NW_005394191.1	518566	CACGTGGGATCTTCCCGGGCCTGGGATGGAAC	0.12	0.51	0.77	1.38	1.27	1.22	-1.29939	0.0441812	Down	Upstream	502938	518002	LOC102265337	1351.45	2182.87	520.027	0.238231	-2.06956	2.93e-19	2.41e-18	Down	6.11944	6.02122	6.30923	1.4558	1.22428	0.959886
LOC102265337	-1.30922	-2.06956	A	NW_005394191.1-519435	NW_005394191.1	519450	GTTGCCTGTCTTCTCCGGTCTTACTCTGAACT	0.69	1.33	0.48	2.54	1.94	4.01	-1.64939	0.00423322	Down	Upstream	502938	518002	LOC102265337	1351.45	2182.87	520.027	0.238231	-2.06956	2.93e-19	2.41e-18	Down	6.11944	6.02122	6.30923	1.4558	1.22428	0.959886
LOC102265337	-1.64939	-2.06956	A	NW_005394191.1-518557	NW_005394191.1	518571	GGATCTTCCCGGGCCTGGGATGGAACCCATG	0.59	2.45	3.61	4.84	5.1	5.55	-1.30922	0.0465451	Down	Upstream	502938	518002	LOC102265337	1351.45	2182.87	520.027	0.238231	-2.06956	2.93e-19	2.41e-18	Down	6.11944	6.02122	6.30923	1.4558	1.22428	0.959886
LOC102265916	-2.31749	-2.80656	A	NW_005394510.1-65417	NW_005394510.1	65431	ATGTACAGAGGGGCCTGGCGCGGACTACAGT	0	0	0.9	2.55	1.36	0.71	-2.31749	0.0333065	Down	Upstream	27908	65069	LOC102265916	126.082	220.629	31.5359	0.142936	-2.80656	2.31e-12	1.16e-11	Down	1.69619	1.95915	3.23646	0.516956	0.43397	0.193015
LOC102266102	-5.42281	-1.9416	A	NW_005394193.1-114095	NW_005394193.1	114110	CTGCCAGATCCAGGCCGGCAGTCACATTTGGC	0	0	0	0.35	0.2	0.25	-5.42281	0.00422331	Down	Upstream	636	112537	LOC102266102	668.223	1060.4	276.05	0.260327	-1.9416	8.01e-15	4.88e-14	Down	3.70689	3.962	3.90074	0.953834	0.741477	0.853771
LOC102266102	-5.42458	-1.9416	A	NW_005394193.1-114091	NW_005394193.1	114105	GGGTCTGCCAGATCCAGGCCGGCAGTCACAT	0	0	0	1.21	0.79	1.14	-5.42458	0.0032622	Down	Upstream	636	112537	LOC102266102	668.223	1060.4	276.05	0.260327	-1.9416	8.01e-15	4.88e-14	Down	3.70689	3.962	3.90074	0.953834	0.741477	0.853771
LOC102266256	-1.46024	-3.02245	A	NW_005396370.1-154325	NW_005396370.1	154340	GTGCTTTGTACAGTCCGGCATTTCGCATGATG	1.27	1.33	0.87	3.42	2.45	4.41	-1.46024	0.00476715	Down	Upstream	155690	196079	LOC102266256	169.385	301.647	37.1236	0.12307	-3.02245	1.52e-17	1.12e-16	Down	9.13195	7.28962	7.15351	0.479369	1.10669	0.235534
LOC102268721	1.68342	-3.81885	B	NW_005394155.1-428977	NW_005394155.1	428992	GAAGAGCCCTTGCTCCGGGCCACGAGGCCTCT	0.58	0.41	0.68	0.23	0.14	0.19	1.68342	0.0160236	UP	Upstream	430763	658567	LOC102268721	358.162	668.924	47.4011	0.0708617	-3.81885	1.07e-35	2.12e-34	Down	3.10237	3.60854	3.04712	0.155656	0.24855	0.118338
LOC102268981	-1.57541	-3.08657	A	NW_005393617.1-1669436	NW_005393617.1	1669451	GCCTTGGCTGGAAACCGGGAAACCAGAGCCAG	0.58	0.1	0.97	1.69	1.55	2.13	-1.57541	0.0167483	Down	Upstream	1608811	1669196	LOC102268981	125.072	223.799	26.3455	0.11772	-3.08657	1.5e-14	8.93e-14	Down	1.56387	1.60478	1.37719	0.184309	0.109273	0.211423
LOC102268992	-2.22405	-4.71392	A	NW_005393884.1-263066	NW_005393884.1	263081	TGGCCCACCAGGCTCCGGGATTTTCCAGCCGC	0.23	0.2	0.19	0.58	2.34	0.5	-2.26119	0.00883518	Down	Upstream	230409	262455	LOC102268992	11.7112	22.5628	0.859726	0.0381037	-4.71392	0.000414572	0.000924352	Down	0.0483252	0.0918272	0.0386149	0	0.0103529	0
LOC102268992	-2.26119	-4.71392	A	NW_005393884.1-263060	NW_005393884.1	263074	TGATGCTGGCCCACCAGGCTCCGGGATTTTC	1.18	0.98	0.9	2.02	9.4	2.28	-2.22405	0.00946339	Down	Upstream	230409	262455	LOC102268992	11.7112	22.5628	0.859726	0.0381037	-4.71392	0.000414572	0.000924352	Down	0.0483252	0.0918272	0.0386149	0	0.0103529	0
LOC102270897	2.01298	-6.4209	B	NW_005395015.1-1429148	NW_005395015.1	1429163	GCTTCTGAGAATCGCCGGTGACAGTTAAGTGG	1.04	0.71	0.77	0.19	0.28	0.19	2.01298	0.00147588	UP	Upstream	1430201	1450875	LOC102270897	1068.99	2113.32	24.6651	0.0116712	-6.4209	3.54e-100	6.37e-98	Down	8.83343	11.444	9.66101	0.0930784	0.222077	0.0902993
LOC102270897	-1.86169	-6.4209	A	NW_005395015.1-1429795	NW_005395015.1	1429810	CTAGGTCAGTTGCCCCGGATCTTTTAGACAGG	0	0.41	0	0.46	0.7	0.53	-1.86169	0.0348876	Down	Upstream	1430201	1450875	LOC102270897	1068.99	2113.32	24.6651	0.0116712	-6.4209	3.54e-100	6.37e-98	Down	8.83343	11.444	9.66101	0.0930784	0.222077	0.0902993
LOC102271537	-2.35804	-3.31726	A	NW_005394001.1-952178	NW_005394001.1	952193	CCTGTGCAGGACAACCGGCAAAATCAGAAAAT	0.46	0	0	0.96	0.17	1.31	-2.35804	0.0382882	Down	Upstream	953945	1002056	LOC102271537	1299.1	2361.3	236.895	0.100324	-3.31726	3.67e-42	9.76e-41	Down	4.2934	4.17731	4.54477	0.407697	0.345447	0.295818
LOC102271648	1.3759	-2.90376	B	NW_005394833.1-768645	NW_005394833.1	768660	ACAGTCGGGAAATACCGGCTGCCTCCCAGCCC	0.69	1.12	1.35	0.69	0.51	0.16	1.3759	0.0430151	UP	Upstream	731687	768502	LOC102271648	385.765	680.587	90.9419	0.133623	-2.90376	2.01e-24	2.28e-23	Down	3.38726	3.75614	4.29871	0.467242	0.481046	0.313913
LOC102271941	1.0926	-6.66619	B	NW_005395178.1-568116	NW_005395178.1	568131	AGCCGTGAGCTACACCGGGATTCATGACCTCC	2.19	0.92	1.64	0.69	0.93	0.78	1.0926	0.0475347	UP	Upstream	566328	566714	LOC102271941	1169.57	2316.34	22.8075	0.00984635	-6.66619	2.29e-106	5.06e-104	Down	201.604	200.739	242.67	0.761657	2.58159	1.20894
LOC102273381	-3.07199	NA	A	NW_005396040.1-275171	NW_005396040.1	275186	AGGGGCCTGAGAAGCCGGCCGAGTTGTCACTG	1.39	1.63	2.51	0.46	0.51	0.28	2.27031	7.22e-05	UP	Upstream	276861	290358	LOC102273381	25.6971	51.3943	0	0	#NAME?	7.99e-11	3.54e-10	Down	0.343912	0.24238	0.273367	0	0	0
LOC102273381	-3.06607	NA	A	NW_005396040.1-275993	NW_005396040.1	276008	CGTGGTCGCTGGTGCCGGCGGACGCTCACCTG	0	0	0.1	0.81	0.14	0.16	-3.07199	0.0285759	Down	Upstream	276861	290358	LOC102273381	25.6971	51.3943	0	0	#NAME?	7.99e-11	3.54e-10	Down	0.343912	0.24238	0.273367	0	0	0
LOC102273381	-1.45481	NA	A	NW_005396040.1-276039	NW_005396040.1	276054	CTGCACGTGCGCTCCCGGGCCAGGGAGGCAGG	1.04	0.71	0.48	2.73	1.63	2.25	-1.45481	0.00929013	Down	Upstream	276861	290358	LOC102273381	25.6971	51.3943	0	0	#NAME?	7.99e-11	3.54e-10	Down	0.343912	0.24238	0.273367	0	0	0
LOC102273381	-1.45102	NA	A	NW_005396040.1-275401	NW_005396040.1	275415	TCCGGCTCCAGCTCCAGGAGGAAGGAGCATC	2.94	14.23	11.72	4.17	4.98	1.28	1.33673	0.0473927	UP	Upstream	276861	290358	LOC102273381	25.6971	51.3943	0	0	#NAME?	7.99e-11	3.54e-10	Down	0.343912	0.24238	0.273367	0	0	0
LOC102273381	1.33673	NA	B	NW_005396040.1-276008	NW_005396040.1	276022	CGGCGGACGCTCACCTGGGAGCACTCCTGAG	0	0	0.45	2.82	0.57	0.71	-3.06607	0.0189575	Down	Upstream	276861	290358	LOC102273381	25.6971	51.3943	0	0	#NAME?	7.99e-11	3.54e-10	Down	0.343912	0.24238	0.273367	0	0	0
LOC102273381	2.27031	NA	B	NW_005396040.1-276045	NW_005396040.1	276059	GTGCGCTCCCGGGCCAGGGAGGCAGGGTGGC	5.3	3.44	2.25	9.55	6.57	10.24	-1.45102	0.0107835	Down	Upstream	276861	290358	LOC102273381	25.6971	51.3943	0	0	#NAME?	7.99e-11	3.54e-10	Down	0.343912	0.24238	0.273367	0	0	0
LOC102274174	-1.19945	-4.58824	A	NW_005399198.1-31729	NW_005399198.1	31744	GGGGTCACAAAGAGCCGGACACGATTGAGCGA	0.23	1.22	0.77	1.77	1.38	2.47	-1.19945	0.0498577	Down	Upstream	32435	34606	LOC102274174	33.0217	63.4074	2.63597	0.041572	-4.58824	1.03e-06	3.14e-06	Down	0.11446	0.157903	0.228025	0.0249455	0	0
LOC102274338	1.58597	-1.6524	B	NW_005395549.1-206657	NW_005395549.1	206672	GACTGCCTATTCTTCCGGCTTCTACCTGGGGC	1.85	2.24	1.64	0.27	0.9	0.88	1.58597	0.0048569	UP	Upstream	196825	206282	LOC102274338	1277.07	1937.73	616.411	0.318111	-1.6524	3.03e-13	1.64e-12	Down	11.4709	12.5101	11.3495	2.98571	3.51445	2.66312
LOC102274338	1.58317	-1.6524	B	NW_005395549.1-206668	NW_005395549.1	206682	CTTCCGGCTTCTACCTGGGGCTCCCTGCCCC	9.42	10.8	7.66	0.94	3.62	3.98	1.58317	0.00698298	UP	Upstream	196825	206282	LOC102274338	1277.07	1937.73	616.411	0.318111	-1.6524	3.03e-13	1.64e-12	Down	11.4709	12.5101	11.3495	2.98571	3.51445	2.66312
LOC102276413	-5.66358	-5.61789	A	NW_005395565.1-682763	NW_005395565.1	682778	GAACAGGGTGGATTCCGGTGTGAATGAGAATC	0	0	0	0.31	0.31	0.31	-5.66358	0.00150373	Down	Upstream	683128	696860	LOC102276413	43.0794	84.4393	1.71945	0.0203632	-5.61789	2.05e-13	1.12e-12	Down	0.473451	0.359513	0.511836	0	0.0259459	0.0230462
LOC102276416	1.80666	-4.17605	B	NW_005395653.1-901096	NW_005395653.1	901111	AGGGGCACAGGAGTCCGGTGGGGGCACTGAGA	0.58	2.65	1.16	0.5	0.73	0.16	1.80666	0.0120444	UP	Upstream	902806	934615	LOC102276416	30.866	58.4959	3.23601	0.0553202	-4.17605	3.89e-07	1.23e-06	Down	0.116343	0.0390035	0.0691988	0	0.00849217	0
LOC102277433	1.36747	-6.20738	B	NW_005394982.1-382808	NW_005394982.1	382823	GCTCTTGGAGACCCCCGGCCCTCCCCCATCAG	1.27	1.12	1.45	0.65	0.37	0.59	1.36747	0.0178795	UP	Upstream	383372	703105	LOC102277433	51.9336	102.48	1.38686	0.0135329	-6.20738	5.65e-17	4.03e-16	Down	0.459967	0.736184	0.87359	0	0.0357759	0
LOC102277472	-1.11116	-6.0379	A	NW_005397831.1-34349	NW_005397831.1	34364	TGGGCTTGGGCAACCCGGGACCCTGCAGCTCT	1.62	1.43	0.87	3.77	3.32	2.16	-1.11116	0.0269358	Down	Upstream	26841	33380	LOC102277472	54.9154	108.184	1.64655	0.0152199	-6.0379	4.19e-17	3.01e-16	Down	0.754777	0.59002	0.737925	0.012367	0.0138416	0.0245577
LOC102277745	1.7199	-2.45058	B	NW_005396145.1-23954	NW_005396145.1	23969	AGCCCTGCCGAGGTCCGGCCCAGGCATCCACA	0.35	0.71	1.55	0.42	0.2	0.25	1.7199	0.0197209	UP	Upstream	391	22800	LOC102277745	2085.56	3526.07	645.046	0.182937	-2.45058	0.000708477	0.00152772	Down	7.20401	20.5011	15.2426	2.75469	2.92239	0.955858
LOC102277745	1.70689	-2.45058	B	NW_005396145.1-23960	NW_005396145.1	23974	GCCGAGGTCCGGCCCAGGCATCCACAGGGCG	1.77	3.44	7.21	1.48	0.79	1.14	1.70689	0.0207494	UP	Upstream	391	22800	LOC102277745	2085.56	3526.07	645.046	0.182937	-2.45058	0.000708477	0.00152772	Down	7.20401	20.5011	15.2426	2.75469	2.92239	0.955858
LOC102278101	-2.12539	-2.9215	A	NW_005392944.1-728254	NW_005392944.1	728269	CCGCCTGGAGGGCACCGGGACCCAGGCAAAAG	0	0.1	0.1	0.38	0.54	0.19	-2.18923	0.0355009	Down	Upstream	729885	732016	LOC102278101	219.026	386.975	51.0768	0.13199	-2.9215	1.27e-18	1.01e-17	Down	5.45943	4.60447	5.21131	0.654784	0.309919	0.559685
LOC102278101	-2.18923	-2.9215	A	NW_005392944.1-728244	NW_005392944.1	728258	GCTCTTGTGCCCGCCTGGAGGGCACCGGGAC	0	0.49	0.45	1.21	2.15	0.85	-2.12539	0.041539	Down	Upstream	729885	732016	LOC102278101	219.026	386.975	51.0768	0.13199	-2.9215	1.27e-18	1.01e-17	Down	5.45943	4.60447	5.21131	0.654784	0.309919	0.559685
LOC102279308	-2.0409	-1.7444	A	NW_005394998.1-918280	NW_005394998.1	918295	GTGGACCCAGAGGACCGGGTTGCTGACACGCA	0	0.31	0.29	2	1.24	0.75	-2.52251	0.0016385	Down	Upstream	919914	946352	LOC102279308	283.22	436.241	130.2	0.298458	-1.7444	1.67e-09	6.6e-09	Down	3.97906	3.82501	3.18239	0.828052	1.10319	0.861825
LOC102279308	-2.52251	-1.7444	A	NW_005394998.1-918506	NW_005394998.1	918521	ATTCCCATCTGTGCCCGGCTGGGGTAAACTGA	0.23	0.2	0.19	0.92	1.07	0.88	-2.0409	0.00493778	Down	Upstream	919914	946352	LOC102279308	283.22	436.241	130.2	0.298458	-1.7444	1.67e-09	6.6e-09	Down	3.97906	3.82501	3.18239	0.828052	1.10319	0.861825
LOC102279565	-1.65219	-5.27116	A	NW_005393718.1-1148782	NW_005393718.1	1148797	CTGGTGGTAAACGACCGGCCTGCCAGTGATAC	0.12	0.71	0.68	1.81	1.58	1.91	-1.65219	0.00858322	Down	Upstream	1150634	1293384	LOC102279565	23.4584	45.7325	1.18426	0.0258954	-5.27116	1.23e-07	4.08e-07	Down	0.3894	0.462736	0.77335	0.0427499	0	0
LOC102279651	-2.42239	-3.3755	A	NW_005393890.1-21295	NW_005393890.1	21310	ACGGAAGACAAATTCCGGACTCGCTGGAGGAC	0.46	0.1	0	0.81	0.25	2.07	-2.42239	0.019951	Down	Exon,Upstream,Utr5prime	21116	29482	LOC102279651	7074.74	12905.9	1243.55	0.096355	-3.3755	1.87e-50	6.83e-49	Down	59.3202	54.4893	62.4997	4.6886	3.73804	5.19483
LOC102280098	-1.86473	-2.60169	A	NW_005396918.1-582815	NW_005396918.1	582830	CTGACACAGCCCTTCCGGCCCCATGCGCTCAC	0.23	0	0.39	1.19	0.82	0.53	-1.86473	0.0281055	Down	Upstream	373060	580873	LOC102280098	2516.5	4321.11	711.884	0.164746	-2.60169	8.74e-31	1.39e-29	Down	9.76171	9.19648	8.83338	1.41546	1.37402	1.17351
LOC102281352	-3.0642	-1.79014	A	NW_005394293.1-2118591	NW_005394293.1	2118606	TTTTTCCCATTTCCCCGGAGACAGAACTGCGA	0.12	0	0	0.38	0.17	0.53	-3.0642	0.0120483	Down	Upstream	2096056	2117981	LOC102281352	510.947	792.692	229.202	0.289144	-1.79014	2.26e-12	1.14e-11	Down	4.40247	4.18893	5.2517	1.07883	1.27265	0.921473
LOC102283429	-1.67133	NA	A	NW_005395155.1-516839	NW_005395155.1	516854	GTCAGCTGCTTTTCCCGGAAGCCGTGTGGCCA	0.58	0.2	0.29	1.15	1.21	1.31	-1.67133	0.0147597	Down	Upstream	517400	568260	LOC102283429	14.2591	28.5181	0	0	#NAME?	1.98e-06	5.84e-06	Down	0.0500996	0.0571562	0.0458972	0	0	0
LOC102283722	1.43792	-10.3221	B	NW_005395449.1-111988	NW_005395449.1	112003	TCCCAAGGAGATGGCCGGCCAGTGGACAAAGA	0.69	2.14	1.26	0.92	0.54	0.22	1.43792	0.033628	UP	Upstream	113545	134555	LOC102283722	195269	390233	304.827	0.000781141	-10.3221	1.48e-65	8.87e-64	Down	817.364	532.934	675.533	0.648074	0.320642	0.305248
LOC102284929	-1.62118	NA	A	NW_005395428.1-804637	NW_005395428.1	804652	GGAGAGACCAGATGCCGGAATGTGAAGTCTGC	0.12	0.51	0.1	1.04	0.73	0.72	-1.62118	0.0381928	Down	Upstream	779563	802882	LOC102284929	625.63	1251.26	0	0	#NAME?	9.5e-112	2.7e-109	Down	14.5665	17.8937	15.5142	0	0	0
LOC102284946	-1.47179	-1.70389	A	NW_005395965.1-187272	NW_005395965.1	187287	CTTTGTCAGAGTGCCCGGGTGCTAATCTAAAC	0.23	0.2	0.19	0.69	0.68	0.56	-1.47179	0.043106	Down	Upstream	4599	185769	LOC102284946	538.699	824.356	253.042	0.306957	-1.70389	3.04e-06	8.78e-06	Down	2.10699	3.01047	1.98111	0.6994	0.668708	0.431511
LOC102285007	2.17253	-6.03675	B	NW_005394987.1-63404	NW_005394987.1	63419	TTCTCCAGGCAATACCGGACTGGGTTGCCATT	2.65	2.75	2.13	0.54	0.79	0.5	2.15715	1.44e-05	UP	Upstream	65375	68487	LOC102285007	12.9765	25.5636	0.389385	0.015232	-6.03675	4.23e-05	0.000107174	Down	0.225073	0.239857	0.131268	0	0	0
LOC102285007	2.15715	-6.03675	B	NW_005394987.1-63395	NW_005394987.1	63409	TCCATGGGATTCTCCAGGCAATACCGGACTG	13.54	13.25	9.92	1.88	3.17	2.28	2.17253	1.42e-05	UP	Upstream	65375	68487	LOC102285007	12.9765	25.5636	0.389385	0.015232	-6.03675	4.23e-05	0.000107174	Down	0.225073	0.239857	0.131268	0	0	0
LOC102285561	3.33435	-3.87447	B	NW_005394988.1-26105	NW_005394988.1	26120	CAAGGGCCAGGTCACCGGGTCATGGGGAGACT	0.92	2.24	1.35	0.23	0.2	0.06	3.31628	2.86e-06	UP	Upstream	3778	24972	LOC102285561	152.814	286.119	19.5081	0.0681817	-3.87447	9.89e-23	1.02e-21	Down	1.36809	1.32565	1.64409	0.124958	0.104606	0.0529896
LOC102285561	3.31628	-3.87447	B	NW_005394988.1-26098	NW_005394988.1	26112	CTCCTCACAAGGGCCAGGTCACCGGGTCATG	4.71	10.8	6.31	0.81	0.79	0.28	3.33435	3.46e-06	UP	Upstream	3778	24972	LOC102285561	152.814	286.119	19.5081	0.0681817	-3.87447	9.89e-23	1.02e-21	Down	1.36809	1.32565	1.64409	0.124958	0.104606	0.0529896
LOC102285566	1.98707	-6.87496	B	NW_005392831.1-614295	NW_005392831.1	614310	GAGACAGCTCAGTACCGGGGACCCTATGAATT	0.58	0.51	0.97	0.38	0	0.19	1.98707	0.0162463	UP	Upstream	470182	613498	LOC102285566	46.0927	91.4066	0.77877	0.00851984	-6.87496	4.37e-05	0.000110565	Down	0.264175	0.139469	0.692676	0.0159169	0	0
LOC102286063	-5.40324	-2.48189	A	NW_005393126.1-1745128	NW_005393126.1	1745143	GAGGAGCGAGCTCACCGGAGTCCACTGGCCCA	0	0	0	0.31	0.25	0.22	-5.40324	0.00378683	Down	Upstream	1745964	1972603	LOC102286063	1026.78	1741.76	311.792	0.17901	-2.48189	5.82e-12	2.83e-11	Down	9.41509	14.6237	15.2742	1.84854	2.12917	1.14732
LOC102286063	-5.58151	-2.48189	A	NW_005393126.1-1745144	NW_005393126.1	1745158	GGAGTCCACTGGCCCAGGCCCAGAGTGCGCT	0	0	0	1.34	1.02	1.14	-5.58151	0.00198711	Down	Upstream	1745964	1972603	LOC102286063	1026.78	1741.76	311.792	0.17901	-2.48189	5.82e-12	2.83e-11	Down	9.41509	14.6237	15.2742	1.84854	2.12917	1.14732
LOC102286219	-6.42862	-2.5056	A	NW_005394685.1-712670	NW_005394685.1	712685	AGCGCACTGGGCGTCCGGGTCCTCAACGTGCA	0	0	0	0.61	0.45	0.53	-6.42862	9.82e-05	Down	Upstream	713194	828901	LOC102286219	363.966	618.941	108.991	0.176092	-2.5056	1.71e-18	1.35e-17	Down	8.96182	8.6263	8.23431	1.32962	0.958165	1.34222
LOC102286732	-2.5379	-1.25906	A	NW_005396391.1-24205	NW_005396391.1	24219	GGCCAGCACACCCCCAGGCCCAGGCGGCCTG	0.59	0	0	0.81	1.36	0.85	-2.5379	0.0417407	Down	Upstream	22613	23456	LOC102286732	462.072	651.807	272.336	0.417818	-1.25906	7.35e-07	2.27e-06	Down	8.97309	8.48446	7.91015	3.20094	3.66313	2.11649
LOC102286732	-4.82117	-1.25906	A	NW_005396391.1-24312	NW_005396391.1	24326	TGGCACCTGCTGGCCTGGCCAGGGGCAGCCT	0	0	0	0.67	0.79	0.57	-4.82118	0.0292053	Down	Upstream	22613	23456	LOC102286732	462.072	651.807	272.336	0.417818	-1.25906	7.35e-07	2.27e-06	Down	8.97309	8.48446	7.91015	3.20094	3.66313	2.11649
LOC102286732	-4.82118	-1.25906	A	NW_005396391.1-24317	NW_005396391.1	24331	CCTGCTGGCCTGGCCAGGGGCAGCCTCTGGG	0	0	0	0.67	0.79	0.57	-4.82117	0.0292067	Down	Upstream	22613	23456	LOC102286732	462.072	651.807	272.336	0.417818	-1.25906	7.35e-07	2.27e-06	Down	8.97309	8.48446	7.91015	3.20094	3.66313	2.11649
LOC102287159	1.84912	-3.27084	B	NW_005394191.1-291298	NW_005394191.1	291313	CCTCCGCTGTCCCTCCGGTGGGACCCCCATGC	1.04	0.51	1.74	0.5	0.39	0.34	1.53234	0.0191788	UP	Upstream	270176	291201	LOC102287159	84.2789	152.734	15.8239	0.103604	-3.27084	9.66e-13	5.01e-12	Down	0.311522	0.247891	0.243667	0.0143955	0.0407909	0.00723595
LOC102287159	1.53234	-3.27084	B	NW_005394191.1-291596	NW_005394191.1	291611	TGCCGTCAGCGGTGCCGGCACAGCCGTGACTG	0.12	0.31	0.48	1.54	1.21	0.5	-1.6498	0.0253428	Down	Upstream	270176	291201	LOC102287159	84.2789	152.734	15.8239	0.103604	-3.27084	9.66e-13	5.01e-12	Down	0.311522	0.247891	0.243667	0.0143955	0.0407909	0.00723595
LOC102287159	-1.6498	-3.27084	A	NW_005394191.1-293166	NW_005394191.1	293181	GGGCTGTCCTCTTGCCGGCCCTGCATGCGGCT	1.5	1.53	1.84	0.31	0.68	0.47	1.84912	0.00103983	UP	Upstream	270176	291201	LOC102287159	84.2789	152.734	15.8239	0.103604	-3.27084	9.66e-13	5.01e-12	Down	0.311522	0.247891	0.243667	0.0143955	0.0407909	0.00723595
LOC102287317	-2.18368	-1.8091	A	NW_005401928.1-1751	NW_005401928.1	1766	GTGATGGTAAAGATCCGGTTGACTTTATTGGC	0.35	0.31	0.48	1.42	1.18	3	-2.18368	0.00118415	Down	Upstream	5	1737	LOC102287317	87.4821	136.12	38.8444	0.285369	-1.8091	1.99e-05	5.22e-05	Down	0.94358	0.935194	0.972142	0.261017	0.244618	0.203245
LOC106700854	1.96737	-2.95591	B	NW_005393744.1-462553	NW_005393744.1	462568	ATCAAATCCTCAGGCCGGTCAAGGCAGGTCAG	0.69	1.22	0.77	3.27	1.63	4.57	-1.70386	0.00286786	Down	Upstream	464348	521498	LOC106700854	202.062	357.986	46.137	0.128879	-2.95591	1.96e-18	1.54e-17	Down	2.92815	3.29454	3.39297	0.409496	0.279071	0.276442
LOC106700854	-1.70386	-2.95591	A	NW_005393744.1-463537	NW_005393744.1	463552	CTCTACACAACCTGCCGGGAAAGTGGCTAAAT	0.92	1.02	0.68	0.42	0.06	0.25	1.96737	0.00799567	UP	Upstream	464348	521498	LOC106700854	202.062	357.986	46.137	0.128879	-2.95591	1.96e-18	1.54e-17	Down	2.92815	3.29454	3.39297	0.409496	0.279071	0.276442
LOC106701005	1.51764	-2.46104	B	NW_005394100.1-481093	NW_005394100.1	481108	ATGCTTGCCCTGGGCCGGGCCCTAGGCAGGGC	0.92	2.55	2.03	0.69	1.55	0.25	1.3	0.0487608	UP	Upstream	482987	491888	LOC106701005	911.929	1543.53	280.329	0.181615	-2.46104	3.42e-24	3.84e-23	Down	9.22999	8.31576	10.131	1.6375	1.6887	1.19018
LOC106701005	1.50642	-2.46104	B	NW_005394100.1-482522	NW_005394100.1	482537	AGCTGGGCCTGGGCCCGGAGCAGACGGCAGGG	0.58	3.06	1.16	0.81	0.65	0.41	1.50642	0.0252657	UP	Upstream	482987	491888	LOC106701005	911.929	1543.53	280.329	0.181615	-2.46104	3.42e-24	3.84e-23	Down	9.22999	8.31576	10.131	1.6375	1.6887	1.19018
LOC106701005	1.33163	-2.46104	B	NW_005394100.1-481088	NW_005394100.1	481102	GCTGTATGCTTGCCCTGGGCCGGGCCCTAGG	4.71	12.27	9.47	2.42	6.23	1.14	1.33163	0.039456	UP	Upstream	482987	491888	LOC106701005	911.929	1543.53	280.329	0.181615	-2.46104	3.42e-24	3.84e-23	Down	9.22999	8.31576	10.131	1.6375	1.6887	1.19018
LOC106701005	1.3	-2.46104	B	NW_005394100.1-482516	NW_005394100.1	482530	GGCGGCAGCTGGGCCTGGGCCCGGAGCAGAC	2.94	14.72	5.41	2.82	2.6	1.85	1.51764	0.0256447	UP	Upstream	482987	491888	LOC106701005	911.929	1543.53	280.329	0.181615	-2.46104	3.42e-24	3.84e-23	Down	9.22999	8.31576	10.131	1.6375	1.6887	1.19018
LOC106701267	1.55721	-1.38056	B	NW_005394857.1-73526	NW_005394857.1	73541	TCCTGCTGTGTGGCCCGGCTCCTAATGGTACC	5.66	1.84	2.03	0.42	0.65	2.32	1.55721	0.0244476	UP	Upstream	56730	71621	LOC106701267	537.329	776.448	298.21	0.38407	-1.38056	1.9e-08	6.8e-08	Down	3.5666	4.10871	4.07204	1.14408	1.58059	0.583331
LPCAT1	1.19819	-2.8889	B	NW_005393555.1-3380636	NW_005393555.1	3380651	GGGAGCAGGGGGCTCCGGTGGGCTGTGTGCTG	1.04	0.92	2.8	0.73	0.99	0.56	1.19819	0.0469461	UP	Upstream	3381357	3402488	LPCAT1	455.003	801.763	108.243	0.135007	-2.8889	9.21e-26	1.12e-24	Down	5.46946	6.38271	7.57855	0.7023	0.773237	0.672176
LRIG2	1.84692	-1.61218	B	NW_005392872.1-690457	NW_005392872.1	690472	TCTTGCTGGGCTTCCCGGGTGGCTCAGAGGTT	1.39	1.43	1.16	0.27	0.7	0.22	1.84692	0.0033031	UP	Upstream	692004	753779	LRIG2	1951.22	2940.57	961.868	0.327103	-1.61218	3.51e-13	1.89e-12	Down	7.94187	8.70766	8.15977	2.58823	1.99512	2.01329
LRP5	-1.27961	-1.60476	A	NW_005395898.1-270501	NW_005395898.1	270516	CCCTTCACTCCCACCCGGAGCAGTGTCCTGCT	1.04	0.82	0.48	1.69	2.08	2.35	-1.27961	0.0207747	Down	Upstream	272060	378457	LRP5	2723.68	4099.48	1347.87	0.32879	-1.60476	9.99e-14	5.59e-13	Down	10.9092	11.4588	10.8372	3.3978	3.64019	2.19604
LY6G5B	1.46342	-1.9246	B	NW_005394817.1-259707	NW_005394817.1	259722	CGCCTACTTCGGCACCGGTTTCCCTCACATGC	1.85	0.82	1.26	0.54	0.42	0.56	1.46342	0.0156954	UP	Upstream	260917	263018	LY6G5B	103.348	163.602	43.0948	0.263413	-1.9246	1.17e-06	3.53e-06	Down	1.16336	1.73856	1.43534	0.44626	0.328405	0.187763
MAMDC4	2.10503	-2.20082	B	NW_005392868.1-269594	NW_005392868.1	269609	CAGGAAGAGAGGCCCCGGCACAGGGGGCTCCC	0.46	1.84	1.93	0.38	0.48	0.22	2.09942	0.00228548	UP	Upstream	261930	269394	MAMDC4	362.893	596.122	129.664	0.217513	-2.20082	1.06e-11	5.07e-11	Down	1.11368	0.936567	1.25717	0.246775	0.223287	0.161321
MAMDC4	2.09942	-2.20082	B	NW_005392868.1-269580	NW_005392868.1	269594	GCTGTAAGTGCACCCAGGAAGAGAGGCCCCG	2.35	8.83	9.02	1.34	1.93	1	2.10503	0.00226238	UP	Upstream	261930	269394	MAMDC4	362.893	596.122	129.664	0.217513	-2.20082	1.06e-11	5.07e-11	Down	1.11368	0.936567	1.25717	0.246775	0.223287	0.161321
MAP3K12	-1.43929	-2.83915	A	NW_005394471.1-257803	NW_005394471.1	257818	GAGTCCCCCGCCCACCGGACTCTATGAGCCTC	0	0.1	0	0.46	0.14	0.34	-2.85745	0.0262357	Down	Upstream	259478	274127	MAP3K12	562.051	986.276	137.826	0.139743	-2.83915	1.1e-26	1.43e-25	Down	2.8664	3.28435	3.28494	0.418929	0.352563	0.362012
MAP3K12	-2.85745	-2.83915	A	NW_005394471.1-266447	NW_005394471.1	266462	GTGACTCAGAAGCTCCGGTGCAAGGGGTCAAG	0.12	0.71	0.29	1.5	1.07	0.85	-1.43929	0.0415585	Down	Intron,Upstream	259478	274127	MAP3K12	562.051	986.276	137.826	0.139743	-2.83915	1.1e-26	1.43e-25	Down	2.8664	3.28435	3.28494	0.418929	0.352563	0.362012
MARCKSL1	-2.2778	-3.78792	A	NW_005395183.1-1656880	NW_005395183.1	1656895	AGTCCTGGCTGGCCCCGGATGTGTGCGTCCGG	0	0.31	0.19	0.77	1.3	0.75	-2.2778	0.00471281	Down	Upstream	1653436	1655868	MARCKSL1	1885.83	3517.04	254.623	0.0723971	-3.78792	2.3e-55	9.91e-54	Down	44.8432	47.9189	48.6266	2.50799	3.2533	2.19664
MARCKSL1	-2.2778	-3.78792	A	NW_005395183.1-1656894	NW_005395183.1	1656909	CCGGATGTGTGCGTCCGGCTGCTGCCCTCAGC	0	0.31	0.19	0.77	1.3	0.75	-2.2778	0.00471283	Down	Upstream	1653436	1655868	MARCKSL1	1885.83	3517.04	254.623	0.0723971	-3.78792	2.3e-55	9.91e-54	Down	44.8432	47.9189	48.6266	2.50799	3.2533	2.19664
MARCKSL1	-6.49783	-3.78792	A	NW_005395183.1-1656870	NW_005395183.1	1656884	GGAACCCCAGAGTCCTGGCTGGCCCCGGATG	0	0	0	1.48	4.08	1.28	-6.49783	0.000145978	Down	Upstream	1653436	1655868	MARCKSL1	1885.83	3517.04	254.623	0.0723971	-3.78792	2.3e-55	9.91e-54	Down	44.8432	47.9189	48.6266	2.50799	3.2533	2.19664
MCF2	2.15997	-5.38967	B	NW_005393815.1-300535	NW_005393815.1	300550	CCCTTTAGATAAATCCGGATGTACTAGAGTTT	0.81	1.53	0.29	0.23	0.11	0.28	2.15997	0.0051395	UP	Upstream	300891	378616	MCF2	25.0703	48.9725	1.16815	0.0238533	-5.38967	3.54e-08	1.24e-07	Down	0.127337	0.232507	0.128531	0.00772262	0	0
MDFI	-2.06477	-9.52194	A	NW_005393764.1-2702599	NW_005393764.1	2702614	AGGGCCCAGGTAAACCGGTAAGAATGCTGCAG	0	0	0.29	0.38	0.68	0.41	-2.06477	0.0206882	Down	Upstream	2702732	2719783	MDFI	316.453	632.047	0.859726	0.00136022	-9.52194	1.52e-39	3.56e-38	Down	6.48726	9.45528	11.0585	0	0.0339214	0.0297138
MDFI	-2.06588	-9.52194	A	NW_005393764.1-2702591	NW_005393764.1	2702605	CAAGCTCCAGGGCCCAGGTAAACCGGTAAGA	0	0	1.35	1.34	2.72	1.85	-2.06588	0.024406	Down	Upstream	2702732	2719783	MDFI	316.453	632.047	0.859726	0.00136022	-9.52194	1.52e-39	3.56e-38	Down	6.48726	9.45528	11.0585	0	0.0339214	0.0297138
MEGF6	3.36326	-2.46258	B	NW_005393029.1-177610	NW_005393029.1	177625	CTGTGTGTTTGGTGCCGGGCGTGAGCTTGACG	0.58	1.12	1.06	3.19	1.49	1.97	-1.12766	0.0402351	Down	Upstream	178767	275372	MEGF6	669.682	1133.69	205.675	0.181421	-2.46258	1.07e-05	2.92e-05	Down	2.2426	4.46153	3.9253	0.29591	1.00487	0.227388
MEGF6	-1.12766	-2.46258	A	NW_005393029.1-177686	NW_005393029.1	177701	TGAGGGTGGTCTGCCCGGGTCACAGCGTCCTT	0.46	1.22	1.06	0.08	0.2	0	3.36326	2.42e-05	UP	Upstream	178767	275372	MEGF6	669.682	1133.69	205.675	0.181421	-2.46258	1.07e-05	2.92e-05	Down	2.2426	4.46153	3.9253	0.29591	1.00487	0.227388
MFAP3L	1.81196	-2.26422	B	NW_005393387.1-1642298	NW_005393387.1	1642313	CACATGGCCACACCCCGGGGCCTTTCTCCTCT	2.08	2.04	2.13	0.23	0.96	0.72	1.81196	0.00147217	UP	Upstream	1626609	1641532	MFAP3L	54.2323	89.7765	18.688	0.208162	-2.26422	3.13e-05	8.04e-05	Down	0.688111	1.01275	1.14962	0.19258	0.302207	0.0539302
MINPP1	2.08609	-1.76057	B	NW_005395286.1-360005	NW_005395286.1	360020	GCAATGCAAGTGACCCGGGTTTGATCCCTGCG	0.69	1.22	0.77	0.19	0.17	0.31	2.08609	0.00217656	UP	Upstream	361479	398738	MINPP1	1195.02	1845.41	544.636	0.295131	-1.76057	2.96e-14	1.73e-13	Down	11.6391	11.7451	11.5001	2.91907	2.16169	2.31308
MSANTD2	-1.79305	-1.06948	A	NW_005394770.1-345822	NW_005394770.1	345837	CTCTCTATTCAGCACCGGTGAGGCCACAGCTG	0.92	0.41	0.19	2.54	1.44	1.69	-1.79305	0.00613094	Down	Upstream	334585	343934	MSANTD2	1069.44	1448.62	690.255	0.476492	-1.06948	3.24e-06	9.33e-06	Down	5.12397	5.929	6.23072	2.19406	1.74017	2.03424
MTFR2	-1.57918	-4.11932	A	NW_005394070.1-906241	NW_005394070.1	906256	GGCCAGGTCAGCATCCGGCTCATATTTGATAG	1.73	0	0.68	2.92	2.08	2.75	-1.59312	0.0290879	Down	Upstream	907342	924995	MTFR2	96.6835	182.846	10.5207	0.0575387	-4.11932	4.54e-18	3.48e-17	Down	1.11746	1.39304	1.18536	0.0977658	0.0515305	0.0466869
MTFR2	-1.59312	-4.11932	A	NW_005394070.1-906230	NW_005394070.1	906244	GTCGTCAGCTAGGCCAGGTCAGCATCCGGCT	8.83	0	3.16	10.22	8.38	12.51	-1.57918	0.0376517	Down	Upstream	907342	924995	MTFR2	96.6835	182.846	10.5207	0.0575387	-4.11932	4.54e-18	3.48e-17	Down	1.11746	1.39304	1.18536	0.0977658	0.0515305	0.0466869
MTHFS	-3.30853	-1.50352	A	NW_005393126.1-273841	NW_005393126.1	273856	ACAGATCATGGTTTCCGGTCCTGATCTGAGTT	0	0.1	0	0.46	0.23	0.59	-3.30853	0.0046359	Down	Upstream	274246	291540	MTHFS	487.221	720.372	254.07	0.352693	-1.50352	9.74e-09	3.58e-08	Down	5.02691	4.14056	4.08504	1.51713	0.778031	1.42389
MTSS1L	-3.62828	-1.65409	A	NW_005393563.1-768293	NW_005393563.1	768308	GAGCAGGCATCACACCGGGAAGCATTTCCTGT	0	0	0	0.19	0.11	0.25	-4.93681	0.0262969	Down	Upstream	743800	767231	MTSS1L	483.266	733.478	233.054	0.317738	-1.65409	9.56e-11	4.21e-10	Down	3.95933	4.3569	4.38215	1.06499	1.37634	1.01099
MTSS1L	-4.93681	-1.65409	A	NW_005393563.1-768521	NW_005393563.1	768536	GTCACTCTGTGTCCCCGGGGAAGGAAAGCTGG	0.35	0	0.1	2.34	1.35	2.16	-3.62828	5.81e-06	Down	Upstream	743800	767231	MTSS1L	483.266	733.478	233.054	0.317738	-1.65409	9.56e-11	4.21e-10	Down	3.95933	4.3569	4.38215	1.06499	1.37634	1.01099
MYH10	1.52422	-4.27749	B	NW_005395542.1-901899	NW_005395542.1	901914	TATTCTGTTTGCTTCCGGCCCCTCTAAAGGGG	1.27	0.92	0.68	0.04	0.51	0.5	1.52422	0.0467431	UP	Intron,Upstream	896078	1017531	MYH10	8356.12	15892.7	819.496	0.0515641	-4.27749	5.41e-60	2.64e-58	Down	19.258	23.0448	27.367	0.925347	1.06276	0.796675
MYL9	-2.50814	-2.28498	A	NW_005393712.1-2358375	NW_005393712.1	2358390	GGGGCTCCTGCCACCCGGCTCATCACAGAAGC	0.12	0.31	0.19	0.77	1.8	1.38	-2.50814	0.000895936	Down	Upstream	2353300	2358282	MYL9	2039.04	3383.77	694.312	0.205189	-2.28498	2.5e-09	9.74e-09	Down	42.9622	30.5256	51.4067	7.03921	9.59017	5.83094
MYLK4	2.1968	-3.21595	B	NW_005395658.1-764307	NW_005395658.1	764322	AAGGGCGCATGTGACCGGTGTCATTCTGGCTT	2.31	5.1	4.35	1.58	2.39	0.88	1.426	0.00600543	UP	Upstream	745530	762670	MYLK4	154.847	279.602	30.0915	0.107623	-3.21595	3.88e-18	2.98e-17	Down	2.12349	1.92306	1.87259	0.0874579	0.260481	0.0845586
MYLK4	1.426	-3.21595	B	NW_005395658.1-764418	NW_005395658.1	764433	CAATGGACTGAGGGCCGGGCCCCCAGAGATCC	0.58	0.61	1.16	0.15	0.14	0.25	2.1968	0.0020959	UP	Upstream	745530	762670	MYLK4	154.847	279.602	30.0915	0.107623	-3.21595	3.88e-18	2.98e-17	Down	2.12349	1.92306	1.87259	0.0874579	0.260481	0.0845586
N4BP3	1.83013	-2.61841	B	NW_005394906.1-706565	NW_005394906.1	706580	CAATTCAGGAGACCCCGGTACGATCCCTGGGT	0.92	1.84	1.06	0.73	0.39	0.09	1.80025	0.0139537	UP	Upstream	707854	710639	N4BP3	454.023	780.881	127.165	0.162848	-2.61841	2.42e-22	2.43e-21	Down	6.79265	7.16162	7.69801	0.991453	1.18859	0.572257
N4BP3	1.80025	-2.61841	B	NW_005394906.1-706577	NW_005394906.1	706591	CCCCGGTACGATCCCTGGGTTGGGAAGATTC	4.71	8.83	4.96	2.55	1.59	0.43	1.83013	0.00999379	UP	Upstream	707854	710639	N4BP3	454.023	780.881	127.165	0.162848	-2.61841	2.42e-22	2.43e-21	Down	6.79265	7.16162	7.69801	0.991453	1.18859	0.572257
N4BP3	-2.9533	-2.61841	A	NW_005394906.1-707560	NW_005394906.1	707574	TGCTGCTTCAGGTCCTGGTCCCCCTGTGACC	0	0	0.9	2.69	2.15	2.56	-2.9533	0.00212062	Down	Upstream	707854	710639	N4BP3	454.023	780.881	127.165	0.162848	-2.61841	2.42e-22	2.43e-21	Down	6.79265	7.16162	7.69801	0.991453	1.18859	0.572257
NIPA1	-3.29088	-2.04243	A	NW_005393005.1-979530	NW_005393005.1	979545	CCCACAAAGCTGGTCCGGGATCAGCAGGGAGC	0	0.2	0	0.42	0.87	1.06	-3.29088	0.000807879	Down	Upstream	933009	979102	NIPA1	135.573	218.182	52.9645	0.242754	-2.04243	1.54e-08	5.57e-08	Down	1.8189	2.13448	2.09498	0.178794	0.461215	0.382756
NLGN1	-3.06714	-7.40078	A	NW_005393146.1-1581713	NW_005393146.1	1581728	CCAGATGCAAGTGGCCGGATTATGTTTGGAGA	0.12	0.2	0.19	3.15	1.01	0.75	-3.06714	0.000350623	Down	Exon,Upstream	1376797	2340683	NLGN1	350.229	696.337	4.12061	0.00591755	-7.40078	1.06e-70	7.62e-69	Down	1.23377	1.7776	1.67347	0.018526	0.0145476	0
NPHP4	1.6674	-3.13362	B	NW_005393395.1-2344146	NW_005393395.1	2344161	GGGCCAGGGTCACCCCGGGGTAAGCCGGGCAT	1.73	1.33	0.97	0.19	0.99	0.31	1.54453	0.0208105	UP	Upstream	2211262	2342950	NPHP4	175.246	314.642	35.8512	0.113943	-3.13362	1.74e-18	1.37e-17	Down	0.513896	0.749632	0.635724	0.0778626	0.093853	0.104481
NPHP4	1.54453	-3.13362	B	NW_005393395.1-2344156	NW_005393395.1	2344171	CACCCCGGGGTAAGCCGGGCATGATCGCTGGG	1.73	1.33	0.97	0.19	0.99	0.31	1.54453	0.0208105	UP	Upstream	2211262	2342950	NPHP4	175.246	314.642	35.8512	0.113943	-3.13362	1.74e-18	1.37e-17	Down	0.513896	0.749632	0.635724	0.0778626	0.093853	0.104481
NPHP4	1.54453	-3.13362	B	NW_005393395.1-2343046	NW_005393395.1	2343060	CCTCCCACTAATGCCAGGGAACTACCACCCT	0	0	0	2.96	1.02	1.56	-6.27401	0.000393796	Down	Upstream	2211262	2342950	NPHP4	175.246	314.642	35.8512	0.113943	-3.13362	1.74e-18	1.37e-17	Down	0.513896	0.749632	0.635724	0.0778626	0.093853	0.104481
NPHP4	-6.27401	-3.13362	A	NW_005393395.1-2344136	NW_005393395.1	2344150	GCCAAATGAAGGGCCAGGGTCACCCCGGGGT	6.47	5.89	3.16	0.67	2.6	1.14	1.6674	0.0118754	UP	Upstream	2211262	2342950	NPHP4	175.246	314.642	35.8512	0.113943	-3.13362	1.74e-18	1.37e-17	Down	0.513896	0.749632	0.635724	0.0778626	0.093853	0.104481
NRK	-2.45104	-5.78273	A	NW_005394085.1-432712	NW_005394085.1	432727	CTTCAGCTCTCTGGCCGGGTTTCATTCATTCG	0	0.1	0.1	0.69	0.37	0.28	-2.45104	0.0137756	Down	Upstream	307530	431542	NRK	16159	31741.5	576.571	0.0181646	-5.78273	2.93e-94	4.45e-92	Down	67.5565	57.2249	60.372	0.8767	1.28329	0.544423
NSMF	1.28711	-2.51234	B	NW_005395823.1-374093	NW_005395823.1	374108	TGTGAGTGTCCAGGCCGGCTGCACCCCCGGGC	1.62	1.02	1.84	0.42	0.56	0.97	1.28711	0.0317382	UP	Upstream	375673	384504	NSMF	1584.59	2696.55	472.626	0.175271	-2.51234	1.32e-27	1.79e-26	Down	13.9844	16.8218	16.3655	2.22485	2.32636	2.21406
NSMF	1.28711	-2.51234	B	NW_005395823.1-374105	NW_005395823.1	374120	GGCCGGCTGCACCCCCGGGCCTCCCTGCGCTC	1.62	1.02	1.84	0.42	0.56	0.97	1.28711	0.0317382	UP	Upstream	375673	384504	NSMF	1584.59	2696.55	472.626	0.175271	-2.51234	1.32e-27	1.79e-26	Down	13.9844	16.8218	16.3655	2.22485	2.32636	2.21406
NT5C3B	1.57719	-1.43125	B	NW_005394079.1-800591	NW_005394079.1	800606	AAACCAGAGAGGCTCCGGCCCTGATTGGGCCT	1.27	2.14	1.55	0.69	0.42	0.69	1.57719	0.00481069	UP	Upstream	802139	810062	NT5C3B	1099.27	1603.82	594.715	0.370811	-1.43125	6.96e-10	2.86e-09	Down	13.0455	12.6452	13.4345	4.16361	3.2865	3.84898
NUDT5	-2.60678	-1.46977	A	NW_005394071.1-542943	NW_005394071.1	542958	GTGAAAATGTCTGACCGGTTCACAAAAATACC	0.12	0.1	0	0.15	0.59	0.72	-2.60678	0.0158013	Down	Upstream	544910	565037	NUDT5	240.136	352.872	127.401	0.361041	-1.46977	9.53e-07	2.9e-06	Down	2.69424	2.92518	2.80812	0.664875	0.843968	0.938106
NUP93	-1.84588	-1.24308	A	NW_005394162.1-850469	NW_005394162.1	850484	ACCAACAATGTCGACCGGTCTCCTTAAATTGG	1.96	0.71	0.87	5.34	3.21	5.1	-1.84588	0.000681493	Down	Exon,Intron,Upstream,Utr5prime	813952	901876	NUP93	2071.99	2913.22	1230.75	0.42247	-1.24308	1.57e-08	5.68e-08	Down	9.25947	8.98246	11.372	3.04533	2.70282	3.58215
NYAP1	2.3569	-3.40361	B	NW_005393439.1-974469	NW_005393439.1	974484	GGGTGGATAGAAGCCCGGGCCCAGGCACAGGT	1.15	0.41	0.87	0.23	0.31	0.38	1.48987	0.0267821	UP	Upstream	975518	983970	NYAP1	179.49	327.986	30.9933	0.0944956	-3.40361	1.68e-12	8.59e-12	Down	1.7217	3.01434	2.59503	0.176588	0.178991	0.313565
NYAP1	2.07235	-3.40361	B	NW_005393439.1-974861	NW_005393439.1	974876	TCCCCCTTCCCCAGCCGGGTGCAGTGTAGCCA	0.81	0.41	0.58	0.23	0.06	0.09	2.3569	0.00217874	UP	Upstream	975518	983970	NYAP1	179.49	327.986	30.9933	0.0944956	-3.40361	1.68e-12	8.59e-12	Down	1.7217	3.01434	2.59503	0.176588	0.178991	0.313565
NYAP1	2.06879	-3.40361	B	NW_005393439.1-975449	NW_005393439.1	975464	GGGAGGGTCGCCCCCCGGGCCTGGTGGCACTG	0.35	1.33	1.45	0.15	0.39	0.25	2.07235	0.00447504	UP	Upstream	975518	983970	NYAP1	179.49	327.986	30.9933	0.0944956	-3.40361	1.68e-12	8.59e-12	Down	1.7217	3.01434	2.59503	0.176588	0.178991	0.313565
NYAP1	1.49093	-3.40361	B	NW_005393439.1-974476	NW_005393439.1	974490	TAGAAGCCCGGGCCCAGGCACAGGTCTGGCG	5.89	1.96	4.06	0.81	1.25	1.71	1.49093	0.0325647	UP	Upstream	975518	983970	NYAP1	179.49	327.986	30.9933	0.0944956	-3.40361	1.68e-12	8.59e-12	Down	1.7217	3.01434	2.59503	0.176588	0.178991	0.313565
NYAP1	1.48987	-3.40361	B	NW_005393439.1-975455	NW_005393439.1	975469	GTCGCCCCCCGGGCCTGGTGGCACTGAGCAG	1.77	6.38	6.76	0.54	1.59	1.14	2.06879	0.00531122	UP	Upstream	975518	983970	NYAP1	179.49	327.986	30.9933	0.0944956	-3.40361	1.68e-12	8.59e-12	Down	1.7217	3.01434	2.59503	0.176588	0.178991	0.313565
OBSL1	-1.68654	-1.47911	A	NW_005393121.1-3079531	NW_005393121.1	3079546	AGGCCATCCTTTTTCCGGCTGCAGGTAATGAG	0.69	0.51	0.29	1.65	1.52	2	-1.68654	0.00621329	Down	Upstream	3055929	3077639	OBSL1	5197.47	7650.6	2744.35	0.35871	-1.47911	4e-12	1.97e-11	Down	21.1525	23.1708	22.5479	5.82591	5.765	8.28622
ORC5	-7.13817	-2.27355	A	NW_005394365.1-3535319	NW_005394365.1	3535333	GAGGCCCATAGGACCTGGCTGGGCAGCAGTA	0	0	0	2.55	3.4	4.55	-7.13817	4.64e-06	Down	Upstream	3536202	3627251	ORC5	234.495	388.616	80.3739	0.206821	-2.27355	3.52e-13	1.89e-12	Down	2.73438	2.5649	2.3768	0.471405	0.39449	0.321427
OSBP2	1.52762	-2.76675	B	NW_005395798.1-920330	NW_005395798.1	920345	GCCCTGGGCCTGCACCGGGGCCCCTCACGGCA	0.69	0.92	0.68	0.35	0.34	0.19	1.51243	0.0194781	UP	Upstream	898196	920124	OSBP2	136.435	237.913	34.9577	0.146935	-2.76675	5.13e-05	0.000128685	Down	1.39338	0.627787	1.53476	0.115064	0.288798	0.0919806
OSBP2	1.51243	-2.76675	B	NW_005395798.1-921635	NW_005395798.1	921650	CTTGTGGGCAGGAGCCGGCCCCATCTGGATGC	0.23	0.1	0.48	1	0.93	0.56	-1.43628	0.045077	Down	Upstream	898196	920124	OSBP2	136.435	237.913	34.9577	0.146935	-2.76675	5.13e-05	0.000128685	Down	1.39338	0.627787	1.53476	0.115064	0.288798	0.0919806
OSBP2	-1.43628	-2.76675	A	NW_005395798.1-920319	NW_005395798.1	920333	CCGCCCACACCGCCCTGGGCCTGCACCGGGG	3.53	4.42	3.16	1.21	1.36	0.85	1.52762	0.0188763	UP	Upstream	898196	920124	OSBP2	136.435	237.913	34.9577	0.146935	-2.76675	5.13e-05	0.000128685	Down	1.39338	0.627787	1.53476	0.115064	0.288798	0.0919806
P3H3	2.29997	-3.69638	B	NW_005395530.1-531729	NW_005395530.1	531744	AGCTAAGCCTCCCTCCGGAGACTTCCCAACTT	1.5	2.75	2.22	0.96	0.31	0.19	2.29997	0.000379903	UP	Upstream	533216	547818	P3H3	1426.73	2649.1	204.351	0.0771397	-3.69638	5.21e-24	5.79e-23	Down	13.685	20.2905	22.1033	1.0749	1.26697	1.10126
PAPLN	-2.91475	-3.00509	A	NW_005393520.1-879304	NW_005393520.1	879319	GCAGCAGCCGCATCCCGGCCTGGCCTGCGGGA	0	0.2	0	0.96	0.42	0.47	-2.91938	0.00373445	Down	Upstream	846227	879316	PAPLN	436.084	775.564	96.6042	0.12456	-3.00509	1.55e-08	5.6e-08	Down	2.25059	1.61021	3.26386	0.359015	0.292831	0.0973315
PAPLN	-2.91938	-3.00509	A	NW_005393520.1-879309	NW_005393520.1	879323	AGCCGCATCCCGGCCTGGCCTGCGGGAGAGG	0	0.98	0	3.36	1.7	2.13	-2.91475	0.005033	Down	Upstream	846227	879316	PAPLN	436.084	775.564	96.6042	0.12456	-3.00509	1.55e-08	5.6e-08	Down	2.25059	1.61021	3.26386	0.359015	0.292831	0.0973315
PARS2	-6.1154	-1.69162	A	NW_005395072.1-141712	NW_005395072.1	141726	GAGTGGGGTGGGACCAGGCCCCGAGAGCGCG	0	0	0	2.42	1.02	1.56	-6.1154	0.000475831	Down	Upstream	141838	144336	PARS2	201.134	307.174	95.0949	0.30958	-1.69162	7.37e-08	2.5e-07	Down	2.78901	3.11645	2.97459	0.90792	0.924062	0.501846
PAXIP1	1.03767	-1.3067	B	NW_005396141.1-139542	NW_005396141.1	139557	GACCAGGCCAGACCCCGGAGCAGGGGACATCG	4.39	3.77	5.13	3.65	1.86	1.63	1.0264	0.0328414	UP	Upstream	89743	139091	PAXIP1	385.729	549.377	222.082	0.404244	-1.3067	8.6e-07	2.63e-06	Down	1.47322	1.42906	1.6872	0.646822	0.678303	0.566767
PAXIP1	1.0264	-1.3067	B	NW_005396141.1-139531	NW_005396141.1	139545	TGGGGCAGCAGGACCAGGCCAGACCCCGGAG	22.37	18.16	23.89	12.77	7.47	7.39	1.03767	0.0303248	UP	Upstream	89743	139091	PAXIP1	385.729	549.377	222.082	0.404244	-1.3067	8.6e-07	2.63e-06	Down	1.47322	1.42906	1.6872	0.646822	0.678303	0.566767
PCOLCE	-1.84234	-2.83863	A	NW_005393440.1-25972	NW_005393440.1	25987	CACCACCCAGCCTACCGGGACCTACCAGCCAG	0.12	0.31	1.35	3.46	2.51	1.25	-1.84234	0.00804419	Down	Upstream	27362	32860	PCOLCE	3524.59	6184.6	864.569	0.139794	-2.83863	3.24e-07	1.03e-06	Down	31.9685	58.7874	72.6294	6.24919	6.09344	4.69151
PDCD1	2.75282	-3.38725	B	NW_005394367.1-1249310	NW_005394367.1	1249325	GAGCGAGACACGGGCCGGAGGAGGAGGAGGTG	0.35	1.73	0.39	0.19	0.42	0.19	1.73537	0.0280658	UP	Upstream	1238599	1249178	PDCD1	126.77	231.423	22.1179	0.0955734	-3.38725	1.18e-17	8.79e-17	Down	2.80081	2.0596	3.10605	0.285337	0.69368	0.047253
PDCD1	2.74157	-3.38725	B	NW_005394367.1-1249344	NW_005394367.1	1249359	TCTGCCCCCCTGGCCCGGGGAGGCTCTCGGCT	1.04	0.61	0.77	0.04	0.17	0.16	2.74157	0.000146211	UP	Upstream	1238599	1249178	PDCD1	126.77	231.423	22.1179	0.0955734	-3.38725	1.18e-17	8.79e-17	Down	2.80081	2.0596	3.10605	0.285337	0.69368	0.047253
PDCD1	1.73537	-3.38725	B	NW_005394367.1-1250029	NW_005394367.1	1250044	GCTGGCGCTCAGCCCCGGCTCTGACACCGGGG	0.81	0.51	0.39	0.35	0.14	0.19	1.45002	0.04539	UP	Upstream	1238599	1249178	PDCD1	126.77	231.423	22.1179	0.0955734	-3.38725	1.18e-17	8.79e-17	Down	2.80081	2.0596	3.10605	0.285337	0.69368	0.047253
PDCD1	1.45002	-3.38725	B	NW_005394367.1-1250041	NW_005394367.1	1250056	CCCCGGCTCTGACACCGGGGTTTGCTGTGAAG	0.81	0.51	0.39	0.35	0.14	0.19	1.45002	0.0453896	UP	Upstream	1238599	1249178	PDCD1	126.77	231.423	22.1179	0.0955734	-3.38725	1.18e-17	8.79e-17	Down	2.80081	2.0596	3.10605	0.285337	0.69368	0.047253
PDCD1	1.45002	-3.38725	B	NW_005394367.1-1250352	NW_005394367.1	1250367	CTGTCCCCTGAGGACCGGGCTGCAGTGGGCTG	0.46	0.31	1.06	3.69	2.45	1.31	-1.86175	0.00287291	Down	Upstream	1238599	1249178	PDCD1	126.77	231.423	22.1179	0.0955734	-3.38725	1.18e-17	8.79e-17	Down	2.80081	2.0596	3.10605	0.285337	0.69368	0.047253
PDCD1	-1.62211	-3.38725	A	NW_005394367.1-1250397	NW_005394367.1	1250412	CTGTCCCCTGAGGACCGGGCTGCAGTGGGGTG	0.58	1.12	0.19	2.23	1.97	2.16	-1.62211	0.00842188	Down	Upstream	1238599	1249178	PDCD1	126.77	231.423	22.1179	0.0955734	-3.38725	1.18e-17	8.79e-17	Down	2.80081	2.0596	3.10605	0.285337	0.69368	0.047253
PDCD1	-1.86175	-3.38725	A	NW_005394367.1-1249339	NW_005394367.1	1249353	GTGGGTCTGCCCCCCTGGCCCGGGGAGGCTC	5.3	2.94	3.61	0.13	0.68	0.71	2.75282	0.000241051	UP	Upstream	1238599	1249178	PDCD1	126.77	231.423	22.1179	0.0955734	-3.38725	1.18e-17	8.79e-17	Down	2.80081	2.0596	3.10605	0.285337	0.69368	0.047253
PDCD1	-4.94827	-3.38725	A	NW_005394367.1-1249618	NW_005394367.1	1249632	TGGGCTCTTTCCTCCAGGCCCTCCTGCGACC	0	0	0	0.94	0.45	0.85	-4.94827	0.0215708	Down	Upstream	1238599	1249178	PDCD1	126.77	231.423	22.1179	0.0955734	-3.38725	1.18e-17	8.79e-17	Down	2.80081	2.0596	3.10605	0.285337	0.69368	0.047253
PDCD1	-5.12168	-3.38725	A	NW_005394367.1-1250535	NW_005394367.1	1250549	CTTCCTACCCCCTCCTGGTGGTCCTTCCCTC	0	0	0	1.21	0.45	0.85	-5.12168	0.0165242	Down	Upstream	1238599	1249178	PDCD1	126.77	231.423	22.1179	0.0955734	-3.38725	1.18e-17	8.79e-17	Down	2.80081	2.0596	3.10605	0.285337	0.69368	0.047253
PDZD3	-6.27814	-2.98774	A	NW_005393844.1-2607455	NW_005393844.1	2607469	GAGTCGATAGGAACCAGGGCCCTAGGACCCT	0	0	0	0.54	1.59	3.7	-6.27814	0.00123539	Down	Upstream	2600283	2605697	PDZD3	43.1117	76.5704	9.65295	0.126066	-2.98774	1.2e-06	3.61e-06	Down	0.228802	0.257942	0.286153	0.0579855	0.0315716	0.00936388
PDZD7	-1.99768	-6.51812	A	NW_005392962.1-2576657	NW_005392962.1	2576671	GGGATTGGCAGGGCCTGGGGGCGATGAGTGT	0	1.47	0	2.15	1.47	1.99	-1.99768	0.0346615	Down	Upstream	2578619	2595306	PDZD7	39.4552	78.0588	0.851671	0.0109106	-6.51812	9.94e-14	5.56e-13	Down	0.23191	0.421412	0.291603	0.0141013	0	0
PEG3	1.76514	-4.47707	B	NW_005395442.1-75394	NW_005395442.1	75409	TAGGGAAGTTAGCCCCGGGTCTTTCGTGTGTC	0.92	0.41	0.87	0.35	0.17	0.19	1.76514	0.00932917	UP	Upstream	75881	96239	PEG3	5715.69	10940.1	491.236	0.0449021	-4.47707	8.98e-79	7.81e-77	Down	31.2317	34.4103	32.2223	1.52688	1.38913	1.10262
PGBD5	-3.91367	-3.60392	A	NW_005396791.1-390171	NW_005396791.1	390185	ACTCAACACAGTGCCTGGCCCTATAGAGGTA	0	0.49	0	4.44	1.47	1.71	-3.91367	0.00113314	Down	Upstream	348363	389015	PGBD5	38.636	71.3996	5.87228	0.0822452	-3.60392	6.45e-08	2.2e-07	Down	0.534953	0.45289	0.631499	0.0387279	0.0642022	0.0757855
PGD	-1.56584	-1.70608	A	NW_005393396.1-3448270	NW_005393396.1	3448285	ACACGAATACACCTCCGGGGACTTCCCTGGTG	0.12	0.41	0.19	0.58	0.99	0.81	-1.56596	0.039941	Down	Intron,Upstream	3437961	3463730	PGD	1147.69	1756.91	538.479	0.306492	-1.70608	1.11e-13	6.18e-13	Down	10.8641	11.6708	11.8989	2.51233	2.84166	2.77777
PGD	-1.56596	-1.70608	A	NW_005393396.1-3448282	NW_005393396.1	3448296	CTCCGGGGACTTCCCTGGTGCTCCAGTGGCT	0.59	1.96	0.9	2.02	3.96	3.7	-1.56584	0.0450421	Down	Intron,Upstream	3437961	3463730	PGD	1147.69	1756.91	538.479	0.306492	-1.70608	1.11e-13	6.18e-13	Down	10.8641	11.6708	11.8989	2.51233	2.84166	2.77777
PHF6	-2.72913	-2.33965	A	NW_005397637.1-22822	NW_005397637.1	22836	AACTTATACAGGGCCTGGTATACGTCAGGGG	0	0.49	0	1.61	0.79	1	-2.72913	0.0293822	Down	Upstream	23486	72129	PHF6	1474.44	2462.41	486.471	0.197559	-2.33965	2.65e-24	2.98e-23	Down	6.12327	6.34642	6.43719	0.945203	0.991932	0.672747
PHGDH	-1.20306	-4.75709	A	NW_005393648.1-817120	NW_005393648.1	817135	CCTAGAATCAGAAACCGGAGAGGGCAATGGCA	0.58	0.71	0.48	1.65	1.21	1.6	-1.20306	0.0386801	Down	Upstream	785107	816361	PHGDH	585.77	1129.76	41.7791	0.0369805	-4.75709	6.35e-34	1.16e-32	Down	8.15446	9.09037	12.106	0.202417	0.411392	0.182111
PIEZO2	-4.82013	-5.89993	A	NW_005394300.1-266273	NW_005394300.1	266287	GGGCCGCTCGGGGCCAGGGCCGCTCCGAGAG	0	0	0	0.54	0.79	0.71	-4.82013	0.0289947	Down	Upstream	266771	520480	PIEZO2	2258.1	4441.81	74.3881	0.0167472	-5.89993	3.12e-55	1.33e-53	Down	5.24242	5.81382	7.75308	0.134817	0.118189	0.0484981
PITX2	-2.47898	-1.22823	A	NW_005393743.1-421315	NW_005393743.1	421330	GGGCAATAAACGCTCCGGGGACGTTTGCCCGC	0	0.1	0.1	0.46	0.28	0.59	-2.47898	0.0127253	Down	Intron,Upstream	417982	439389	PITX2	632.83	887.036	378.624	0.426841	-1.22823	5.64e-07	1.76e-06	Down	7.57278	6.49605	5.5424	2.78186	2.41537	1.72733
PLCG1	-1.5628	-1.01589	A	NW_005393127.1-2059411	NW_005393127.1	2059426	AGCTTCAGTAGGTGCCGGTGGACAGTGGGCAC	1.27	0.82	1.74	3.07	4.68	4.6	-1.5628	0.00170705	Down	Upstream	2024667	2058415	PLCG1	2761.7	3695.77	1827.64	0.494523	-1.01589	1.81e-06	5.38e-06	Down	9.22886	11.3225	11.1505	4.50214	4.35665	4.04957
PLXNA1	-6.54882	-1.64247	A	NW_005395968.1-35359	NW_005395968.1	35373	CACAGGAAGGGCACCAGGCACTGTTGCCGCA	0	0	0	2.42	2.49	1.99	-6.54882	7.93e-05	Down	Upstream	679	34457	PLXNA1	1466.32	2221.18	711.46	0.320307	-1.64247	3.18e-13	1.72e-12	Down	5.71087	5.84899	5.72353	1.62073	1.73779	1.7392
PLXNA3	2.93159	-2.79471	B	NW_005396461.1-115805	NW_005396461.1	115820	AAAGCCGAGTGGTGCCGGCCCCCGCAGCAATG	0.46	0.92	1.35	0.35	0.06	0	2.93159	0.00141974	UP	Upstream	100413	114970	PLXNA3	1027.35	1795.88	258.814	0.144115	-2.79471	7.14e-31	1.14e-29	Down	3.26426	3.92714	3.97105	0.42258	0.562498	0.505904
PLXNB3	1.95242	-4.08212	B	NW_005395957.1-162077	NW_005395957.1	162092	GGGCAAGTGAGCAGCCGGCCCCTGCACCTCTG	0.92	0.51	1.06	0.27	0.37	0.06	1.95242	0.00601035	UP	Upstream	162207	177105	PLXNB3	64.0891	121.032	7.14596	0.0590419	-4.08212	1.92e-13	1.05e-12	Down	0.303146	0.346525	0.248326	0.0405819	0.0325443	0.00575856
PODXL2	1.44969	-3.93815	B	NW_005394032.1-252822	NW_005394032.1	252837	GAGTGAGGGGCTGTCCGGTGGTCTGCTGCAGC	3.12	2.14	3.38	0.5	0.65	2.19	1.44969	0.0177945	UP	Upstream	253324	294088	PODXL2	85.751	160.999	10.5032	0.0652377	-3.93815	2.91e-16	1.98e-15	Down	1.68026	2.25164	2.06275	0.0377885	0.255054	0.0757541
POLA1	1.73138	-1.45169	B	NW_005393175.1-179563	NW_005393175.1	179578	TCACATCGGGAGGCCCGGAATTGGTGATGGTA	0.23	1.33	0.39	0.35	0.14	0.16	1.73138	0.0456708	UP	Upstream	180154	476992	POLA1	1983.97	2905.65	1062.29	0.365593	-1.45169	3.66e-11	1.67e-10	Down	6.51517	5.46613	5.8239	1.56942	1.75209	1.60298
PPIE	1.19687	-1.44361	B	NW_005394952.1-325079	NW_005394952.1	325094	AGGGGAAAAGGTTTCCGGGAGAGGAGACAGCT	3.23	3.57	1.84	1.19	1.86	1.06	1.19687	0.0150197	UP	Upstream	308111	324384	PPIE	480.986	703.378	258.595	0.367647	-1.44361	2.77e-08	9.77e-08	Down	3.5677	3.35878	3.33264	1.02981	0.734411	0.794929
PPP1R1B	-1.85735	-2.76912	A	NW_005393931.1-1405104	NW_005393931.1	1405119	CAGCCAGGCTCACACCGGCCACTAACCGCAGA	0.35	0.71	0.48	2.54	2.79	1.06	-1.88152	0.00244229	Down	Upstream	1406281	1420541	PPP1R1B	145.859	254.4	37.3188	0.146693	-2.76912	5.44e-14	3.11e-13	Down	1.9479	1.75281	1.9216	0.164767	0.251059	0.269593
PPP1R1B	-1.88152	-2.76912	A	NW_005393931.1-1405094	NW_005393931.1	1405108	GGGATGTAGTCAGCCAGGCTCACACCGGCCA	1.77	3.44	2.25	8.87	11.21	4.83	-1.85735	0.00231736	Down	Upstream	1406281	1420541	PPP1R1B	145.859	254.4	37.3188	0.146693	-2.76912	5.44e-14	3.11e-13	Down	1.9479	1.75281	1.9216	0.164767	0.251059	0.269593
PRDM1	-1.76991	-2.53554	A	NW_005394380.1-3066414	NW_005394380.1	3066429	GGCTGGAGGAAAAGCCGGACAGGGCTCCCAAC	0.23	0	0.58	1.27	0.76	1.06	-1.76991	0.0250911	Down	Upstream	3066910	3089057	PRDM1	216.147	368.701	63.5919	0.172475	-2.53554	4.09e-15	2.56e-14	Down	1.18387	1.33734	1.23691	0.232599	0.187324	0.131177
PRDM11	1.54407	-4.93339	B	NW_005394997.1-1688674	NW_005394997.1	1688689	GGCCTGAGCTCCTCCCGGCCCCTGACCCCATG	1.27	1.12	1.06	0.38	0.45	0.44	1.54407	0.00869732	UP	Upstream	1688941	1737929	PRDM11	637.056	1233.74	40.3761	0.0327267	-4.93339	1.82e-63	1.02e-61	Down	3.88505	5.0119	5.1121	0.128127	0.252186	0.0666452
PRICKLE2	-2.4982	-2.88517	A	NW_005393409.1-4716501	NW_005393409.1	4716515	AGCCTCCCCTCCCCCTGGGCCCTGACAACCA	2.35	0	0	6.86	1.7	2.13	-2.4982	0.023167	Down	Upstream	4622729	4715309	PRICKLE2	621.99	1095.67	148.306	0.135356	-2.88517	1.76e-28	2.5e-27	Down	5.16937	6.62163	6.53627	1.01819	0.878677	0.35322
PRRC2B	-2.05328	-1.54388	A	NW_005394601.1-761933	NW_005394601.1	761948	CTCACAACAGGCACCCGGCGTAGCTGCTGCAG	0	0.2	0	2.73	1.8	1.47	-4.60891	6.88e-08	Down	Upstream	703236	760967	PRRC2B	9640.96	14357.8	4924.15	0.342961	-1.54388	1.11e-13	6.19e-13	Down	18.9442	20.829	20.7921	5.32601	6.40828	4.59049
PRRC2B	-2.29828	-1.54388	A	NW_005394601.1-762506	NW_005394601.1	762521	TCCTCACTCAGATCCCGGTTTAGGCAGCCACA	0	0	0.19	0.42	0.65	0.13	-2.29828	0.0283133	Down	Upstream	703236	760967	PRRC2B	9640.96	14357.8	4924.15	0.342961	-1.54388	1.11e-13	6.19e-13	Down	18.9442	20.829	20.7921	5.32601	6.40828	4.59049
PRRC2B	-4.60891	-1.54388	A	NW_005394601.1-762678	NW_005394601.1	762693	CGCCAGCTCCCTCTCCGGTGCCTGCCCACAAG	0.58	1.22	0.58	5	2.96	2.94	-2.05328	0.00018244	Down	Upstream	703236	760967	PRRC2B	9640.96	14357.8	4924.15	0.342961	-1.54388	1.11e-13	6.19e-13	Down	18.9442	20.829	20.7921	5.32601	6.40828	4.59049
PRTFDC1	-2.73413	-2.6973	A	NW_005395009.1-123931	NW_005395009.1	123946	TTCATCCTTTGCAGCCGGCTCTGGTCTGAAGC	0	0.31	0	0.92	0.9	0.56	-2.73413	0.00247275	Down	Upstream	21469	122958	PRTFDC1	71.1324	123.26	19.0044	0.154181	-2.6973	2.31e-08	8.22e-08	Down	0.353733	0.523274	0.150651	0	0	0.0529936
PSMC3IP	-1.47713	-4.50006	A	NW_005394079.1-159498	NW_005394079.1	159513	CCTCCACTGTGAATCCGGATGGGGATGAGGGT	0.23	0.2	0.58	1.23	1.07	0.88	-1.47713	0.0282191	Down	Upstream	160745	165552	PSMC3IP	110.009	210.706	9.31159	0.0441923	-4.50006	2.41e-22	2.43e-21	Down	1.8818	1.82148	2.09926	0.0866843	0.1179	0.0208112
PTPN12	-1.61982	-1.49145	A	NW_005393646.1-1469167	NW_005393646.1	1469182	GCAGGAATACTGGACCGGGTTTCCATTTCCTA	0.23	0.31	0.19	0.81	1.1	0.59	-1.61982	0.025352	Down	Intron,Upstream	1429051	1520596	PTPN12	1494.61	2205	784.219	0.355654	-1.49145	1.61e-11	7.55e-11	Down	6.77458	7.22231	6.74561	2.07555	2.50799	1.44647
PTPN9	-5.8	-2.67591	A	NW_005393314.1-490004	NW_005393314.1	490019	CTCACTCCTTGCCACCGGTATCCGGTAATCCA	0	0	0	0.42	0.2	0.41	-5.8	0.00109394	Down	Upstream	418693	488530	PTPN9	1024.31	1771.43	277.2	0.156484	-2.67591	2e-28	2.83e-27	Down	6.5563	6.72898	7.69628	1.07143	0.931367	0.619139
PTPN9	-5.8	-2.67591	A	NW_005393314.1-490011	NW_005393314.1	490026	CTTGCCACCGGTATCCGGTAATCCATTATCCG	0	0	0	0.42	0.2	0.41	-5.8	0.00109395	Down	Upstream	418693	488530	PTPN9	1024.31	1771.43	277.2	0.156484	-2.67591	2e-28	2.83e-27	Down	6.5563	6.72898	7.69628	1.07143	0.931367	0.619139
PTPRF	2.38474	-3.52883	B	NW_005393977.1-230302	NW_005393977.1	230317	AGGGATGTTCCATTCCGGACCTAGAGTTTCCA	2.08	1.02	1.84	0.73	1.18	0.44	1.19712	0.0363722	UP	Upstream	157606	229957	PTPRF	475.728	875.595	75.8612	0.0866397	-3.52883	3.09e-36	6.25e-35	Down	1.52926	1.69836	1.65538	0.119098	0.229273	0.0738329
PTPRF	1.19712	-3.52883	B	NW_005393977.1-231231	NW_005393977.1	231246	AGAGGGGACCAGACCCGGCAGACCCACAGGGT	0.46	2.24	1.16	0.15	0.42	0.22	2.38474	0.00143015	UP	Upstream	157606	229957	PTPRF	475.728	875.595	75.8612	0.0866397	-3.52883	3.09e-36	6.25e-35	Down	1.52926	1.69836	1.65538	0.119098	0.229273	0.0738329
PTPRK	-1.98384	-1.53452	A	NW_005393882.1-1037350	NW_005393882.1	1037365	GCCATTTCCTCCTTCCGGGACTCTTTCCAACA	0.92	0.2	0.19	1.77	1.77	2	-1.98384	0.00293803	Down	Upstream	1038650	1655361	PTPRK	1232.87	1832.99	632.738	0.345194	-1.53452	1.87e-11	8.73e-11	Down	4.05774	3.49237	3.58056	1.13573	1.01769	0.753301
RASL10B	-2.34651	-2.58319	A	NW_005394133.1-409229	NW_005394133.1	409244	GACCTGACTTTTGGCCGGTCTGACTCCCAAAC	0.23	0.2	0.39	1.11	1.24	2.25	-2.34651	0.00101472	Down	Upstream	402610	408972	RASL10B	58.3932	100.085	16.7013	0.166871	-2.58319	4.34e-05	0.000109879	Down	2.43426	1.12749	2.61962	0.321569	0.118774	0.634382
RASSF4	-3.89234	-3.07194	A	NW_005395290.1-1264053	NW_005395290.1	1264068	GTTGGGATCAACGCCCGGGGCACAGTGCGGCG	0	0.1	0.1	2.31	1.04	0.31	-3.89234	0.000212251	Down	Intron,Upstream	1254832	1289278	RASSF4	860.077	1537.33	182.819	0.11892	-3.07194	1.42e-13	7.88e-13	Down	8.66505	6.4474	5.64788	0.839839	0.595487	0.588174
RGS10	-1.51939	-3.98845	A	NW_005394603.1-1733969	NW_005394603.1	1733984	TCCTTCACTGTCTCCCGGAGTTGGCTCAAACT	2.54	0.92	1.06	3.15	2.76	7.79	-1.51939	0.0117093	Down	Intron,Upstream	1698997	1740466	RGS10	54.3299	102.22	6.4401	0.0630024	-3.98845	1.16e-11	5.5e-11	Down	1.04921	0.873649	1.20228	0.0915748	0.165432	0.0293813
RGS11	-3.06621	-4.82476	A	NW_005392842.1-1287539	NW_005392842.1	1287553	ACCACGCATGGGACCTGGTGATGATGCAGGC	0	0.98	0	1.88	2.04	4.27	-3.06621	0.00260109	Down	Exon,Upstream	1286269	1293222	RGS11	60.331	116.55	4.11255	0.0352859	-4.82476	2.8e-15	1.77e-14	Down	0.736055	0.938401	0.831805	0.0449066	0.0506084	0
RGS20	-5.44644	-5.55828	A	NW_005393337.1-4984385	NW_005393337.1	4984400	GGCACGAGGAGTGGCCGGGCCGCCTCTCGCTC	0	0	0	0.23	0.28	0.28	-5.44644	0.00372617	Down	Exon,Intron,Upstream	4962773	5014871	RGS20	88.2139	172.762	3.66638	0.0212222	-5.55828	2.99e-23	3.19e-22	Down	1.21506	1.45952	1.6983	0.0499849	0.0180124	0.0162064
RIN2	-1.7293	-1.71852	A	NW_005393041.1-2431778	NW_005393041.1	2431793	GAAGCATCTCTGATCCGGTCTAGTGCACCAGG	0	0.2	0.29	0.81	0.51	0.59	-1.7293	0.0287709	Down	Upstream	2323915	2430918	RIN2	827.497	1269.3	385.69	0.303859	-1.71852	6.21e-11	2.77e-10	Down	3.57984	4.46048	5.38971	1.11767	1.393	0.734362
RIN2	-1.73911	-1.71852	A	NW_005393041.1-2431792	NW_005393041.1	2431806	CCGGTCTAGTGCACCAGGGACGATGATCAAA	0	0.98	1.35	2.82	2.04	2.7	-1.73911	0.0343682	Down	Upstream	2323915	2430918	RIN2	827.497	1269.3	385.69	0.303859	-1.71852	6.21e-11	2.77e-10	Down	3.57984	4.46048	5.38971	1.11767	1.393	0.734362
RIN3	1.98995	-1.54391	B	NW_005395555.1-985932	NW_005395555.1	985947	GGGCAAGTAGAAGACCGGCCCAAGAGATTCCA	1.73	0.51	0.48	0.23	0.39	0.13	1.94462	0.0100165	UP	Upstream	890399	985054	RIN3	298.593	444.68	152.505	0.342955	-1.54391	3.87e-08	1.35e-07	Down	1.56955	2.15425	2.09298	0.588558	0.671555	0.366273
RIN3	1.94462	-1.54391	B	NW_005395555.1-985948	NW_005395555.1	985962	GGCCCAAGAGATTCCAGGCTCTCCACAACAC	8.83	2.45	2.25	0.81	1.59	0.57	1.98995	0.0106481	UP	Upstream	890399	985054	RIN3	298.593	444.68	152.505	0.342955	-1.54391	3.87e-08	1.35e-07	Down	1.56955	2.15425	2.09298	0.588558	0.671555	0.366273
RLBP1	1.62845	-6.32048	B	NW_005396492.1-92008	NW_005396492.1	92023	ACCAGTTACCTTCCCCGGTGGGCCCTGCTCCC	2.42	1.84	3.58	1.42	1.41	0	1.62845	0.0303628	UP	Upstream	92275	107343	RLBP1	47.9151	94.6459	1.18426	0.0125126	-6.32048	1.17e-15	7.61e-15	Down	1.14807	0.860474	0.899168	0.0177796	0	0.0172279
RNF215	2.7774	-1.96853	B	NW_005392919.1-717417	NW_005392919.1	717432	TCTATCCCAGAGAGCCGGGGGCTGTTTGCTTC	1.96	0.71	1.64	0.19	0.25	0.22	2.7774	3.08e-05	UP	Upstream	699939	716220	RNF215	446.203	710.79	181.617	0.255514	-1.96853	1.13e-13	6.28e-13	Down	4.5525	5.1939	6.03006	1.25037	1.06124	1.11952
RTKN	-3.92807	-2.91525	A	NW_005395311.1-161043	NW_005395311.1	161057	GAGTCAGAGAAGGCCTGGGACTGTGGGACAG	0	0	0.45	2.55	2.38	2.99	-3.92807	0.000136271	Down	Intron,Upstream	147805	162145	RTKN	467.602	825.742	109.463	0.132563	-2.91525	7.09e-26	8.68e-25	Down	3.29981	3.88315	3.97875	0.527176	0.29321	0.469944
RTL1	-4.84645	-11.4132	A	NW_005393504.1-3533171	NW_005393504.1	3533185	GCTTCATCTCAAGCCTGGCACACAGGCCTGG	0	0	0	0.94	0.57	0.57	-4.84645	0.033423	Down	Upstream	3528449	3532767	RTL1	1161.76	2322.66	0.851671	0.000366679	-11.4132	1.81e-141	1.39e-138	Down	8.59696	7.55409	7.04728	0	0	0
RTL1	-4.84645	-11.4132	A	NW_005393504.1-3533184	NW_005393504.1	3533198	CCTGGCACACAGGCCTGGTCAACTTCCCTGC	0	0	0	0.94	0.57	0.57	-4.84645	0.0334232	Down	Upstream	3528449	3532767	RTL1	1161.76	2322.66	0.851671	0.000366679	-11.4132	1.81e-141	1.39e-138	Down	8.59696	7.55409	7.04728	0	0	0
SAPCD2	-1.55756	-6.06685	A	NW_005392868.1-94100	NW_005392868.1	94115	GCCAGAGGAAGGGGCCGGAGCAGAAGGACCTT	0.23	0.2	0.68	1	1.55	1.13	-1.55756	0.0212627	Down	Upstream	94780	99738	SAPCD2	58.2176	114.724	1.7114	0.0149175	-6.06685	3.81e-18	2.94e-17	Down	0.740465	0.913033	1.49934	0	0	0
SAPCD2	-3.22805	-6.06685	A	NW_005392868.1-94633	NW_005392868.1	94647	CCTCCGCTCGCCCCCAGGCCCTCTGGGCACG	0	0	0.45	2.55	1.47	0.71	-3.22805	0.0100207	Down	Upstream	94780	99738	SAPCD2	58.2176	114.724	1.7114	0.0149175	-6.06685	3.81e-18	2.94e-17	Down	0.740465	0.913033	1.49934	0	0	0
SCAMP5	1.60475	-2.44054	B	NW_005393314.1-88606	NW_005393314.1	88621	AGACGGGTCCTGCTCCGGGGAGTTTCCAGCCC	1.04	2.34	1.45	0.35	1.15	0.25	1.60475	0.0153223	UP	Upstream	88715	97193	SCAMP5	33.8667	57.1969	10.5365	0.184215	-2.44054	0.000166639	0.000391539	Down	0.255085	0.390242	0.339378	0.0902875	0.0774979	0
SCARA3	1.4091	-2.6624	B	NW_005395981.1-30258	NW_005395981.1	30273	ATGTGGAGTCACTTCCGGGAGGTATTACAAGA	1.27	1.84	1.64	0.77	0.79	0.41	1.4091	0.0121449	UP	Upstream	9771	28498	SCARA3	1019.21	1760.35	278.059	0.157956	-2.6624	5.74e-19	4.65e-18	Down	6.35031	9.44859	8.61763	1.32614	1.23412	0.84686
SCARF2	-6.06263	-3.88088	A	NW_005394667.1-538966	NW_005394667.1	538980	AGCACGCAGGCAGCCAGGCCTGAGATGGAGT	0	0	0	2.02	1.59	1.28	-6.06263	0.000255498	Down	Upstream	522457	537513	SCARF2	126.584	237.076	16.0926	0.0678796	-3.88088	2.34e-20	2.08e-19	Down	0.825671	1.02596	0.810999	0.0601729	0.0340821	0.0603626
SCG5	-4.89557	-8.10333	A	NW_005393382.1-1851569	NW_005393382.1	1851584	TGTGGAATGCGTGGCCGGAAGGCCCCCGGCTT	0	0	0	0.15	0.23	0.16	-4.89557	0.0378734	Down	Upstream	1851674	1908259	SCG5	673.814	1342.75	4.88256	0.00363625	-8.10333	1.86e-37	4.01e-36	Down	13.6047	12.0026	20.6034	0	0.089026	0.0262662
SCG5	-4.89557	-8.10333	A	NW_005393382.1-1851580	NW_005393382.1	1851595	TGGCCGGAAGGCCCCCGGCTTCTGGGTCGCCT	0	0	0	0.15	0.23	0.16	-4.89557	0.0378735	Down	Upstream	1851674	1908259	SCG5	673.814	1342.75	4.88256	0.00363625	-8.10333	1.86e-37	4.01e-36	Down	13.6047	12.0026	20.6034	0	0.089026	0.0262662
SDK1	-1.44956	-2.54459	A	NW_005392900.1-1522929	NW_005392900.1	1522944	CGCACAGTTGCCTCCCGGCTCACTGTGTCAGT	0.92	0.71	0.58	2.34	1.97	2.25	-1.44956	0.00638289	Down	Upstream	1524885	2011507	SDK1	790.395	1349.49	231.298	0.171397	-2.54459	1.45e-24	1.66e-23	Down	2.17678	2.12454	2.22688	0.348837	0.336774	0.349371
SDK2	-2.22908	-5.80477	A	NW_005394803.1-409178	NW_005394803.1	409192	CTCCTCACTCACACCAGGTTGGCTGTGGGGC	1.18	0.98	0	2.15	2.72	4.12	-2.22908	0.0140618	Down	Upstream	264235	408638	SDK2	1586.48	3117.19	55.7639	0.0178892	-5.80477	1.14e-97	1.91e-95	Down	6.84828	6.58626	5.7059	0.126292	0.151432	0.0897486
SEMA6A	-2.57707	-2.54043	A	NW_005393388.1-904815	NW_005393388.1	904830	CCCACGTGGGGCTGCCGGATACAGTGAAAGGA	0.23	0.31	0.19	2.19	1.83	0.88	-2.57707	0.000282953	Down	Upstream	839257	903779	SEMA6A	1887.17	3220.72	553.614	0.171891	-2.54043	4.3e-29	6.3e-28	Down	7.28841	8.97892	8.57706	1.43383	1.62201	0.865156
SEMA6B	-1.59628	-2.36782	A	NW_005393709.1-788721	NW_005393709.1	788736	CTTCAGTTTCCTGCCCGGGCTCCTCCCCTGCT	0.58	0.31	0.1	1.23	0.68	1.25	-1.59628	0.0333841	Down	Upstream	775071	788590	SEMA6B	553.145	926.744	179.546	0.193738	-2.36782	4.19e-20	3.66e-19	Down	5.79907	5.89935	5.44285	0.845664	1.27764	0.647314
SEMA6D	-1.67271	-2.50578	A	NW_005393352.1-595700	NW_005393352.1	595714	AATGCCCTAGGCGCCTGGTGGGGATCGGACC	1.18	1.96	0.45	3.76	2.38	4.12	-1.67271	0.0316333	Down	Intron,Upstream	595377	653965	SEMA6D	2426.46	4126.38	726.532	0.17607	-2.50578	5.99e-29	8.73e-28	Down	8.10365	8.24272	8.37494	1.31763	1.29291	0.837118
SEMA6D	-7.1442	-2.50578	A	NW_005393352.1-638059	NW_005393352.1	638073	ACTTCCCCAGTGGCCTGGTGTCAGCTGTGCT	0	0	0	2.82	3.74	3.98	-7.1442	2.89e-06	Down	Intron,Upstream	595377	653965	SEMA6D	2426.46	4126.38	726.532	0.17607	-2.50578	5.99e-29	8.73e-28	Down	8.10365	8.24272	8.37494	1.31763	1.29291	0.837118
SEPT9	-1.15733	-2.46265	A	NW_005395654.1-905585	NW_005395654.1	905600	TGTGTGGCCCTCTTCCGGTGACACATTGCCCG	0.58	1.63	1.55	4.38	3.24	1.72	-1.15733	0.0355014	Down	Upstream	906240	1060175	SEPT9	2542.6	4304.34	780.86	0.181412	-2.46265	6.62e-28	9.13e-27	Down	20.4464	21.9884	20.8926	2.09988	2.66295	4.66431
SERPINE2	3.12286	-1.5753	B	NW_005393783.1-26540	NW_005393783.1	26555	TGGAATATAAGCTCCCGGAGGGCAGGGCTCAT	0.46	0.41	0.58	0.15	0	0.03	3.12286	0.000456441	UP	Upstream	27155	67320	SERPINE2	541.168	810.392	271.945	0.335572	-1.5753	7.85e-09	2.92e-08	Down	5.56479	6.71398	4.93336	1.23925	2.08497	0.944282
SERTAD4	2.24062	-4.53203	B	NW_005393003.1-2847141	NW_005393003.1	2847156	GTGAAGAAGGAAGCCCGGCCTTCTGACATACA	1.96	2.14	0.97	0.35	0.2	0.59	2.24062	0.000681161	UP	Upstream	2839484	2846509	SERTAD4	380.37	729.221	31.5198	0.0432239	-4.53203	3.66e-46	1.14e-44	Down	2.91088	3.30703	3.24354	0.138677	0.154353	0.0808683
SERTM1	-2.22771	-1.87064	A	NW_005395314.1-616263	NW_005395314.1	616278	AAGGTGAATGCAGCCCGGCAGGCAGAGCAGGG	0	0.2	0.19	0.69	0.9	0.59	-2.22771	0.00602005	Down	Upstream	617202	642466	SERTM1	272.419	427.844	116.995	0.273451	-1.87064	1.64e-10	7.12e-10	Down	1.94979	2.5323	2.13028	0.48425	0.482705	0.393719
SH2B3	2.71225	-1.33587	B	NW_005393863.1-660473	NW_005393863.1	660488	ATCCTCCCAAGCTGCCGGCCCAAAAGGCTGTA	0.58	2.85	1.26	0.46	0.17	0.16	2.71225	0.000503129	UP	Upstream	660720	685447	SH2B3	231.57	331.725	131.414	0.396153	-1.33587	5.54e-06	1.56e-05	Down	2.60165	3.02019	3.43357	0.783202	1.37368	0.916105
SH2D4A	1.90308	-3.82065	B	NW_005396643.1-162257	NW_005396643.1	162272	CGGGCAGGGGCTGACCGGCCATGGGCCTGGGA	0.23	1.33	0.29	0.27	0.11	0.16	1.902	0.0307704	UP	Upstream	164156	220659	SH2D4A	119.278	222.788	15.7674	0.0707732	-3.82065	1.9e-19	1.59e-18	Down	1.28855	1.30724	1.34498	0	0.10124	0.125169
SH2D4A	1.902	-3.82065	B	NW_005396643.1-162269	NW_005396643.1	162283	GACCGGCCATGGGCCTGGGAGGGCCGCCGTG	1.18	6.38	1.35	0.94	0.45	0.71	1.90308	0.0316606	UP	Upstream	164156	220659	SH2D4A	119.278	222.788	15.7674	0.0707732	-3.82065	1.9e-19	1.59e-18	Down	1.28855	1.30724	1.34498	0	0.10124	0.125169
SH2D5	1.95035	-4.14077	B	NW_005395004.1-746073	NW_005395004.1	746088	GGGCTGACCCCACCCCGGGCGCTGCTCTGGTA	1.39	0.71	1.64	0.38	0.48	0.19	1.95035	0.00284901	UP	Upstream	746790	753526	SH2D5	30.3912	57.5215	3.26088	0.0566898	-4.14077	1.42e-07	4.67e-07	Down	0.558932	0.231811	0.234704	0.11599	0.0434647	0
SH3GLB2	2.21407	-1.83641	B	NW_005395861.1-136092	NW_005395861.1	136107	GCCCAGTCTCCACCCCGGGTCTCTGTGGACTT	1.5	2.24	2.32	0.73	0.59	0.13	2.21407	0.000404795	UP	Upstream	110063	135823	SH3GLB2	830.914	1298.28	363.543	0.280018	-1.83641	1.02e-14	6.18e-14	Down	7.81073	5.60654	8.40997	1.51165	2.1545	1.66238
SHTN1	-1.34065	-1.99484	A	NW_005394097.1-552134	NW_005394097.1	552149	TCCTCACCAAAATGCCGGGCAGTTGCAAACCT	1.27	0.71	1.16	4.15	2.99	1.63	-1.34065	0.0126411	Down	Upstream	552663	673045	SHTN1	180.922	289.269	72.5762	0.250895	-1.99484	7.2e-10	2.95e-09	Down	0.699089	0.800521	0.804677	0.0816845	0.24236	0.106298
SIRT6	1.59254	-1.30608	B	NW_005393709.1-500127	NW_005393709.1	500142	GGCCAACAGACAGCCCGGCTGCCACCCTGTCT	1.5	0.31	0.77	0.31	0.25	0.34	1.59254	0.0306747	UP	Upstream	490841	499124	SIRT6	142.923	203.534	82.3125	0.404417	-1.30608	0.000219103	0.000506912	Down	1.95766	1.58603	1.96996	0.578918	0.485134	0.64921
SLC16A12	-1.54622	-6.40068	A	NW_005393714.1-282307	NW_005393714.1	282322	TCCTTTCCCACAGACCGGAACATGGATGAGGA	0.12	1.53	0.77	4.3	2.34	1.28	-1.54622	0.0217055	Down	Upstream	261551	281905	SLC16A12	515.183	1018.31	12.0527	0.0118359	-6.40068	6.06e-77	5.09e-75	Down	7.83749	6.75257	8.4206	0.0785786	0.0637245	0.0577945
SLC16A9	-2.10356	-3.38999	A	NW_005393539.1-698468	NW_005393539.1	698483	GTGGCTCCTGCTCCCCGGCTCTAGAGCACAGG	0.23	0.71	1.06	3.27	3.15	3.22	-2.10356	0.000150735	Down	Upstream	649721	697090	SLC16A9	63.4276	115.808	11.0472	0.0953919	-3.38999	1.02e-10	4.47e-10	Down	0.984049	1.11925	1.04572	0.0780041	0.103154	0.056225
SLC25A27	-2.78202	-2.71709	A	NW_005395190.1-9527	NW_005395190.1	9542	ATACATTATCTCTTCCGGAAACCCTATGTGCT	0.12	0.1	0	0.46	0.45	0.75	-2.78202	0.00552691	Down	Upstream	10159	33356	SLC25A27	256.997	446.144	67.8499	0.152081	-2.71709	1.87e-18	1.47e-17	Down	1.89207	2.2607	1.96041	0.361637	0.35412	0.127298
SLC27A3	-1.66758	-2.06989	A	NW_005396384.1-256525	NW_005396384.1	256540	ATCCCTGTGTACCACCGGAAAAGCTCCTTGGC	0.46	0.1	0.19	0.73	0.84	1	-1.66758	0.0237765	Down	Upstream	256972	262197	SLC27A3	154.308	249.25	59.3656	0.238177	-2.06989	2.13e-09	8.33e-09	Down	1.64097	1.8475	2.11331	0.449101	0.51783	0.197014
SLC29A4	1.67492	-6.26513	B	NW_005392900.1-2501336	NW_005392900.1	2501351	GCCCACCTGGGAGGCCGGGTGGCTGGGGGACC	1.39	1.33	2.13	0.35	0.76	0.53	1.67309	0.00296029	UP	Upstream	2503119	2518922	SLC29A4	51.5002	101.678	1.32201	0.0130019	-6.26513	7.67e-17	5.42e-16	Down	0.580556	0.872986	0.538886	0	0.0265143	0
SLC29A4	1.67309	-6.26513	B	NW_005392900.1-2501921	NW_005392900.1	2501936	CATCCCATCTGTCTCCGGTTCCCTACAGTGAG	1.04	0.51	0.97	2.5	2	2.35	-1.32368	0.0115323	Down	Upstream	2503119	2518922	SLC29A4	51.5002	101.678	1.32201	0.0130019	-6.26513	7.67e-17	5.42e-16	Down	0.580556	0.872986	0.538886	0	0.0265143	0
SLC29A4	-1.32368	-6.26513	A	NW_005392900.1-2501328	NW_005392900.1	2501342	TGTCCTGGGCCCACCTGGGAGGCCGGGTGGC	7.06	6.38	9.92	1.21	3.06	2.42	1.67492	0.00344782	UP	Upstream	2503119	2518922	SLC29A4	51.5002	101.678	1.32201	0.0130019	-6.26513	7.67e-17	5.42e-16	Down	0.580556	0.872986	0.538886	0	0.0265143	0
SLC2A3	2.72887	-1.74103	B	NW_005395727.1-65117	NW_005395727.1	65132	AGGAAAATAAAAGGCCGGAGAAGTGGCTCCCA	0.58	0.41	0.48	0.04	0.06	0.13	2.72887	0.00111094	UP	Upstream	51078	64006	SLC2A3	1550.8	2387.4	714.204	0.299155	-1.74103	6.16e-15	3.79e-14	Down	7.80654	7.84036	9.75539	2.25517	2.52835	1.05324
SLC38A1	-1.66381	-2.03091	A	NW_005394663.1-1137614	NW_005394663.1	1137629	GTTCTCTCCTCTTCCCGGAAATCATGGATAGG	0	0.41	0.87	1.46	1.1	1.97	-1.66381	0.0230666	Down	Intron,Upstream	1119936	1193016	SLC38A1	860.427	1382.54	338.31	0.244701	-2.03091	2.32e-17	1.69e-16	Down	5.44808	5.2169	6.39612	1.36889	1.24667	0.660421
SLC38A4	1.46976	-2.99942	B	NW_005394663.1-639290	NW_005394663.1	639305	GATACAGAAAGATACCGGTCAAGGTAAAGCTT	1.15	1.73	2.8	0.77	0.45	1	1.46976	0.0122484	UP	Upstream	639488	691100	SLC38A4	247.786	440.488	55.0832	0.12505	-2.99942	5.91e-21	5.44e-20	Down	1.74129	1.99284	2.77951	0.327181	0.184006	0.177876
SLC44A1	1.52122	-1.59065	B	NW_005396048.1-179802	NW_005396048.1	179817	TCTACTAGAGGACTCCGGTTTCAGTAATGAAT	0.92	1.33	0.87	0.35	0.45	0.38	1.52122	0.0122846	UP	Upstream	180432	304822	SLC44A1	1770.84	2658.88	882.805	0.332021	-1.59065	8.92e-13	4.64e-12	Down	9.53564	11.3552	11.6073	2.6345	2.19526	1.96593
SLC46A1	-2.71389	-3.961	A	NW_005395463.1-329919	NW_005395463.1	329934	TGCGACAAAGCGACCCGGTGGATAAAAGTGCA	0.12	0	0.1	1	0.51	0.13	-2.71389	0.017416	Down	Upstream	321747	329484	SLC46A1	156.283	293.707	18.8597	0.0642127	-3.961	1.29e-23	1.4e-22	Down	1.39905	1.62478	1.88406	0.217264	0.0598694	0.0533086
SLC6A13	-1.22645	NA	A	NW_005393644.1-195873	NW_005393644.1	195888	GCCATGTAGCACAGCCGGGACCTGACCCCACG	1.04	1.94	1.16	3.84	2.87	3.85	-1.22645	0.0133642	Down	Upstream	159643	194522	SLC6A13	9.19398	18.388	0	0	#NAME?	0.000219765	0.000508308	Down	0.198836	0.052801	0.123557	0	0	0
SLC8A1	3.3411	-1.32602	B	NW_005393512.1-3174873	NW_005393512.1	3174888	TGTAGCTTCTCAAACCGGGCTCCAAGTTGGTA	0.69	0.61	0.39	0.08	0	0.09	3.3411	0.000149133	UP	Exon,Upstream,Utr5prime	2793039	3241705	SLC8A1	794.541	1135.98	453.105	0.398867	-1.32602	1.29e-08	4.69e-08	Down	2.12873	2.66355	2.09377	0.637952	0.932143	0.654883
SLC9A3	2.08738	NA	B	NW_005393603.1-423167	NW_005393603.1	423182	GGCTCAGGGAGGGGCCGGGGCCTGTCCTCTCA	1.73	1.22	1.26	0.38	0.54	0.03	2.27354	0.00133	UP	Upstream	424657	459049	SLC9A3	10.715	21.4299	0	0	#NAME?	5.23e-05	0.000130935	Down	0.0928973	0.0902462	0.0796546	0	0	0
SLC9A3	2.27354	NA	B	NW_005393603.1-423457	NW_005393603.1	423472	TAGGGGATTGGAGGCCGGGGGACCAGAGGCTG	1.62	1.33	0.48	0.46	0.42	0	2.08738	0.00878147	UP	Upstream	424657	459049	SLC9A3	10.715	21.4299	0	0	#NAME?	5.23e-05	0.000130935	Down	0.0928973	0.0902462	0.0796546	0	0	0
SLIT1	1.82671	NA	B	NW_005394038.1-1763485	NW_005394038.1	1763500	GAACAAACCTCTTCCCGGACACAGGGTACGGT	1.15	1.22	0.77	0.38	0.59	0	1.82671	0.0184009	UP	Upstream	1697048	1763112	SLIT1	28.213	56.426	0	0	#NAME?	9.2e-12	4.42e-11	Down	0.223805	0.157675	0.175069	0	0	0
SLITRK4	-2.08621	-5.43297	A	NW_005395488.1-445302	NW_005395488.1	445316	GCGTGTGGACAGGCCAGGCCCCATTTGTTGG	1.77	0	0.9	3.09	2.15	4.69	-2.08621	0.0171359	Down	Upstream	436790	444609	SLITRK4	243.438	475.861	11.0152	0.023148	-5.43297	6.63e-45	1.96e-43	Down	1.67097	2.24957	2.16591	0.0888766	0.0340867	0.0465234
SMAD9	-1.14994	-2.08723	A	NW_005395314.1-777189	NW_005395314.1	777204	CAGACGGTAAAGAACCGGCCTGCCAATGCAGG	1.39	0.51	0.68	1.88	2.79	1.53	-1.14994	0.0408379	Down	Upstream	750808	775435	SMAD9	136.546	221.068	52.0245	0.235332	-2.08723	8.91e-09	3.3e-08	Down	1.32375	1.80561	1.89905	0.217679	0.383798	0.374471
SMIM5	1.30784	-5.49036	B	NW_005395653.1-939385	NW_005395653.1	939400	CCCCTCTCCATCCTCCGGTAGTGGGGCACCCT	0.69	2.34	3.29	1.11	0.84	0.85	1.30784	0.0276157	UP	Upstream	940479	948303	SMIM5	279.732	547.29	12.1746	0.0222453	-5.49036	2.59e-49	9.05e-48	Down	5.97863	4.73679	5.68559	0.119773	0.133087	0.13665
SMIM5	1.29516	-5.49036	B	NW_005395653.1-939401	NW_005395653.1	939415	GGTAGTGGGGCACCCTGGGAGAAGCATCGCC	3.53	11.29	15.33	3.9	3.4	3.84	1.29516	0.0295769	UP	Upstream	940479	948303	SMIM5	279.732	547.29	12.1746	0.0222453	-5.49036	2.59e-49	9.05e-48	Down	5.97863	4.73679	5.68559	0.119773	0.133087	0.13665
SMPD3	-3.33023	-2.72684	A	NW_005393769.1-3525920	NW_005393769.1	3525935	CCAAGATCTTTCAGCCGGCTAGAATTCTTGTC	0	0.2	0.1	1.46	0.54	1.53	-3.33023	0.000213256	Down	Upstream	3527604	3554869	SMPD3	29.885	51.9263	7.84378	0.151056	-2.72684	0.000118843	0.000284657	Down	0.206012	0.149552	0.228408	0.0466956	0.0294388	0
SOX10	1.8804	-2.91265	B	NW_005393645.1-946957	NW_005393645.1	946972	CAGAGCCCCCTGGACCGGCCCCACCGTGGACA	0.23	1.84	1.16	0.46	0.39	0.13	1.86472	0.0198089	UP	Upstream	930825	945813	SOX10	103.712	183.107	24.317	0.132802	-2.91265	3.98e-12	1.96e-11	Down	1.40054	0.955953	1.0938	0.148179	0.209108	0.132178
SOX10	1.86472	-2.91265	B	NW_005393645.1-946952	NW_005393645.1	946966	ACTTCCAGAGCCCCCTGGACCGGCCCCACCG	1.18	8.83	5.41	1.61	1.59	0.57	1.8804	0.0198788	UP	Upstream	930825	945813	SOX10	103.712	183.107	24.317	0.132802	-2.91265	3.98e-12	1.96e-11	Down	1.40054	0.955953	1.0938	0.148179	0.209108	0.132178
SOX30	-1.29405	-3.4378	A	NW_005395731.1-223176	NW_005395731.1	223191	ACCAGGCTCCATGACCGGCGTTGGTGATTCAG	0.35	0.61	0.97	1.81	2.22	1.28	-1.30085	0.0247645	Down	Upstream	224963	266822	SOX30	14.8325	27.1587	2.50628	0.0922827	-3.4378	0.00110908	0.00232505	Down	0.193022	0.108913	0.0916849	0	0.0112562	0.0202832
SOX30	-1.30085	-3.4378	A	NW_005395731.1-224457	NW_005395731.1	224472	GAACAGCTCTGTTTCCGGGCAACGCCATTGTC	0	0.1	0	0.58	0.28	0.72	-3.60674	0.00133925	Down	Upstream	224963	266822	SOX30	14.8325	27.1587	2.50628	0.0922827	-3.4378	0.00110908	0.00232505	Down	0.193022	0.108913	0.0916849	0	0.0112562	0.0202832
SOX30	-3.60674	-3.4378	A	NW_005395731.1-223164	NW_005395731.1	223178	TGTCTACTATACACCAGGCTCCATGACCGGC	1.77	2.94	4.51	6.32	8.95	5.83	-1.29405	0.0255075	Down	Upstream	224963	266822	SOX30	14.8325	27.1587	2.50628	0.0922827	-3.4378	0.00110908	0.00232505	Down	0.193022	0.108913	0.0916849	0	0.0112562	0.0202832
SPRED1	-2.72315	-2.52883	A	NW_005393033.1-500701	NW_005393033.1	500715	CCTGCAGAAATCGCCAGGGACTACTTCGCCT	1.77	0.98	0	5.24	3.4	6.97	-2.72315	0.00121407	Down	Upstream	501293	620675	SPRED1	2236.4	3812.23	660.578	0.173279	-2.52883	2.96e-29	4.37e-28	Down	15.4884	15.1222	15.3895	2.18902	2.28468	1.388
SPRY1	-2.29646	-1.94218	A	NW_005394141.1-3200071	NW_005394141.1	3200085	CCCCCGCGCAGGTCCAGGCACTTTCCCGATC	1.18	1.47	0	3.23	3.28	5.12	-2.29646	0.00709132	Down	Intron,Upstream	3194281	3201118	SPRY1	4241.23	6730.91	1751.54	0.260224	-1.94218	2.82e-19	2.33e-18	Down	41.9014	41.6664	45.4966	9.3994	7.38037	7.44161
ST5	-1.27072	-2.63274	A	NW_005393625.1-360553	NW_005393625.1	360568	GTCACGTGAGCTTTCCGGAACCTCTAACAAAG	0.58	0.51	0.39	1.88	1.72	2.79	-2.00235	0.000745904	Down	Upstream	208767	360528	ST5	1555.36	2678.8	431.924	0.161238	-2.63274	6.94e-30	1.06e-28	Down	7.351	7.8756	7.72251	1.1457	1.1533	1.02488
ST5	-2.00235	-2.63274	A	NW_005393625.1-361143	NW_005393625.1	361158	ACGCTGTGGCTGTGCCGGCATGCTCAGTAGGC	0.92	1.22	0.48	3.04	1.58	2.28	-1.27072	0.0231788	Down	Upstream	208767	360528	ST5	1555.36	2678.8	431.924	0.161238	-2.63274	6.94e-30	1.06e-28	Down	7.351	7.8756	7.72251	1.1457	1.1533	1.02488
STARD9	-2.39239	-1.796	A	NW_005394775.1-1597119	NW_005394775.1	1597133	GCTCAGGATTGGTCCAGGCTCCTCAGGCCTG	0.59	0.49	0.45	2.69	2.94	1.85	-2.39239	0.00828781	Down	Upstream	1597437	1717652	STARD9	4943.72	7676.74	2210.69	0.287973	-1.796	2.47e-17	1.8e-16	Down	6.03565	6.24132	6.02803	1.78413	1.82038	0.882638
STARD9	-2.39239	-1.796	A	NW_005394775.1-1597133	NW_005394775.1	1597147	CAGGCTCCTCAGGCCTGGCTGGGCTTCCGGC	0.59	0.49	0.45	2.69	2.94	1.85	-2.39239	0.00828779	Down	Upstream	1597437	1717652	STARD9	4943.72	7676.74	2210.69	0.287973	-1.796	2.47e-17	1.8e-16	Down	6.03565	6.24132	6.02803	1.78413	1.82038	0.882638
STK11IP	-2.08944	-1.45881	A	NW_005393121.1-3097728	NW_005393121.1	3097743	ACGTCTGTATTTCACCGGGACTAGGTGAAAGC	0	0.2	0.39	0.73	1.04	1.13	-2.08944	0.0061419	Down	Upstream	3098516	3113606	STK11IP	277.225	406.551	147.9	0.363792	-1.45881	4.61e-07	1.45e-06	Down	1.66139	1.56026	1.75377	0.610426	0.503762	0.370303
STK32B	2.158	NA	B	NW_005393448.1-750789	NW_005393448.1	750804	TTGTCCTCCTCCTTCCGGCTCATGATACCAGA	0	2.75	0.97	0.27	0.42	0.22	2.158	0.0241061	UP	Intron,Upstream	639225	1052940	STK32B	16.1726	32.3451	0	0	#NAME?	3.53e-07	1.12e-06	Down	0.180544	0.13223	0.26423	0	0	0
STK32C	2.29787	-7.69845	B	NW_005395678.1-564484	NW_005395678.1	564499	GCGGGGTGGGTGACCCGGGAGGCTGGCCGGGT	1.27	1.94	0.97	0.54	0.7	0.72	1.2007	0.0329024	UP	Upstream	565719	606476	STK32C	81.2698	161.761	0.77877	0.00481433	-7.69845	1.06e-26	1.38e-25	Down	0.606806	0.534095	0.579464	0.0176653	0	0
STK32C	1.57079	-7.69845	B	NW_005395678.1-564496	NW_005395678.1	564511	ACCCGGGAGGCTGGCCGGGTGCCCTGGGAGGC	1.27	1.94	0.97	0.54	0.7	0.72	1.2007	0.0329031	UP	Upstream	565719	606476	STK32C	81.2698	161.761	0.77877	0.00481433	-7.69845	1.06e-26	1.38e-25	Down	0.606806	0.534095	0.579464	0.0176653	0	0
STK32C	1.50045	-7.69845	B	NW_005395678.1-564912	NW_005395678.1	564927	GGGAGTGTCCACCCCCGGGCTCCCGCATCCTT	1.5	1.43	3.29	0.38	0.84	0.16	2.29787	0.000496906	UP	Upstream	565719	606476	STK32C	81.2698	161.761	0.77877	0.00481433	-7.69845	1.06e-26	1.38e-25	Down	0.606806	0.534095	0.579464	0.0176653	0	0
STK32C	1.2007	-7.69845	B	NW_005395678.1-563981	NW_005395678.1	563995	GCCCAAGGAAGCCCCTGGTCACAGGGCCTCC	2.94	3.93	4.51	0.54	1.81	1.14	1.57079	0.0209581	UP	Upstream	565719	606476	STK32C	81.2698	161.761	0.77877	0.00481433	-7.69845	1.06e-26	1.38e-25	Down	0.606806	0.534095	0.579464	0.0176653	0	0
STK32C	1.2007	-7.69845	B	NW_005395678.1-564505	NW_005395678.1	564519	GCTGGCCGGGTGCCCTGGGAGGCAAGGTGGG	5.89	7.36	3.16	1.34	2.15	1.71	1.50045	0.0178777	UP	Upstream	565719	606476	STK32C	81.2698	161.761	0.77877	0.00481433	-7.69845	1.06e-26	1.38e-25	Down	0.606806	0.534095	0.579464	0.0176653	0	0
STX1B	1.9818	-6.26395	B	NW_005392856.1-816453	NW_005392856.1	816468	CACCTCATGGGAGGCCGGTGAGTCCTCAAAGA	0.81	1.53	1.35	4.19	2.39	2.63	-1.18051	0.020499	Down	Upstream	818377	825247	STX1B	17.9943	35.5262	0.462286	0.0130125	-6.26395	5.57e-07	1.74e-06	Down	0.360949	0.220665	1.05806	0	0	0
STX1B	-1.18051	-6.26395	A	NW_005392856.1-816577	NW_005392856.1	816592	GTCCCCAAGCCCCACCGGCTACCACCCCTCCT	0.69	0.41	0.58	0.15	0.17	0.13	1.9818	0.00424819	UP	Upstream	818377	825247	STX1B	17.9943	35.5262	0.462286	0.0130125	-6.26395	5.57e-07	1.74e-06	Down	0.360949	0.220665	1.05806	0	0	0
SUGP2	-1.31951	-1.47694	A	NW_005393965.1-235403	NW_005393965.1	235418	GTCTTTCAGCAGCCCCGGGAGACAGAGCTGCT	0.46	0.1	0.87	0.88	2	2.47	-1.76924	0.0127336	Down	Upstream	235718	263357	SUGP2	3063.34	4507.39	1619.28	0.359249	-1.47694	7.44e-12	3.6e-11	Down	15.802	14.9635	16.1848	4.45996	4.28367	4.29348
SUGP2	-1.76924	-1.47694	A	NW_005393965.1-235565	NW_005393965.1	235580	CCCCTTAAAATAAACCGGCCTTCTTCTGAAGT	0.92	0.61	0.29	1.77	1.24	1.88	-1.31951	0.0343205	Down	Upstream	235718	263357	SUGP2	3063.34	4507.39	1619.28	0.359249	-1.47694	7.44e-12	3.6e-11	Down	15.802	14.9635	16.1848	4.45996	4.28367	4.29348
SUPT20H	-5.73651	-1.47791	A	NW_005395314.1-900462	NW_005395314.1	900477	GTGAGGTAGGAAGCCCGGTTGAAGTACTACAG	0	0	0	0.35	0.23	0.41	-5.73651	0.00133468	Down	Upstream	860709	899833	SUPT20H	1931.43	2842.41	1020.45	0.359009	-1.47791	1.55e-11	7.31e-11	Down	6.75445	7.89479	8.24957	2.4426	2.4494	2.24344
SV2B	1.47151	-4.35978	B	NW_005394891.1-32412	NW_005394891.1	32427	TCTGCTGGGCTTCCCCGGTAGCTCAAATGGTA	0.69	0.71	1.06	0.5	0.2	0.28	1.47151	0.0294131	UP	Upstream	33744	140857	SV2B	103.82	197.997	9.64347	0.0487051	-4.35978	7.18e-18	5.43e-17	Down	0.422774	0.716679	0.506064	0.00512042	0.0491782	0.0246772
SYDE1	-6.1405	-1.50573	A	NW_005394816.1-903237	NW_005394816.1	903252	TTCCCTTAGTTTCCCCGGATGCCACTCTCTTG	0	0	0	0.46	0.54	0.31	-6.1405	0.000109772	Down	Upstream	895839	902492	SYDE1	846.37	1251.89	440.854	0.352152	-1.50573	1.43e-10	6.22e-10	Down	5.78223	7.57188	7.05183	1.87006	2.17923	1.85721
TBC1D2B	-1.72823	-1.62224	A	NW_005395291.1-355018	NW_005395291.1	355033	TGTGAAACTATCTTCCGGTCACAGCTGTAAGC	0.46	0.41	0	0.73	1.38	1	-1.72823	0.0288461	Down	Upstream	356536	456088	TBC1D2B	865.252	1306.21	424.296	0.32483	-1.62224	1.29e-06	3.87e-06	Down	4.10247	6.90184	5.85592	1.73872	1.60252	1.18041
TCF4	-2.6798	-2.01323	A	NW_005393813.1-217876	NW_005393813.1	217891	CGACAGTCCTAAAGCCGGACTTTGGGGAAGTT	0.12	0	0.1	0.54	0.79	0.25	-2.6798	0.00603321	Down	Intron,Upstream	1146	388638	TCF4	8641.51	13851.7	3431.32	0.247718	-2.01323	1.91e-21	1.82e-20	Down	19.5687	21.4491	22.9255	4.57025	4.49234	2.79797
TIMELESS	2.66655	-3.52886	B	NW_005394689.1-296519	NW_005394689.1	296534	CCTACTCCCTCTATCCGGCTGGAGCTTTTACA	0.69	1.12	0.77	0.31	0.11	0.03	2.66655	0.00048274	UP	Upstream	269470	294799	TIMELESS	525.455	967.12	83.7891	0.0866377	-3.52886	2.3e-36	4.67e-35	Down	2.56469	2.22942	2.34737	0.21024	0.152253	0.225238
TIMELESS	2.00837	-3.52886	B	NW_005394689.1-296699	NW_005394689.1	296714	GCCTGCTCCAATGACCGGGCCCACCCAGTACA	1.27	2.75	1.93	0.73	0.62	0.28	2.00837	0.000667375	UP	Upstream	269470	294799	TIMELESS	525.455	967.12	83.7891	0.0866377	-3.52886	2.3e-36	4.67e-35	Down	2.56469	2.22942	2.34737	0.21024	0.152253	0.225238
TIPIN	3.5465	-2.14016	B	NW_005393459.1-185784	NW_005393459.1	185799	ATTACTGGGAATGCCCGGGTGGTCCAGTGGTT	0.46	0.61	0.77	0.04	0.11	0	3.5465	1.12e-05	UP	Exon,Intron,Upstream,Utr5prime	177687	194584	TIPIN	478.945	780.77	177.121	0.226854	-2.14016	3.4e-16	2.3e-15	Down	4.66329	4.4024	4.82387	0.632117	0.883026	0.728876
TMCC2	-6.20551	-3.2794	A	NW_005396196.1-476127	NW_005396196.1	476141	ACCGCGCGATCCCCCAGGAGCAATCGGGAGG	0	0	0	3.09	1.47	0.71	-6.20551	0.00109385	Down	Upstream	436842	475568	TMCC2	408.011	739.826	76.1961	0.102992	-3.2794	6.83e-30	1.05e-28	Down	3.51559	3.68277	2.98001	0.287495	0.286525	0.324327
TMEM14A	1.38585	-1.86629	B	NW_005393810.1-21826	NW_005393810.1	21841	AAGTCTAAGGTGGGCCGGGGGAGTTAACAGGG	3.81	3.67	2.51	1.84	1.44	0.91	1.38585	0.0042012	UP	Upstream	9975	20589	TMEM14A	194.577	305.391	83.762	0.274278	-1.86629	2.95e-08	1.04e-07	Down	1.12844	1.21393	1.79941	0.179868	0.284298	0.138528
TMEM184B	-2.40489	-1.26071	A	NW_005393645.1-1177326	NW_005393645.1	1177341	GGCACTCCAGCGTCCCGGGCAGTTACCCCACG	0.12	0.31	0.1	1.34	0.7	1.03	-2.40489	0.00289931	Down	Upstream	1150324	1176034	TMEM184B	1515.48	2138.48	892.472	0.417339	-1.26071	1.15e-08	4.21e-08	Down	10.6715	11.8706	11.0667	3.57014	4.18245	3.52067
TMEM8C	1.24059	-8.11474	B	NW_005393865.1-256481	NW_005393865.1	256496	TCTCTATCAGGGTCCCGGAGGCGAGGCCGCCG	0.81	1.94	2.22	0.65	1.27	0.41	1.24059	0.0436915	UP	Upstream	247565	255798	TMEM8C	1141.78	2275.35	8.20859	0.00360761	-8.11474	7.51e-123	3.49e-120	Down	30.3579	29.9253	33.488	0.0997689	0.110554	0
TMEM98	1.98532	-3.97297	B	NW_005393782.1-291978	NW_005393782.1	291993	ATGGCCCCTTCGGCCCGGGACAAAAGGATACA	2.42	1.22	0.58	0.31	0.45	0.38	1.98532	0.00293046	UP	Upstream	281177	291775	TMEM98	234.585	441.081	28.0889	0.063682	-3.97297	1.25e-30	1.97e-29	Down	5.21149	4.84591	5.95639	0.327688	0.383093	0.206049
TMSB10	-2.64884	-1.88148	A	NW_005393304.1-829873	NW_005393304.1	829888	CCTTCCTGATTTTGCCGGCTTTTTTTCCCCCC	0	0	0.1	0.27	0.23	0.31	-2.64884	0.0345878	Down	Upstream	827480	828160	TMSB10	5187.22	8159.82	2214.61	0.271404	-1.88148	9.67e-19	7.73e-18	Down	488.253	484.118	514.962	96.708	110.438	71.9662
TNFSF13	-7.2953	-2.14551	A	NW_005393612.1-4220	NW_005393612.1	4235	CATGTCTCTCCATCCCGGCTCCTGGCACCATG	0	0	0	1.11	0.73	1.06	-7.2953	1.19e-06	Down	Upstream	4334	7302	TNFSF13	48.5751	79.2406	17.9096	0.226015	-2.14551	8.15e-05	0.000199479	Down	0.477532	0.51214	0.654553	0.0871279	0.132662	0.0337404
TNFSF13	-7.31084	-2.14551	A	NW_005393612.1-4227	NW_005393612.1	4241	CTCCATCCCGGCTCCTGGCACCATGCCCCAG	0	0	0	3.9	2.94	4.83	-7.31084	2.38e-06	Down	Upstream	4334	7302	TNFSF13	48.5751	79.2406	17.9096	0.226015	-2.14551	8.15e-05	0.000199479	Down	0.477532	0.51214	0.654553	0.0871279	0.132662	0.0337404
TNNT2	1.64126	-5.31501	B	NW_005395795.1-64756	NW_005395795.1	64771	GCTGAGAACAGAAGCCGGGGCCCGAGCCCCCA	0.69	0.31	1.16	0.35	0.25	0.16	1.64126	0.0209122	UP	Upstream	55973	64575	TNNT2	2106.02	4108.82	103.214	0.0251202	-5.31501	1.48e-58	6.88e-57	Down	25.3711	18.797	20.6409	0.38398	0.310088	0.350764
TOR3A	-5.7406	-1.34928	A	NW_005394373.1-5336	NW_005394373.1	5351	GGTGAGACGGTTGCCCGGTTTCATTTAACAGG	0	0	0	0.38	0.23	0.38	-5.7406	0.0012923	Down	Upstream	5826	32481	TOR3A	491.486	705.909	277.062	0.392489	-1.34928	1.34e-07	4.43e-07	Down	5.46945	6.35798	6.41153	2.05328	1.80957	1.76829
TPPP	1.90115	-2.11979	B	NW_005393603.1-295517	NW_005393603.1	295532	GGTCCTGAGTTCAGCCGGGCCTGGCGGGGACT	1.27	0.41	1.45	0.5	0.2	0.22	1.89476	0.0102298	UP	Upstream	296425	305171	TPPP	728.087	1183.8	272.371	0.230081	-2.11979	6.16e-18	4.68e-17	Down	5.20197	6.00036	5.70056	1.04875	1.15839	1.00417
TPPP	1.89476	-2.11979	B	NW_005393603.1-295544	NW_005393603.1	295559	GGACTCCTGCCTGGCCGGGCGCTGCTTTCTGT	1.73	1.02	1.26	0.5	0.65	0.13	1.78191	0.00581616	UP	Upstream	296425	305171	TPPP	728.087	1183.8	272.371	0.230081	-2.11979	6.16e-18	4.68e-17	Down	5.20197	6.00036	5.70056	1.04875	1.15839	1.00417
TPPP	1.82037	-2.11979	B	NW_005393603.1-296016	NW_005393603.1	296031	GGGTGAGGGGTACCCCGGTCAGCAGGCCAGGC	3.81	1.43	2.42	0.96	1.18	1.53	1.15721	0.0273515	UP	Upstream	296425	305171	TPPP	728.087	1183.8	272.371	0.230081	-2.11979	6.16e-18	4.68e-17	Down	5.20197	6.00036	5.70056	1.04875	1.15839	1.00417
TPPP	1.78191	-2.11979	B	NW_005393603.1-295523	NW_005393603.1	295537	GAGTTCAGCCGGGCCTGGCGGGGACTCCTGC	6.47	1.96	6.76	1.75	0.79	1	1.90115	0.0112678	UP	Upstream	296425	305171	TPPP	728.087	1183.8	272.371	0.230081	-2.11979	6.16e-18	4.68e-17	Down	5.20197	6.00036	5.70056	1.04875	1.15839	1.00417
TPPP	1.15721	-2.11979	B	NW_005393603.1-295540	NW_005393603.1	295554	GCGGGGACTCCTGCCTGGCCGGGCGCTGCTT	8.83	4.91	5.86	1.75	2.6	0.57	1.82037	0.00615215	UP	Upstream	296425	305171	TPPP	728.087	1183.8	272.371	0.230081	-2.11979	6.16e-18	4.68e-17	Down	5.20197	6.00036	5.70056	1.04875	1.15839	1.00417
TPPP3	2.06793	-2.93612	B	NW_005393769.1-4276843	NW_005393769.1	4276858	AGTTGCCCAGGCTGCCGGGTGAGCGCCCCTTC	0.81	0.71	0.58	0.31	0.08	0.16	2.06532	0.00448864	UP	Upstream	4278278	4285289	TPPP3	1699.86	3006.85	392.872	0.130659	-2.93612	1.1e-36	2.27e-35	Down	24.7693	32.1399	24.5956	2.15261	3.89873	1.8128
TPPP3	2.06532	-2.93612	B	NW_005393769.1-4277882	NW_005393769.1	4277897	GCTGTGGTCTTGAGCCGGCTCTAGACCCCATG	0	0	0.1	0.23	0.23	0.34	-2.64478	0.0362696	Down	Upstream	4278278	4285289	TPPP3	1699.86	3006.85	392.872	0.130659	-2.93612	1.1e-36	2.27e-35	Down	24.7693	32.1399	24.5956	2.15261	3.89873	1.8128
TPPP3	-2.19112	-2.93612	A	NW_005393769.1-4278956	NW_005393769.1	4278971	GTGTGTGTGCTGATCCGGAGAGGGTTTTCAGT	0.23	0.2	0.1	0.61	1.04	1	-2.19112	0.00598575	Down	Intron,Upstream	4278278	4285289	TPPP3	1699.86	3006.85	392.872	0.130659	-2.93612	1.1e-36	2.27e-35	Down	24.7693	32.1399	24.5956	2.15261	3.89873	1.8128
TPPP3	-2.64478	-2.93612	A	NW_005393769.1-4276836	NW_005393769.1	4276850	GAGCCCCAGTTGCCCAGGCTGCCGGGTGAGC	4.12	3.44	2.7	1.08	0.34	0.71	2.06793	0.00543602	UP	Upstream	4278278	4285289	TPPP3	1699.86	3006.85	392.872	0.130659	-2.93612	1.1e-36	2.27e-35	Down	24.7693	32.1399	24.5956	2.15261	3.89873	1.8128
TRAF3	1.23897	-1.87015	B	NW_005394592.1-143850	NW_005394592.1	143864	GCCGGCATCCAGTCCTGGGCACCGGGTCCCG	7.65	3.93	4.96	1.75	3.4	1.14	1.23897	0.0468713	UP	Upstream	145050	172051	TRAF3	346.968	544.886	149.051	0.273545	-1.87015	3.17e-11	1.45e-10	Down	3.00809	2.86442	3.5066	0.653562	0.510027	1.1213
TRIM11	2.02396	-1.03288	B	NW_005393529.1-139451	NW_005393529.1	139466	GGGACCCTGTTCCTCCGGCTCACGTTGTCCCT	1.96	2.14	2.9	0.58	0.93	0.38	2.02396	0.000159519	UP	Upstream	130091	138076	TRIM11	700.815	941.492	460.138	0.488733	-1.03288	1.5e-05	4.02e-05	Down	4.50408	6.57337	5.79071	2.50939	2.15332	1.85006
TRIM56	1.26144	-1.17232	B	NW_005393406.1-90796	NW_005393406.1	90811	GCAGTGTATACATGCCGGTGCTCAATCTCCCT	2.08	0.92	1.26	0.61	0.73	0.56	1.26144	0.0281507	UP	Upstream	92683	94994	TRIM56	323.178	447.707	198.65	0.443706	-1.17232	0.00022009	0.000508861	Down	2.61105	4.20616	4.12546	1.66231	1.71347	1.03923
TSKU	-1.15441	-2.87681	A	NW_005396034.1-192853	NW_005396034.1	192868	AAGCAGGTGTGTCACCGGTGACAGAATGACGA	0.12	0.51	0.1	3.11	2.84	1.13	-3.10762	1.98e-05	Down	Upstream	182595	192555	TSKU	509.842	897.497	122.188	0.136143	-2.87681	5.04e-12	2.46e-11	Down	4.73287	8.24678	8.09667	1.03927	0.884717	0.556195
TSKU	-3.10762	-2.87681	A	NW_005396034.1-193789	NW_005396034.1	193804	CTGACTCTAAGAGGCCGGAGCACTCAAGCCTC	1.04	0.61	1.55	1.92	3.3	2.6	-1.15441	0.0280897	Down	Upstream	182595	192555	TSKU	509.842	897.497	122.188	0.136143	-2.87681	5.04e-12	2.46e-11	Down	4.73287	8.24678	8.09667	1.03927	0.884717	0.556195
TSPAN18	-3.06223	-2.18329	A	NW_005394997.1-1418160	NW_005394997.1	1418175	ATTCAGTGGTCCATCCGGCTACCATGGACGTG	0	0.2	0	0.73	0.34	0.94	-3.06223	0.00244294	Down	Upstream	1419160	1449986	TSPAN18	220.165	360.874	79.4547	0.220173	-2.18329	1.78e-12	9.07e-12	Down	4.76079	5.73069	6.11618	0.744138	1.72324	0.731981
TSPAN6	-2.88827	-1.70808	A	NW_005393006.1-408493	NW_005393006.1	408508	GTCTGGGAGGCTGTCCGGAAAGTGACGACAAT	0.12	0.1	0.1	0.88	0.51	1.22	-2.88827	0.00137568	Down	Exon,Intron,Upstream,Utr5prime	403547	411883	TSPAN6	847.586	1297.92	397.25	0.306066	-1.70808	8.36e-13	4.36e-12	Down	13.0993	13.7437	15.199	2.87569	2.80286	3.57008
TTLL1	-2.94867	-2.09358	A	NW_005396811.1-74032	NW_005396811.1	74046	TGCGAGGAACCACCCAGGCCACCATCCCCAG	0	0.49	0	1.61	1.25	1.14	-2.94867	0.0114329	Down	Upstream	37626	73116	TTLL1	399.527	647.375	151.679	0.234299	-2.09358	2.85e-14	1.66e-13	Down	5.71704	4.91134	4.97479	1.07756	0.818871	1.2017
TTLL1	-2.94867	-2.09358	A	NW_005396811.1-74046	NW_005396811.1	74060	CAGGCCACCATCCCCAGGGGTCTTGCAACCT	0	0.49	0	1.61	1.25	1.14	-2.94867	0.0114324	Down	Upstream	37626	73116	TTLL1	399.527	647.375	151.679	0.234299	-2.09358	2.85e-14	1.66e-13	Down	5.71704	4.91134	4.97479	1.07756	0.818871	1.2017
TUBB6	-1.88973	-2.03558	A	NW_005393375.1-2733096	NW_005393375.1	2733111	TACCCTGGACTTGTCCGGGTGAGGAAGCCAGC	1.27	0.1	0.48	2.19	2.82	2.44	-1.90599	0.00266884	Down	Intron,Upstream	2726640	2739183	TUBB6	2421.42	3893.24	949.603	0.243911	-2.03558	6.71e-20	5.79e-19	Down	37.0434	35.1556	36.1731	7.24273	5.73241	7.46076
TUBB6	-1.90599	-2.03558	A	NW_005393375.1-2733086	NW_005393375.1	2733100	AAACACAATCTACCCTGGACTTGTCCGGGTG	6.47	0.49	2.25	7.66	11.32	11.09	-1.88973	0.00431128	Down	Intron,Upstream	2726640	2739183	TUBB6	2421.42	3893.24	949.603	0.243911	-2.03558	6.71e-20	5.79e-19	Down	37.0434	35.1556	36.1731	7.24273	5.73241	7.46076
TXNDC5	-4.84106	-2.21725	A	NW_005395709.1-205947	NW_005395709.1	205961	ACTTCCCAGATGGCCAGGCCCCAAGAAAGCG	0	0	0	0.54	0.57	1	-4.84106	0.0324487	Down	Upstream	180516	204164	TXNDC5	3066.4	5047.36	1085.44	0.215051	-2.21725	5.4e-24	6e-23	Down	26.2406	31.0442	37.5335	4.28182	5.35942	5.79094
UBASH3B	-3.2898	-5.98614	A	NW_005393715.1-813306	NW_005393715.1	813321	TGTGTACACTGGTTCCGGAGAGTCACTTCAGC	0	0	0	0.23	0.34	0.25	-5.49009	0.00378683	Down	Upstream	659243	812812	UBASH3B	218.559	430.329	6.7888	0.0157758	-5.98614	1.57e-46	4.92e-45	Down	1.66893	1.60572	2.3152	0.0341922	0.024767	0.0220691
UBASH3B	-5.49009	-5.98614	A	NW_005393715.1-813349	NW_005393715.1	813364	TCCATGGCTTCAATCCGGAGCCAGCGGGGCCT	0	0	0.1	0.42	0.51	0.34	-3.2898	0.00210506	Down	Upstream	659243	812812	UBASH3B	218.559	430.329	6.7888	0.0157758	-5.98614	1.57e-46	4.92e-45	Down	1.66893	1.60572	2.3152	0.0341922	0.024767	0.0220691
USP11	-2.85709	-1.99971	A	NW_005394094.1-164765	NW_005394094.1	164779	TCCTCAGTTCCCACCTGGAGGATTTACCCCG	0.59	0	0.45	3.63	2.15	1.14	-2.85709	0.00648559	Down	Upstream	164880	180090	USP11	1624.11	2598.47	649.746	0.25005	-1.99971	1.49e-18	1.18e-17	Down	9.47045	9.8596	10.0752	2.27249	1.75815	1.44304
USP49	-1.48099	-2.02333	A	NW_005393092.1-5357	NW_005393092.1	5372	AGTTTTGGCATAGACCGGGAATTACAGAAAGA	1.85	0.61	0.48	2.57	0.9	5.13	-1.48099	0.0362561	Down	Upstream	2283	5165	USP49	46.7762	75.0828	18.4696	0.24599	-2.02333	0.000278366	0.000634205	Down	0.710968	0.845558	0.902623	0.344145	0.138861	0
VAV2	1.39436	-1.69137	B	NW_005393865.1-597075	NW_005393865.1	597090	TGAGTCCTAATTTACCGGTGAAGAGACGGAGG	0	0.31	0	1.31	1.1	0.34	-2.92441	0.00313813	Down	Upstream	439712	597003	VAV2	954.34	1457.42	451.265	0.309633	-1.69137	8.81e-13	4.59e-12	Down	2.81786	3.35562	3.79232	0.873647	0.608751	1.14211
VAV2	1.36287	-1.69137	B	NW_005393865.1-597734	NW_005393865.1	597749	AAGCAGACGGCAGGCCGGCCAAGGCCTCCAGG	2.08	2.85	3.38	1.42	1.83	0.34	1.36287	0.0173142	UP	Upstream	439712	597003	VAV2	954.34	1457.42	451.265	0.309633	-1.69137	8.81e-13	4.59e-12	Down	2.81786	3.35562	3.79232	0.873647	0.608751	1.14211
VAV2	-2.92441	-1.69137	A	NW_005393865.1-597748	NW_005393865.1	597762	CCGGCCAAGGCCTCCAGGCGACGATGCCACT	10.59	13.74	15.78	4.97	7.36	1.56	1.39436	0.012998	UP	Upstream	439712	597003	VAV2	954.34	1457.42	451.265	0.309633	-1.69137	8.81e-13	4.59e-12	Down	2.81786	3.35562	3.79232	0.873647	0.608751	1.14211
VWA1	1.58626	-2.1278	B	NW_005393029.1-1806681	NW_005393029.1	1806696	CAGAGTCCCATGGGCCGGACTGCCCTCCTCCC	0.92	0.82	1.16	0.38	0.65	0.03	1.58626	0.0351889	UP	Upstream	1800746	1805850	VWA1	328.214	534.2	122.228	0.228806	-2.1278	1.02e-13	5.68e-13	Down	6.82757	8.67975	7.99104	1.73534	1.42111	1.62358
WBP1	-5.69922	-2.02424	A	NW_005395311.1-178901	NW_005395311.1	178915	GCTCGCGCACGGGCCAGGCACTCTGCAGCCT	0	0	0	0.81	1.47	1.56	-5.69922	0.000890361	Down	Upstream	179022	182039	WBP1	545.272	875.352	215.193	0.245835	-2.02424	4.84e-15	3e-14	Down	8.31955	9.88097	10.6235	2.32403	1.51931	1.73319
WDR44	1.53873	-2.29075	B	NW_005392905.1-345218	NW_005392905.1	345233	GATGTAGGTGGGGTCCGGCAGAGTGTCCCATT	1.5	0.82	2.51	0.81	0.51	0.5	1.53873	0.0130391	UP	Upstream	251621	344992	WDR44	3702.43	6148.33	1256.53	0.204369	-2.29075	6.92e-19	5.58e-18	Down	20.8808	17.1065	17.635	3.16024	3.09852	2.41117
WDR6	-2.19999	-2.15556	A	NW_005396062.1-599430	NW_005396062.1	599445	CCCAGCCTGCCCCTCCGGCCCCTGGGAACCTG	0.46	0.71	0.1	1.96	2.68	1.85	-2.21573	0.000505013	Down	Upstream	601188	609591	WDR6	2252.43	3679.1	825.76	0.224446	-2.15556	6.07e-22	5.95e-21	Down	15.3371	16.9485	16.9153	3.13224	2.64971	3.1078
WDR6	-2.19999	-2.15556	A	NW_005396062.1-599437	NW_005396062.1	599451	TGCCCCTCCGGCCCCTGGGAACCTGGGCAGC	2.35	3.44	0.45	6.86	10.76	8.39	-2.19999	0.000567662	Down	Upstream	601188	609591	WDR6	2252.43	3679.1	825.76	0.224446	-2.15556	6.07e-22	5.95e-21	Down	15.3371	16.9485	16.9153	3.13224	2.64971	3.1078
WDR6	-2.21573	-2.15556	A	NW_005396062.1-599445	NW_005396062.1	599459	CGGCCCCTGGGAACCTGGGCAGCTTATCCTG	2.35	3.44	0.45	6.86	10.76	8.39	-2.19999	0.00056761	Down	Upstream	601188	609591	WDR6	2252.43	3679.1	825.76	0.224446	-2.15556	6.07e-22	5.95e-21	Down	15.3371	16.9485	16.9153	3.13224	2.64971	3.1078
WRN	-6.45234	-2.02808	A	NW_005393531.1-215249	NW_005393531.1	215263	TGGCCTTTCAGGCCCAGGTGGGCATAGTGCT	0	0	0	1.48	1.13	3.84	-6.45234	0.000259557	Down	Upstream	216737	342292	WRN	1493.25	2398.44	588.054	0.245182	-2.02808	9.22e-19	7.38e-18	Down	5.0399	5.01655	4.57227	1.0214	0.827509	0.87718
XRCC1	-1.32642	-1.78528	A	NW_005393855.1-50424	NW_005393855.1	50439	CCAGGCTTGTTTTGCCGGGCATGCTTGGCTCA	0.35	0.71	1.26	3.23	2.79	0.66	-1.35033	0.0445837	Down	Upstream	51429	90029	XRCC1	564.483	875.086	253.88	0.29012	-1.78528	1.81e-12	9.19e-12	Down	4.52324	4.21354	3.79987	1.18225	0.971952	0.873
XRCC1	-1.35033	-1.78528	A	NW_005393855.1-50411	NW_005393855.1	50425	GTACCCAGCAAATCCAGGCTTGTTTTGCCGG	1.77	3.44	5.86	11.29	11.21	2.99	-1.32642	0.0419096	Down	Upstream	51429	90029	XRCC1	564.483	875.086	253.88	0.29012	-1.78528	1.81e-12	9.19e-12	Down	4.52324	4.21354	3.79987	1.18225	0.971952	0.873
YEATS2	2.51064	-1.27493	B	NW_005396127.1-725930	NW_005396127.1	725945	TTGCAGTAATGGGGCCGGATGCCATGATCTTA	0.46	1.02	0.39	0.04	0.17	0.13	2.51064	0.0011209	UP	Intron,Upstream	640257	745079	YEATS2	2266.69	3207.79	1325.6	0.413244	-1.27493	4.6e-09	1.74e-08	Down	4.99881	4.40998	4.89053	1.50215	1.58009	1.78256
YPEL1	2.52262	-2.60246	B	NW_005395494.1-379704	NW_005395494.1	379719	TCTCGCGTCTCCTTCCGGGGTCCTCAGACACA	2.54	2.55	3	1.38	1.3	0.53	1.47277	0.00308178	UP	Upstream	380373	382861	YPEL1	157.833	271.038	44.6284	0.164657	-2.60246	4.1e-13	2.19e-12	Down	4.04732	5.60108	4.75155	0.783142	0.312467	0.717738
YPEL1	1.47277	-2.60246	B	NW_005395494.1-379763	NW_005395494.1	379778	AGTCGCCGCTAGGTCCGGCGTCGTGCAGCATT	3.23	2.96	1.64	1.23	0.11	0.16	2.52262	0.00126243	UP	Upstream	380373	382861	YPEL1	157.833	271.038	44.6284	0.164657	-2.60246	4.1e-13	2.19e-12	Down	4.04732	5.60108	4.75155	0.783142	0.312467	0.717738
ZAP70	1.62764	-2.70957	B	NW_005393302.1-1632554	NW_005393302.1	1632569	CTTTCCTCACTACCCCGGGAAAAGAACATGCA	0.46	0.41	0.29	2	1.13	0.81	-1.62295	0.0167284	Down	Upstream	1634240	1673703	ZAP70	134.784	233.823	35.7458	0.152876	-2.70957	1.49e-07	4.89e-07	Down	0.926344	1.17305	0.598454	0.144518	0.129353	0.124519
ZAP70	-1.62295	-2.70957	A	NW_005393302.1-1633558	NW_005393302.1	1633573	AGAGTCTGTCCCCTCCGGGGGGTGCTGGGGGG	1.62	1.53	0.77	0.61	0.45	0.31	1.62764	0.00807252	UP	Upstream	1634240	1673703	ZAP70	134.784	233.823	35.7458	0.152876	-2.70957	1.49e-07	4.89e-07	Down	0.926344	1.17305	0.598454	0.144518	0.129353	0.124519
ZCWPW1	-1.93186	-3.18599	A	NW_005393439.1-918761	NW_005393439.1	918776	AATTCGACCAAACTCCGGGAGATAGTGAAGGA	0.35	0	0.1	0.54	0.34	0.91	-1.93186	0.0392287	Down	Intron,Upstream	900831	924964	ZCWPW1	121.826	219.53	24.1221	0.109881	-3.18599	2.95e-15	1.86e-14	Down	0.609383	0.634965	0.806815	0.0585802	0.0730852	0.0833706
ZFP41	-1.2698	-1.90816	A	NW_005393009.1-379980	NW_005393009.1	379995	GGGCATGCACTGGACCGGAGGAGTTGGGCGAC	0.92	1.12	0.39	1.88	2.37	2.13	-1.2698	0.0212268	Down	Upstream	373668	378131	ZFP41	37.8994	59.8522	15.9465	0.266432	-1.90816	0.00145643	0.00299835	Down	0.586512	0.682117	0.794997	0.242723	0.221526	0.0390925
ZMAT4	-4.83176	NA	A	NW_005394156.1-681606	NW_005394156.1	681620	CCCATCTTTGAGTCCAGGCTACGGTTCCAGT	0	0	0	0.81	0.68	0.57	-4.83176	0.0303222	Down	Upstream	302618	680451	ZMAT4	25.5839	51.1678	0	0	#NAME?	8.85e-11	3.91e-10	Down	0.400589	0.218878	0.321949	0	0	0
ZMYND8	1.91395	-1.49881	B	NW_005396983.1-1900	NW_005396983.1	1915	ATTCTTGGCAGGTTCCGGTTGGCCCATTCGAA	0.12	0.51	0.48	0.96	0.84	1.44	-1.39687	0.0467411	Down	Upstream	2647	43787	ZMYND8	940.143	1388.85	491.437	0.353845	-1.49881	1.98e-10	8.51e-10	Down	3.9343	4.27776	4.19309	1.52345	1.06239	1.09668
ZMYND8	-1.39687	-1.49881	A	NW_005396983.1-2191	NW_005396983.1	2206	GGTCAAGCTGGCCCCCGGGGCAGCTGCAGTGG	0.81	0.51	0.87	0.23	0.14	0.25	1.91395	0.00456708	UP	Upstream	2647	43787	ZMYND8	940.143	1388.85	491.437	0.353845	-1.49881	1.98e-10	8.51e-10	Down	3.9343	4.27776	4.19309	1.52345	1.06239	1.09668
ZMYND8	-2.41628	-1.49881	A	NW_005396983.1-976	NW_005396983.1	991	CTTATTTGGCTGCACCGGCTCCTAGTTGCAGC	0.69	0.2	0.19	1.96	1.86	2.38	-2.41628	0.000215869	Down	Upstream	2647	43787	ZMYND8	940.143	1388.85	491.437	0.353845	-1.49881	1.98e-10	8.51e-10	Down	3.9343	4.27776	4.19309	1.52345	1.06239	1.09668
ZNF263	-4.84647	-1.65919	A	NW_005397900.1-90162	NW_005397900.1	90176	AGGTGAACAACGACCTGGCCCCGCAGGGCTG	0	0	0	0.94	0.57	0.57	-4.84647	0.0334444	Down	Upstream	91036	97659	ZNF263	379.185	575.998	182.371	0.316618	-1.65919	1.32e-09	5.27e-09	Down	2.96436	2.51232	2.3488	0.575561	0.566941	0.82223
ZNF329	-6.07509	-1.54655	A	NW_005394537.1-277259	NW_005394537.1	277273	TCCCCACATGCTGCCTGGTGTCTTTTGGGGG	0	0	0	2.82	1.13	0.85	-6.07509	0.00139114	Down	Upstream	278380	280394	ZNF329	348.012	518.52	177.504	0.342328	-1.54655	2.12e-08	7.58e-08	Down	3.36286	4.17705	3.91242	0.966034	1.02383	1.32076
ZNF521	-4.93945	-2.46053	A	NW_005395119.1-693726	NW_005395119.1	693740	GGAGGCTATGATGCCAGGTATGTGTGGTCCC	0	0	0	1.08	0.57	0.57	-4.93945	0.0225577	Down	Upstream	378897	692204	ZNF521	1390.97	2354.22	427.715	0.18168	-2.46053	1.69e-26	2.15e-25	Down	5.6046	7.38766	7.11317	1.1798	1.31509	0.572309
ZNF674	-5.56424	-1.65696	A	NW_005392955.1-96483	NW_005392955.1	96497	CAGCCAATATCTGCCAGGCACTGTTGAAAGA	0	0	0	2.29	0.45	0.57	-5.56424	0.0130265	Down	Upstream	61375	95570	ZNF674	417.507	633.976	201.038	0.317107	-1.65696	7.84e-10	3.21e-09	Down	2.21751	2.08375	1.82854	0.651325	0.392973	0.500841
ZNF713	-1.77462	-2.37094	A	NW_005392856.1-325061	NW_005392856.1	325076	CACATCCCTGTGCACCGGTGCAAGTATTTCAG	0.35	0.92	0.48	2.81	1.46	2.32	-1.77462	0.00254558	Down	Upstream	308436	323648	ZNF713	275.628	461.952	89.3044	0.19332	-2.37094	3.29e-15	2.07e-14	Down	2.33263	2.78154	2.68836	0.484505	0.37663	0.348272

## Sheet: profile6_MvsE
Gene	log2FC.methy	log2FC.RNAseq	type	Ref_ID	Chr	Position	Sequence	M2.RPM	M3.RPM	M4.RPM	E6.RPM	E7.RPM	E8.RPM	log2FC	PValue	up.down	Type	Start	End	gene_id	baseMean	baseMean_control_E	baseMean_case_M	foldChange	log2FoldChange	pval	padj	up_down	expression_E6	expression_E7	expression_E8	expression_M2	expression_M3	expression_M4
A4GALT	-4.84029	3.3956	B	NW_005394439.1-456522	NW_005394439.1	456537	CAGGCTGTGGCTGGCCGGCAGGAGGAACATTC	0.46	1.33	1.64	0.27	0.14	0.75	1.64824	0.0358138	UP	Upstream	453983	455786	A4GALT	48.917	8.48965	89.3443	10.5239	3.3956	3.04e-09	1.17e-08	Up	0.126372	0.120723	0.0696636	0.770046	0.743186	0.805083
A4GALT	-4.84029	3.3956	B	NW_005394439.1-457768	NW_005394439.1	457783	TCTCTCCCCAGGGCCCGGCTCAGCGTCAGGTA	0.58	2.04	2.03	0.65	0.56	0.16	1.90836	0.00627655	UP	Upstream	453983	455786	A4GALT	48.917	8.48965	89.3443	10.5239	3.3956	3.04e-09	1.17e-08	Up	0.126372	0.120723	0.0696636	0.770046	0.743186	0.805083
A4GALT	1.59352	3.3956	A	NW_005394439.1-456383	NW_005394439.1	456397	CATGACAGAGTCTCCTGGGCCCCTGGCTTTC	0	0	0	0.67	0.57	0.85	-4.84029	0.0304761	Down	Upstream	453983	455786	A4GALT	48.917	8.48965	89.3443	10.5239	3.3956	3.04e-09	1.17e-08	Up	0.126372	0.120723	0.0696636	0.770046	0.743186	0.805083
A4GALT	1.64824	3.3956	A	NW_005394439.1-456391	NW_005394439.1	456405	AGTCTCCTGGGCCCCTGGCTTTCCCAGCCCT	0	0	0	0.67	0.57	0.85	-4.84029	0.0304748	Down	Upstream	453983	455786	A4GALT	48.917	8.48965	89.3443	10.5239	3.3956	3.04e-09	1.17e-08	Up	0.126372	0.120723	0.0696636	0.770046	0.743186	0.805083
A4GALT	1.90836	3.3956	A	NW_005394439.1-456508	NW_005394439.1	456522	TCTCTCTTGATGCCCAGGCTGTGGCTGGCCG	2.35	6.38	7.66	0.94	0.57	3.41	1.59352	0.049873	UP	Upstream	453983	455786	A4GALT	48.917	8.48965	89.3443	10.5239	3.3956	3.04e-09	1.17e-08	Up	0.126372	0.120723	0.0696636	0.770046	0.743186	0.805083
A4GALT	1.92522	3.3956	A	NW_005394439.1-457762	NW_005394439.1	457776	CACACCTCTCTCCCCAGGGCCCGGCTCAGCG	2.94	9.82	9.47	2.29	2.26	0.71	1.92522	0.00592711	UP	Upstream	453983	455786	A4GALT	48.917	8.48965	89.3443	10.5239	3.3956	3.04e-09	1.17e-08	Up	0.126372	0.120723	0.0696636	0.770046	0.743186	0.805083
ABLIM2	-2.36057	1.97319	B	NW_005396933.1-88800	NW_005396933.1	88815	CACATGTGAAGGTTCCGGGTGGACATGAATGT	0	0.1	0.1	0.61	0.23	0.41	-2.36057	0.0240291	Down	Upstream	2555	88097	ABLIM2	1048	425.469	1670.54	3.92634	1.97319	2.63e-17	1.91e-16	Up	3.96445	2.85925	2.84544	11.3276	9.71962	10.1828
ABLIM2	1.34969	1.97319	A	NW_005396933.1-89866	NW_005396933.1	89881	ACCCGAGGCAGGGACCGGCACGTCCCTACTTC	0.58	1.73	1.74	0.58	0.9	0.28	1.34969	0.0362579	UP	Upstream	2555	88097	ABLIM2	1048	425.469	1670.54	3.92634	1.97319	2.63e-17	1.91e-16	Up	3.96445	2.85925	2.84544	11.3276	9.71962	10.1828
ACACB	-2.12578	4.83235	B	NW_005393292.1-1443904	NW_005393292.1	1443919	GAAGCAGAAGAGACCCGGTGATCTGTCCTAAG	2.54	1.22	1.84	0.58	0.65	0.56	1.75383	0.00151589	UP	Upstream	1367303	1443742	ACACB	34874.9	2365.26	67384.4	28.4893	4.83235	1.14e-64	6.62e-63	Up	3.7196	3.79338	2.8429	69.4722	86.7456	79.9869
ACACB	1.75383	4.83235	A	NW_005393292.1-1445238	NW_005393292.1	1445253	CTTCTGCCCTCACACCGGACTCAGTCATTTAG	0.69	0	0.19	1.73	0.93	1.44	-2.12578	0.00750661	Down	Upstream	1367303	1443742	ACACB	34874.9	2365.26	67384.4	28.4893	4.83235	1.14e-64	6.62e-63	Up	3.7196	3.79338	2.8429	69.4722	86.7456	79.9869
ACO2	-1.29668	2.80854	B	NW_005396089.1-470123	NW_005396089.1	470138	TGGTCATGCTACTTCCGGTCCAAAGCTAAAGA	0.35	0.41	0.87	2	1.61	0.88	-1.29668	0.0393221	Down	Upstream	471378	520511	ACO2	25401.7	6345.84	44457.5	7.00576	2.80854	3.28e-15	2.06e-14	Up	32.9504	31.8228	32.8427	160.085	225.044	152.78
ACSL1	-1.35547	4.3241	B	NW_005395281.1-126457	NW_005395281.1	126472	CTGCCAAGGTCTCTCCGGGCATTCGTCACATG	0.58	0.61	0.48	1.81	1.24	1.63	-1.35547	0.0218836	Down	Upstream	79502	124992	ACSL1	13224	1257.62	25190.3	20.0301	4.3241	5.04e-07	1.58e-06	Up	4.22016	4.69241	4.55134	45.7547	96.6497	55.6281
ACYP1	-3.2931	1.3514	B	NW_005394281.1-745783	NW_005394281.1	745798	GCGTTAGGGACTACCCGGCAGACCACCAGGCC	0.12	0	0	0.35	0.73	0.22	-3.2931	0.00524436	Down	Exon,Upstream,Utr5prime	739378	745858	ACYP1	214.907	121.02	308.794	2.5516	1.3514	1.01e-05	2.76e-05	Up	1.69199	1.0522	1.40053	3.29162	3.18932	2.43799
ACYP1	-3.26493	1.3514	B	NW_005394281.1-745795	NW_005394281.1	745809	ACCCGGCAGACCACCAGGCCAACAGTCACCC	0.59	0	0	1.21	2.94	1	-3.26493	0.00536652	Down	Exon,Upstream,Utr5prime	739378	745858	ACYP1	214.907	121.02	308.794	2.5516	1.3514	1.01e-05	2.76e-05	Up	1.69199	1.0522	1.40053	3.29162	3.18932	2.43799
ADAM9	-5.02844	2.46064	B	NW_005393876.1-1132879	NW_005393876.1	1132893	TACTTCTGTGCGGCCAGGCGGCTCTGCTGCT	0	0	0	1.21	0.57	0.57	-5.02844	0.0251065	Down	Upstream	1039906	1132438	ADAM9	7526.87	2314.32	12739.4	5.5046	2.46064	2.72e-12	1.36e-11	Up	6.09239	8.12681	7.59379	23.5414	33.4702	31.8056
ADGRG1	-1.66707	1.97517	B	NW_005394162.1-1625218	NW_005394162.1	1625233	TAGGTGGCCTTGAACCGGTCACATCATGTGCC	0.58	0.82	0.1	1.77	2.45	1	-1.66707	0.0156852	Down	Upstream	1625966	1652173	ADGRG1	394.714	160.071	629.357	3.93173	1.97517	8.92e-11	3.94e-10	Up	0.849544	0.897462	0.527524	2.55718	2.19799	1.69093
AGT	-1.18606	7.61305	B	NW_005395290.1-94818	NW_005395290.1	94833	ATGTGTCTTTCCCCCCGGGTGTGATGGCCAGA	1.15	1.12	1.06	0.23	0.76	0	1.88542	0.0182848	UP	Upstream	83033	94490	AGT	25.5412	0.259598	50.8228	195.775	7.61305	5.79e-08	1.98e-07	Up	0	0.0159803	0	0.351704	0.575114	0.291032
AGT	1.88542	7.61305	A	NW_005395290.1-95465	NW_005395290.1	95480	AGCCGAGCTGCAGGCCGGGCTCTGCAGGAAGT	1.27	0.31	1.45	2.61	3.07	1.88	-1.18606	0.0340115	Down	Upstream	83033	94490	AGT	25.5412	0.259598	50.8228	195.775	7.61305	5.79e-08	1.98e-07	Up	0	0.0159803	0	0.351704	0.575114	0.291032
AK1	-1.21495	3.58941	B	NW_005395792.1-127577	NW_005395792.1	127592	CATCCTGCTGTGATCCGGGCAGCCGAGTCAGC	2.19	0.92	0.77	2.61	2.17	4.79	-1.21495	0.0361362	Down	Exon,Upstream,Utr5prime	120162	130886	AK1	15931.9	2444.1	29419.7	12.037	3.58941	1.93e-06	5.7e-06	Up	16.4495	12.8007	18.7134	98.5088	207.906	124.819
ALAD	-2.18489	2.82699	B	NW_005394545.1-320938	NW_005394545.1	320953	AGTCCTGGGGCAGGCCGGAATAGATATTCAGG	0.23	0.1	0.29	0.35	1.21	1	-1.89027	0.0227503	Down	Intron,Upstream	319917	329908	ALAD	3875.73	957.454	6794.01	7.09592	2.82699	9.24e-17	6.49e-16	Up	4.50371	4.64572	4.54835	22.6097	35.6246	29.3669
ALAD	-1.89515	2.82699	B	NW_005394545.1-323827	NW_005394545.1	323842	CCCTTCCTTCCCTTCCGGAGGGAACGTTCTCC	0.12	0	0.29	0.85	0.62	0.66	-2.18489	0.00867204	Down	Intron,Upstream	319917	329908	ALAD	3875.73	957.454	6794.01	7.09592	2.82699	9.24e-17	6.49e-16	Up	4.50371	4.64572	4.54835	22.6097	35.6246	29.3669
ALAD	-1.89027	2.82699	B	NW_005394545.1-326326	NW_005394545.1	326341	TCCATAGCCCATCCCCGGCTCTTGCAGGGATG	2.54	2.75	2.42	1.58	1.83	0.47	1.13895	0.0310033	UP	Intron,Upstream	319917	329908	ALAD	3875.73	957.454	6794.01	7.09592	2.82699	9.24e-17	6.49e-16	Up	4.50371	4.64572	4.54835	22.6097	35.6246	29.3669
ALAD	1.13895	2.82699	A	NW_005394545.1-320928	NW_005394545.1	320942	CCCCATTCCAAGTCCTGGGGCAGGCCGGAAT	1.18	0.49	1.35	1.21	4.87	4.55	-1.89515	0.0258787	Down	Intron,Upstream	319917	329908	ALAD	3875.73	957.454	6794.01	7.09592	2.82699	9.24e-17	6.49e-16	Up	4.50371	4.64572	4.54835	22.6097	35.6246	29.3669
AMZ2	1.83764	2.50672	A	NW_005394090.1-1336162	NW_005394090.1	1336177	CAGCTACCTGAAGCCCGGGGAACACCTAACCC	0.58	0.41	0.77	0.04	0.28	0.19	1.83764	0.00965162	UP	Upstream	1326811	1335018	AMZ2	4936.94	1477.4	8396.48	5.68328	2.50672	1.31e-30	2.07e-29	Up	15.0328	12.9875	13.3217	67.7977	48.3708	65.8355
ANKRD33B	-2.02513	10.4346	B	NW_005394124.1-712851	NW_005394124.1	712866	GGATGCCTTTTCCTCCGGTTAGAATGGAATGC	0.35	0.1	0.19	0.69	0.37	1.72	-2.02513	0.0230134	Down	Upstream	713155	754588	ANKRD33B	3324.28	4.80063	6643.76	1383.94	10.4346	2.94e-84	3.14e-82	Up	0.043609	0.0530788	0.0214678	26.487	35.5467	29.4631
AP5B1	2.3544	4.04128	A	NW_005393546.1-430968	NW_005393546.1	430983	GGGCGTTTCTCAGACCGGTGGGCTGTGGGTGT	0.92	0.71	0.97	0.12	0.2	0.22	2.3544	0.000254575	UP	Upstream	432466	435401	AP5B1	930.268	106.533	1754	16.4644	4.04128	8.59e-54	3.5e-52	Up	0.524487	0.931115	1.52675	10.3541	11.1903	13.2757
ARHGEF10L	-2.49824	1.73754	B	NW_005394978.1-179897	NW_005394978.1	179912	CGGGTGCACGCCAGCCGGCCGCTCTCAGCCCA	0.12	0.2	0.29	1.42	0.93	1.53	-2.49824	0.000751761	Down	Upstream	59287	179768	ARHGEF10L	3208.23	1480.26	4936.19	3.33467	1.73754	1.33e-15	8.59e-15	Up	5.07397	5.3827	6.48134	14.8287	15.0022	15.657
ARHGEF10L	1.91579	1.73754	A	NW_005394978.1-181238	NW_005394978.1	181253	TGTGGGCTCAATGCCCGGGTTGGGAAGACGCC	1.96	0.1	1.64	0.69	0.25	0.13	1.91579	0.0372364	UP	Upstream	59287	179768	ARHGEF10L	3208.23	1480.26	4936.19	3.33467	1.73754	1.33e-15	8.59e-15	Up	5.07397	5.3827	6.48134	14.8287	15.0022	15.657
ARL11	-1.89284	4.36536	B	NW_005394887.1-1348726	NW_005394887.1	1348741	AATGAAAGAATGTACCGGAAAGCAGAGTTGTC	0	0.31	0.19	0.31	0.73	1.06	-1.89284	0.0293308	Down	Upstream	1350595	1352431	ARL11	61.6856	5.70865	117.663	20.6113	4.36536	2.29e-10	9.77e-10	Up	0.133922	0.0778317	0.0262189	1.33538	0.651332	1.3083
ASB16	-1.80401	3.49028	B	NW_005395565.1-700877	NW_005395565.1	700892	GGTTCAGCTGGGGGCCGGCTCCCCAGTCTGAG	0.12	0.2	0.39	0.77	1.32	0.72	-1.80401	0.015852	Down	Upstream	701085	708664	ASB16	1366.27	223.289	2509.25	11.2377	3.49028	5.74e-16	3.83e-15	Up	1.98683	1.80093	1.73718	16.3096	18.7296	11.8277
ASPA	-1.34743	2.67648	B	NW_005395309.1-1495952	NW_005395309.1	1495967	CCTGCCTTCCTGAGCCGGGCTGTCTTCAAACC	0.46	0.92	0.87	1.88	1.52	2.75	-1.32418	0.0186545	Down	Upstream	1473679	1494960	ASPA	58.415	15.8029	101.027	6.39295	2.67648	0.00320565	0.0062577	Up	0.1332	0.296964	0.0902267	0.954531	0.545785	0.287525
ASPA	-1.32418	2.67648	B	NW_005395309.1-1495969	NW_005395309.1	1495983	GGCTGTCTTCAAACCAGGCCTCAGCTCTCAC	2.35	4.42	4.06	6.59	6.11	12.51	-1.34743	0.0187083	Down	Upstream	1473679	1494960	ASPA	58.415	15.8029	101.027	6.39295	2.67648	0.00320565	0.0062577	Up	0.1332	0.296964	0.0902267	0.954531	0.545785	0.287525
ATG4A	-2.64807	1.6236	B	NW_005396997.1-1081421	NW_005396997.1	1081436	AGTCCAGGGGGAGGCCGGTTCCGAGAGGGCGG	0.12	0	0	0.19	0.2	0.41	-2.63438	0.0435839	Down	Upstream	1002544	1081080	ATG4A	1446.61	708.874	2184.35	3.08144	1.6236	5.04e-13	2.67e-12	Up	3.84072	3.04531	3.26514	7.73479	6.99875	8.05982
ATG4A	-2.63438	1.6236	B	NW_005396997.1-1081551	NW_005396997.1	1081566	CCTCCCCCTTTGGCCCGGTACTTAGCTTGCTG	0.35	0.82	0.68	1.96	1.55	1.13	-1.17649	0.045253	Down	Upstream	1002544	1081080	ATG4A	1446.61	708.874	2184.35	3.08144	1.6236	5.04e-13	2.67e-12	Up	3.84072	3.04531	3.26514	7.73479	6.99875	8.05982
ATG4A	-1.17649	1.6236	B	NW_005396997.1-1081411	NW_005396997.1	1081425	AGCCCTGCCCAGTCCAGGGGGAGGCCGGTTC	0.59	0	0	0.67	0.79	1.85	-2.64807	0.0467259	Down	Upstream	1002544	1081080	ATG4A	1446.61	708.874	2184.35	3.08144	1.6236	5.04e-13	2.67e-12	Up	3.84072	3.04531	3.26514	7.73479	6.99875	8.05982
AVPR2	1.74649	5.46552	A	NW_005395957.1-303808	NW_005395957.1	303823	GGGGGGTGGGGTGTCCGGCCTCCCACAGAGCC	0.92	0.71	0.77	0.27	0.28	0.22	1.74649	0.00468379	UP	Upstream	305030	307110	AVPR2	11.6332	0.5149	22.7514	44.1861	5.46552	7.28e-05	0.000179638	Up	0	0.0481584	0.0487294	0.427798	0.540207	0.269696
BCL2L13	-1.54693	3.15008	B	NW_005393645.1-244678	NW_005393645.1	244693	CAGCCATGGGCCACCCGGGACATCCTGGCGTG	0.69	0.82	1.35	1.69	4.56	3	-1.54569	0.00571593	Down	Upstream	244800	287130	BCL2L13	8369.15	1694.67	15043.6	8.87704	3.15008	2.49e-45	7.43e-44	Up	10.556	11.5776	13.0034	75.3024	72.525	72.9633
BCL2L13	-1.54569	3.15008	B	NW_005393645.1-244688	NW_005393645.1	244702	CCACCCGGGACATCCTGGCGTGTAATGAACT	3.53	3.93	6.31	5.92	18.34	13.65	-1.54693	0.00520417	Down	Upstream	244800	287130	BCL2L13	8369.15	1694.67	15043.6	8.87704	3.15008	2.49e-45	7.43e-44	Up	10.556	11.5776	13.0034	75.3024	72.525	72.9633
BLZF1	-1.69566	2.24206	B	NW_005394536.1-595616	NW_005394536.1	595631	AGGGCAGAGACAGACCGGGGTAATAAAATGGG	0.69	0.41	0.58	1.46	2	2.44	-1.69566	0.00322274	Down	Upstream	597038	620522	BLZF1	4255.38	1485.11	7025.66	4.73074	2.24206	1.26e-24	1.45e-23	Up	7.4338	7.93855	8.96096	27.0069	26.073	25.8942
C5AR2	-2.37424	3.96685	B	NW_005394278.1-358166	NW_005394278.1	358181	TCACTCAGTCGTGTCCGGTTCTTGGCGACCCC	0	0.31	0	0.61	0.39	0.81	-2.37424	0.0156145	Down	Intron,Upstream	352405	358805	C5AR2	45.1332	5.42579	84.8406	15.6366	3.96685	3.96e-10	1.66e-09	Up	0	0.116336	0.0321038	0.235556	0.53111	0.470872
CAB39	-1.22414	1.73878	B	NW_005392867.1-855879	NW_005392867.1	855894	CAGTGACTTTCAACCCGGGAGTTCCAAACTCC	0.35	0.51	1.16	1.65	1.97	1.63	-1.22414	0.0395427	Down	Upstream	797794	854800	CAB39	9860.79	4546.73	15174.9	3.33753	1.73878	2.36e-16	1.62e-15	Up	19.826	21.1491	20.4007	47.1609	47.1658	48.5625
CACNA1S	-3.35263	2.61405	B	NW_005396040.1-435073	NW_005396040.1	435088	AGGTGGACAATGACCCGGAACCACAGAGCCCA	0	0	0.39	2.57	1.63	0.56	-3.35263	0.000244712	Down	Upstream	377640	434361	CACNA1S	16163.6	4538.93	27788.3	6.12221	2.61405	1.41e-33	2.53e-32	Up	11.595	8.12898	8.94698	51.0932	50.9852	43.3885
CACNG1	-1.39521	3.01013	B	NW_005394090.1-2564001	NW_005394090.1	2564016	GGTCTGAGGGTAACCCGGACTTTGAGGGTGGC	0.92	0.92	0.77	3.19	1.83	2.47	-1.39521	0.00701028	Down	Upstream	2564374	2573557	CACNG1	715.594	158.031	1273.16	8.0564	3.01013	3.38e-32	5.68e-31	Up	0.779082	0.294211	0.300035	5.6219	2.6154	4.78917
CBLL1	-5.11466	1.62948	B	NW_005394365.1-179272	NW_005394365.1	179286	ACTGTACGCGGGGCCAGGTGGAGGACGGATG	0	0	0	0.94	0.45	1.14	-5.11466	0.0149981	Down	Upstream	163826	178436	CBLL1	668.605	326.626	1010.58	3.09402	1.62948	3.26e-11	1.49e-10	Up	1.66452	1.89135	2.22998	5.18465	4.53584	5.26217
CCDC47	-6.65455	1.4035	B	NW_005397475.1-179305	NW_005397475.1	179319	GAGGCCGCGGTTCCCTGGCCCTCACTAGGCC	0	0	0	3.23	1.36	2.7	-6.65455	5.08e-05	Down	Upstream	180372	199687	CCDC47	6244.11	3425.72	9062.49	2.64542	1.4035	2.96e-11	1.36e-10	Up	18.1377	18.6603	17.3879	33.3745	35.3283	39.9667
CCRL2	-6.33664	6.08967	B	NW_005394270.1-493340	NW_005394270.1	493354	GGGGGCAGAACCCCCAGGGCACAGTGACCCT	0	0	0	1.61	1.81	2.56	-6.33664	5.7e-05	Down	Upstream	494741	496667	CCRL2	74.3876	2.15292	146.622	68.104	6.08967	4.79e-10	1.99e-09	Up	0.0389298	0.0578328	0.0194418	1.9481	0.728752	1.02953
CD8A	-1.5193	4.61695	B	NW_005394204.1-1066869	NW_005394204.1	1066884	CTTCCACCAGTCAGCCGGTCAAGCAGTGTGTG	0.58	1.22	0.77	4.53	2.08	1.57	-1.5193	0.00911456	Down	Upstream	1059259	1066189	CD8A	9.77989	0.765905	18.7939	24.5381	4.61695	0.00129566	0.00268776	Up	0	0	0.0414008	0.239624	0.189249	0.0308844
CD9	-6.89697	2.51616	B	NW_005395530.1-14477	NW_005395530.1	14492	ACGCCCTCATCCAGCCGGCCACCACCCACAGC	0	0	0	0.81	0.62	0.78	-6.89697	8.23e-06	Down	Upstream	15928	28834	CD9	197.36	58.7329	335.986	5.72058	2.51616	9.1e-08	3.06e-07	Up	0.631551	0.918481	1.42685	4.50982	5.10661	2.53456
CD9	2.42014	2.51616	A	NW_005395530.1-15873	NW_005395530.1	15888	ATACCACCATGTCCCCGGCAGCCAGGCTCATA	0.46	0.51	0.68	0	0.31	0	2.42014	0.00538653	UP	Upstream	15928	28834	CD9	197.36	58.7329	335.986	5.72058	2.51616	9.1e-08	3.06e-07	Up	0.631551	0.918481	1.42685	4.50982	5.10661	2.53456
CD9	2.46172	2.51616	A	NW_005395530.1-15881	NW_005395530.1	15895	ATGTCCCCGGCAGCCAGGCTCATACCGACGT	2.35	2.45	3.16	0	1.25	0	2.46172	0.00663981	UP	Upstream	15928	28834	CD9	197.36	58.7329	335.986	5.72058	2.51616	9.1e-08	3.06e-07	Up	0.631551	0.918481	1.42685	4.50982	5.10661	2.53456
CDADC1	-2.44842	2.79827	B	NW_005394887.1-1035926	NW_005394887.1	1035941	TTGGTCCAATCTCTCCGGAAAACTTTTCAGCA	0	0.1	0.1	0.27	0.87	0.19	-2.44842	0.0324975	Down	Upstream	1037180	1065628	CDADC1	1874.52	471.218	3277.83	6.95607	2.79827	2.38e-09	9.27e-09	Up	2.49519	2.582	2.85968	13.3581	16.5482	9.66251
CDC34	-2.33962	2.96999	B	NW_005393398.1-94632	NW_005393398.1	94647	CCCTCGTCTATAAACCGGGCTGCACACCTTGC	0.12	0.1	0.1	0.61	0.25	0.91	-2.33962	0.0118391	Down	Upstream	87031	93503	CDC34	3629.32	821.547	6437.09	7.83533	2.96999	1.54e-39	3.61e-38	Up	7.03493	8.51284	6.49687	43.6048	46.7721	49.2963
CHCHD10	-5.41044	4.82289	B	NW_005394378.1-212021	NW_005394378.1	212036	AGCCGAGGGGGGAACCGGATGCCTCCTGGCGG	0	0	0	0.23	0.23	0.31	-5.40121	0.00619748	Down	Upstream	212973	214393	CHCHD10	2322.47	158.513	4486.42	28.3031	4.82289	1.61e-10	6.99e-10	Up	9.73557	10.85	10.4498	137.157	277.433	152.382
CHCHD10	-5.40121	4.82289	B	NW_005394378.1-212032	NW_005394378.1	212046	GAACCGGATGCCTCCTGGCGGGTGCTCTGTG	0	0	0	0.81	0.91	1.42	-5.41044	0.00322853	Down	Upstream	212973	214393	CHCHD10	2322.47	158.513	4486.42	28.3031	4.82289	1.61e-10	6.99e-10	Up	9.73557	10.85	10.4498	137.157	277.433	152.382
CHMP6	-2.06392	1.5517	B	NW_005395558.1-662901	NW_005395558.1	662916	GACTGGCCACCTGCCCGGACGACAGAACCGGT	0.35	0.2	0.39	1.11	1.77	1.44	-2.06392	0.00192422	Down	Upstream	663305	670797	CHMP6	1051.33	534.808	1567.86	2.93162	1.5517	6.59e-11	2.94e-10	Up	5.31771	6.64902	6.10374	14.0798	10.7849	15.4948
CHMP6	-2.06392	1.5517	B	NW_005395558.1-662914	NW_005395558.1	662929	CCCGGACGACAGAACCGGTGGGGCACGCTGCC	0.35	0.2	0.39	1.11	1.77	1.44	-2.06392	0.00192422	Down	Upstream	663305	670797	CHMP6	1051.33	534.808	1567.86	2.93162	1.5517	6.59e-11	2.94e-10	Up	5.31771	6.64902	6.10374	14.0798	10.7849	15.4948
CKM	2.51499	5.32844	A	NW_005394199.1-705339	NW_005394199.1	705354	ATGTTCCTTTCCCTCCGGAGTTCCCCCCTCCT	0.69	0.61	0.58	0.04	0.2	0.09	2.51499	0.000388051	UP	Upstream	694757	704155	CKM	265629	12900.6	518357	40.1808	5.32844	4.18e-108	1.03e-105	Up	139.502	85.6299	114.537	3342.16	3447.05	3655.14
CLPP	2.47824	2.63428	A	NW_005394392.1-55199	NW_005394392.1	55214	AGATTTCAGGTCCTCCGGTCTCCCCTCCTACC	1.39	0.41	1.06	0.23	0.03	0.28	2.47824	0.0021443	UP	Upstream	56496	61776	CLPP	1619.97	449.451	2790.49	6.20866	2.63428	5.5e-30	8.49e-29	Up	6.87016	7.41814	8.6844	36.8756	36.1764	43.4463
CPN2	-5.65462	6.59063	B	NW_005394686.1-1027908	NW_005394686.1	1027922	TGTCTTCTGAGAGCCTGGGGCTCACTGAGCC	0	0	0	1.34	0.45	1.42	-5.47341	0.00641187	Down	Upstream	1017448	1026779	CPN2	24.8607	0.510603	49.2107	96.3776	6.59063	2.51e-09	9.77e-09	Up	0	0	0.0307619	0.423186	0.286524	0.581388
CPN2	-5.47341	6.59063	B	NW_005394686.1-1027924	NW_005394686.1	1027938	GGGGCTCACTGAGCCTGGGTGCTAGGCACTG	0	0	0	1.61	0.45	1.56	-5.65462	0.00415617	Down	Upstream	1017448	1026779	CPN2	24.8607	0.510603	49.2107	96.3776	6.59063	2.51e-09	9.77e-09	Up	0	0	0.0307619	0.423186	0.286524	0.581388
CPT1A	-1.18389	2.56447	B	NW_005395898.1-671562	NW_005395898.1	671577	CAGGCAACAGGCAGCCGGAGCCTCACCCAACT	1.5	1.22	1.26	2.65	3.07	4.01	-1.17535	0.0164359	Down	Upstream	628895	671045	CPT1A	1308.29	378.373	2238.22	5.91537	2.56447	1.04e-11	4.97e-11	Up	0.950973	1.1816	1.21041	4.56576	6.13616	4.62459
CPT1A	-1.17535	2.56447	B	NW_005395898.1-671548	NW_005395898.1	671562	ACCAACCCTGCCTCCAGGCAACAGGCAGCCG	7.65	5.89	5.86	9.28	12.34	18.2	-1.18389	0.0186434	Down	Upstream	628895	671045	CPT1A	1308.29	378.373	2238.22	5.91537	2.56447	1.04e-11	4.97e-11	Up	0.950973	1.1816	1.21041	4.56576	6.13616	4.62459
CS	-2.74661	2.00851	B	NW_005394689.1-201234	NW_005394689.1	201249	AGGATCCTCCTGACCCGGGGATCAGAACCCAG	0	0.1	0.19	0.96	0.54	0.85	-2.731	0.0015062	Down	Upstream	178863	200500	CS	5890.81	2345.23	9436.4	4.02366	2.00851	1.14e-07	3.79e-07	Up	20.152	18.9448	20.0259	51.8847	73.4368	46.9121
CS	-2.731	2.00851	B	NW_005394689.1-202147	NW_005394689.1	202162	CTGAACTCTAGTGCCCGGACAGACAGAAGGCA	0.69	0.71	0.68	2.73	2.22	1.38	-1.45928	0.0089498	Down	Upstream	178863	200500	CS	5890.81	2345.23	9436.4	4.02366	2.00851	1.14e-07	3.79e-07	Up	20.152	18.9448	20.0259	51.8847	73.4368	46.9121
CS	-1.45928	2.00851	B	NW_005394689.1-201249	NW_005394689.1	201263	CGGGGATCAGAACCCAGGTCTCCTGCGTCAC	0	0.49	0.9	3.36	2.15	3.84	-2.74661	0.00212202	Down	Upstream	178863	200500	CS	5890.81	2345.23	9436.4	4.02366	2.00851	1.14e-07	3.79e-07	Up	20.152	18.9448	20.0259	51.8847	73.4368	46.9121
CTSD	-1.83748	2.30543	B	NW_005394693.1-59906	NW_005394693.1	59921	ACTCCAGGCAAGGCCCGGTGCCCCTCCTTGGA	1.39	0.92	2.32	0.35	0.87	0.34	1.68641	0.00735901	UP	Intron,Upstream	52164	67579	CTSD	9577.04	3222.88	15931.2	4.94316	2.30543	1.09e-26	1.4e-25	Up	27.4504	28.9083	25.6198	120.062	109.865	92.4234
CTSD	1.49121	2.30543	A	NW_005394693.1-60981	NW_005394693.1	60996	ATTGGCCGAACAGACCGGGATGAGGCCAGGCC	0.23	0.2	0	0.81	0.25	0.63	-1.83748	0.0485301	Down	Intron,Upstream	52164	67579	CTSD	9577.04	3222.88	15931.2	4.94316	2.30543	1.09e-26	1.4e-25	Up	27.4504	28.9083	25.6198	120.062	109.865	92.4234
CTSD	1.52001	2.30543	A	NW_005394693.1-69446	NW_005394693.1	69461	TGGACCCCAGGAGGCCGGCTCTCAGGCAGGCC	2.65	1.02	1.35	0.15	1.21	0.56	1.49121	0.0279498	UP	Upstream	52164	67579	CTSD	9577.04	3222.88	15931.2	4.94316	2.30543	1.09e-26	1.4e-25	Up	27.4504	28.9083	25.6198	120.062	109.865	92.4234
CTSD	1.68641	2.30543	A	NW_005394693.1-69556	NW_005394693.1	69571	GCCTGGCGGTCTTCCCGGTGGAGGGCATGGGC	3.23	1.84	0.77	0.35	0.51	0.66	2.03546	0.00165585	UP	Upstream	52164	67579	CTSD	9577.04	3222.88	15931.2	4.94316	2.30543	1.09e-26	1.4e-25	Up	27.4504	28.9083	25.6198	120.062	109.865	92.4234
CTSD	1.69998	2.30543	A	NW_005394693.1-59896	NW_005394693.1	59910	GCTAGGCCACACTCCAGGCAAGGCCCGGTGC	7.06	4.42	10.82	1.21	3.51	1.56	1.69998	0.0071399	UP	Intron,Upstream	52164	67579	CTSD	9577.04	3222.88	15931.2	4.94316	2.30543	1.09e-26	1.4e-25	Up	27.4504	28.9083	25.6198	120.062	109.865	92.4234
CTSD	2.03546	2.30543	A	NW_005394693.1-69439	NW_005394693.1	69453	TGCTCTGTGGACCCCAGGAGGCCGGCTCTCA	13.54	4.91	6.31	0.54	4.87	2.56	1.52001	0.0276565	UP	Upstream	52164	67579	CTSD	9577.04	3222.88	15931.2	4.94316	2.30543	1.09e-26	1.4e-25	Up	27.4504	28.9083	25.6198	120.062	109.865	92.4234
CTSD	2.04711	2.30543	A	NW_005394693.1-69544	NW_005394693.1	69558	CATGTGACGGTGGCCTGGCGGTCTTCCCGGT	16.48	8.83	3.61	1.21	2.04	2.99	2.04711	0.00208061	UP	Upstream	52164	67579	CTSD	9577.04	3222.88	15931.2	4.94316	2.30543	1.09e-26	1.4e-25	Up	27.4504	28.9083	25.6198	120.062	109.865	92.4234
CYHR1	-5.64905	1.43038	B	NW_005393917.1-500463	NW_005393917.1	500478	TGCCTTCATCCCAGCCGGCGGCCAGTGAAGGT	0	0	0	0.23	0.34	0.34	-5.64905	0.00167746	Down	Intron,Upstream	488535	502378	CYHR1	1618.32	875.908	2360.73	2.69518	1.43038	7.6e-08	2.57e-07	Up	7.22829	7.28155	7.69939	16.5238	11.1887	17.338
DBNDD2	-2.06604	6.75644	B	NW_005393490.1-148569	NW_005393490.1	148583	GGGGGCCAGAGGGCCTGGGCTGAATCGCACG	1.77	0	0	2.42	1.81	1.85	-2.06604	0.0422135	Down	Exon,Upstream,Utr5prime	148330	151978	DBNDD2	5220.4	95.6851	10345.1	108.116	6.75644	7.52e-121	3.01e-118	Up	0.903122	0.829671	1.24355	68.2058	77.7863	84.0116
DCAF8	-2.6624	2.21135	B	NW_005394761.1-270225	NW_005394761.1	270240	GGGGTCGGGGGTGACCGGAAGGCCAGGGTGCA	0	0.41	0.1	1.34	2.03	0.38	-2.6624	0.00395466	Down	Upstream	230172	269592	DCAF8	8423.63	2991.83	13855.4	4.6311	2.21135	7.38e-25	8.6e-24	Up	8.31411	8.09895	8.89189	33.1047	30.206	34.3192
DCAF8	-2.62659	2.21135	B	NW_005394761.1-270234	NW_005394761.1	270248	GGTGACCGGAAGGCCAGGGTGCAAGGCTCCT	0	1.96	0.45	4.71	8.15	1.71	-2.62659	0.00467881	Down	Upstream	230172	269592	DCAF8	8423.63	2991.83	13855.4	4.6311	2.21135	7.38e-25	8.6e-24	Up	8.31411	8.09895	8.89189	33.1047	30.206	34.3192
DHRS3	2.3975	3.16302	A	NW_005393062.1-907549	NW_005393062.1	907564	GATCTGCTGAGGATCCGGGGAGAATGTCACTT	0.81	1.12	0.58	0.31	0.06	0.16	2.3975	0.00100932	UP	Upstream	855699	906330	DHRS3	2812.14	564.855	5059.42	8.95703	3.16302	1.83e-13	1.01e-12	Up	3.23563	4.31671	5.45072	25.1979	36.7977	25.5726
DLST	-2.66425	1.17268	B	NW_005394281.1-568981	NW_005394281.1	568996	ATTTTAATAAATGGCCGGAGATAAAAGAAGTG	0.12	0	0	0.19	0.31	0.31	-2.66425	0.0358254	Down	Upstream	569487	587363	DLST	3565.85	2191.47	4940.23	2.2543	1.17268	5.3e-08	1.82e-07	Up	16.5779	14.4502	15.7033	27.3677	33.0924	26.8632
DTNA	-1.4843	2.82454	B	NW_005393066.1-5367006	NW_005393066.1	5367021	CCTAGCTCTGCACCCCGGCTGGTGGGAGTGGC	0.46	0.61	0.58	1.69	1.72	1.69	-1.4843	0.00884899	Down	Intron,Upstream	5114722	5571317	DTNA	7650.19	1892.7	13407.7	7.08388	2.82454	1.06e-37	2.31e-36	Up	2.50705	2.44622	3.133	16.4957	14.2074	14.7679
DUSP13	1.93707	3.69174	A	NW_005396237.1-753564	NW_005396237.1	753579	AAGCAGAGAGGGGTCCGGAGGTGTGGAAGGAC	1.5	2.24	1.74	0.58	0.48	0.5	1.93707	0.000418825	UP	Intron,Upstream	744849	758089	DUSP13	4574.8	657.213	8492.38	12.9218	3.69174	5.17e-11	2.32e-10	Up	3.51134	4.31756	3.49288	50.233	27.1926	55.5528
DUSP26	-2.23457	6.07432	B	NW_005393506.1-90742	NW_005393506.1	90757	GGTTCCATCCTGGTCCGGGAACTAGATCCCAC	0	0	0.29	0.31	0.45	0.81	-2.1935	0.022384	Down	Upstream	91211	98042	DUSP26	11357.9	332.183	22383.6	67.3833	6.07432	3.21e-38	7.22e-37	Up	4.49544	3.34069	3.89877	214.581	148.011	241.139
DUSP26	-2.1935	6.07432	B	NW_005393506.1-90737	NW_005393506.1	90751	GACTGGGTTCCATCCTGGTCCGGGAACTAGA	0	0	1.35	1.08	1.81	3.7	-2.23457	0.0309249	Down	Upstream	91211	98042	DUSP26	11357.9	332.183	22383.6	67.3833	6.07432	3.21e-38	7.22e-37	Up	4.49544	3.34069	3.89877	214.581	148.011	241.139
EEF1A2	-3.39283	10.5634	B	NW_005398174.1-85975	NW_005398174.1	85990	AGCGATGGGACCCCCCGGCAGGCCAGGAAGTA	0.46	0	0.39	2.54	1.1	0.81	-2.25101	0.00574942	Down	Upstream	76889	84730	EEF1A2	70580.9	93.2222	141069	1513.25	10.5634	4.74e-266	8.36e-262	Up	0.737741	0.438655	0.64071	642.134	569.172	715.566
EEF1A2	-2.25101	10.5634	B	NW_005398174.1-86211	NW_005398174.1	86226	GGTTGGCAAGTGACCCGGCACTTCCTCGCGCT	0.12	0	0.39	0.96	1.61	3.38	-3.39283	5.05e-05	Down	Upstream	76889	84730	EEF1A2	70580.9	93.2222	141069	1513.25	10.5634	4.74e-266	8.36e-262	Up	0.737741	0.438655	0.64071	642.134	569.172	715.566
EEF1A2	-2.23151	10.5634	B	NW_005398174.1-85984	NW_005398174.1	85998	ACCCCCCGGCAGGCCAGGAAGTAGAGATAGG	2.35	0	1.8	8.87	4.42	3.7	-2.23151	0.00664263	Down	Upstream	76889	84730	EEF1A2	70580.9	93.2222	141069	1513.25	10.5634	4.74e-266	8.36e-262	Up	0.737741	0.438655	0.64071	642.134	569.172	715.566
EGLN3	-2.20259	3.22948	B	NW_005394006.1-341196	NW_005394006.1	341211	AGTCTAGGAAGTGACCGGTCTAGAATGTGGCA	0	0.31	0	0.42	0.68	0.53	-2.20259	0.0187828	Down	Upstream	341955	369784	EGLN3	1557.72	300.158	2815.28	9.37932	3.22948	1.54e-18	1.22e-17	Up	4.82678	4.14323	4.55403	44.9508	27.6167	34.8217
EIF4A2	-5.34459	2.76925	B	NW_005396942.1-805369	NW_005396942.1	805383	CCTTCCCCAAGGTCCTGGGATTCTCAGCAGC	0	0	0	1.75	0.57	0.57	-5.34459	0.012887	Down	Exon,Upstream,Utr5prime	805336	812325	EIF4A2	34783.8	8898.91	60668.6	6.81753	2.76925	9.2e-15	5.58e-14	Up	44.5992	49.9595	48.2445	188.184	201.446	273.333
EIF4A2	-5.27991	2.76925	B	NW_005396942.1-806626	NW_005396942.1	806640	GGGAGCGCTCGGGCCTGGGGGGAAGGGCCTG	0	0	0	1.48	0.45	0.85	-5.27991	0.0140165	Down	Intron,Upstream	805336	812325	EIF4A2	34783.8	8898.91	60668.6	6.81753	2.76925	9.2e-15	5.58e-14	Up	44.5992	49.9595	48.2445	188.184	201.446	273.333
EML2	1.95209	1.17954	A	NW_005394199.1-983591	NW_005394199.1	983606	GAAGGGAGAGGGTCCCGGAGGATTGAGAGGGG	0.46	1.12	0.87	0.19	0.37	0.13	1.95209	0.00588511	UP	Intron,Upstream	959234	984159	EML2	201.56	123.465	279.655	2.26505	1.17954	0.00119546	0.0024937	Up	0.581094	0.483326	0.420135	1.35256	0.689868	1.23156
FAM173B	1.66058	1.42126	A	NW_005394124.1-355337	NW_005394124.1	355352	TACCATAAACTAGGCCGGTTAAAAACGATACA	6.23	3.67	1.06	0.77	0.87	2.03	1.66058	0.0108661	UP	Intron,Upstream	340806	358043	FAM173B	931.177	506.324	1356.03	2.67819	1.42126	6.86e-10	2.82e-09	Up	3.64209	2.57371	3.02222	7.09794	5.62144	7.75191
FAM46B	-1.69666	6.64495	B	NW_005393708.1-1856078	NW_005393708.1	1856093	CGCTTCAGTCGTGCCCGGCTCTTTGCGACTCT	0.35	0.2	0.48	0.88	1.13	1.66	-1.69666	0.0146663	Down	Upstream	1847990	1855351	FAM46B	66.3968	1.3138	131.48	100.076	6.64495	6.07e-07	1.88e-06	Up	0.016159	0.0310657	0.0156876	1.15248	1.57787	0.489267
FASTKD5	-1.42781	2.51633	B	NW_005393538.1-546283	NW_005393538.1	546298	CCCAGGTTCTGGGGCCGGTGCAATGAAGGGTG	0.81	0.92	0.68	2.19	2.56	2.32	-1.42781	0.00548916	Down	Upstream	534178	544329	FASTKD5	1753.33	521.729	2984.94	5.72124	2.51633	8.11e-28	1.11e-26	Up	2.41736	2.76098	2.78605	10.7239	11.2283	11.687
FASTKD5	-1.42433	2.51633	B	NW_005393538.1-546271	NW_005393538.1	546285	CTCTGGCCCAGGCCCAGGTTCTGGGGCCGGT	4.12	4.42	3.16	7.66	10.3	10.52	-1.42433	0.00710022	Down	Upstream	534178	544329	FASTKD5	1753.33	521.729	2984.94	5.72124	2.51633	8.11e-28	1.11e-26	Up	2.41736	2.76098	2.78605	10.7239	11.2283	11.687
FBXO32	-1.80091	7.96351	B	NW_005393335.1-479484	NW_005393335.1	479499	ACGCTGGAGCTCCCCCGGAGTTTACATTCTGC	0.58	0.1	0.1	1.23	1.18	0.5	-1.80091	0.0262458	Down	Upstream	480666	518069	FBXO32	175681	1402.05	349960	249.606	7.96351	2.64e-189	9.32e-186	Up	3.39674	3.66247	2.47778	550.409	550.081	539.361
FDX1L	-2.83942	1.34648	B	NW_005394633.1-25681	NW_005394633.1	25696	GAGGAGACAGCCCCCCGGAGTGGATGTGGACG	0.12	0	0.1	0.61	0.73	0.41	-2.83942	0.00333983	Down	Upstream	20990	25395	FDX1L	441.629	249.303	633.955	2.54291	1.34648	2.77e-07	8.87e-07	Up	3.64892	3.54278	3.41188	7.43056	8.33215	8.50711
FECH	-1.2711	1.51237	B	NW_005393813.1-2232077	NW_005393813.1	2232092	TGTGTCTAGAGCATCCGGGCTACACCTGCTTC	0.58	1.53	0.39	2.73	1.32	2.5	-1.2711	0.0391791	Down	Upstream	2200269	2230128	FECH	893.383	463.76	1323.01	2.85279	1.51237	1.03e-05	2.83e-05	Up	3.56286	2.82327	2.88665	8.13527	7.87631	4.85121
FEM1A	-1.2961	4.2271	B	NW_005395941.1-690299	NW_005395941.1	690314	ATCCTCAATGTTGTCCGGTCGCTCAATCGTGT	0.46	1.12	0.58	2.27	1.75	1.85	-1.2961	0.0219823	Down	Upstream	686040	689614	FEM1A	36186.4	3668.6	68704.3	18.7276	4.2271	1.83e-75	1.48e-73	Up	20.455	18.507	20.9505	299.262	248.326	324.024
FGG	2.66828	Inf	B	NW_005394350.1-408665	NW_005394350.1	408680	AGGAGGGAGAGGGGCCGGGAGGCTGCATGATG	1.04	3.98	3.58	0.58	0.76	0.16	2.66828	5.79e-05	UP	Upstream	400462	408541	FGG	37.8492	0	75.6983	Inf	Inf	8.6e-06	2.37e-05	Up	0	0	0	0.30373	0.613787	0.254459
FXR1	-1.92687	1.58246	B	NW_005393385.1-2950458	NW_005393385.1	2950473	AATGGTATTACCTCCCGGGTTATGAATACATC	0.35	0	0.1	0.38	0.45	0.94	-1.92687	0.0388674	Down	Upstream	2951278	3024865	FXR1	24249.6	12140.6	36358.6	2.99481	1.58246	2.13e-14	1.25e-13	Up	52.2637	46.2303	47.9695	114.556	94.4369	122.263
FXR1	-1.90783	1.58246	B	NW_005393385.1-2971473	NW_005393385.1	2971488	CTGTAAATATATACCCGGCTGTATGAATGAAC	0.23	0.2	0.19	0.81	0.62	1.16	-1.90783	0.0164433	Down	Intron,Upstream	2951278	3024865	FXR1	24249.6	12140.6	36358.6	2.99481	1.58246	2.13e-14	1.25e-13	Up	52.2637	46.2303	47.9695	114.556	94.4369	122.263
FXYD1	-3.53864	2.80072	B	NW_005393725.1-508409	NW_005393725.1	508424	CGATTTCTTGGTCACCGGAGCCTGTGAGCCCA	0	0.2	0	0.65	0.59	1.53	-3.53864	0.000425718	Down	Exon,Upstream,Utr5prime	507956	514263	FXYD1	3461.26	868.801	6053.72	6.9679	2.80072	6.6e-36	1.32e-34	Up	6.53208	4.78708	7.8619	39.8664	36.3226	37.9096
GAB2	-6.00992	4.43749	B	NW_005395663.1-1563638	NW_005395663.1	1563652	GACAAGTTGGTGTCCTGGTGGGAATGATCCT	0	0	0	1.21	1.13	2.42	-6.00992	0.000425475	Down	Upstream	1565572	1619941	GAB2	4018.75	354.575	7682.92	21.668	4.43749	1.27e-18	1.01e-17	Up	2.40349	2.46643	2.25192	50.322	30.8976	52.6254
GCGR	-1.63007	Inf	A	NW_005395032.1-548571	NW_005395032.1	548586	GTCAGTTTGGCAGGCCGGGGTAGGGTGCTGGG	0.46	0.92	0.29	2.38	1.75	1.57	-1.63007	0.00726125	Down	Upstream	543864	548219	GCGR	48.7125	0	97.425	Inf	Inf	2.64e-22	2.66e-21	Up	0	0	0	0.662723	0.537122	0.35691
GDF9	-2.61967	4.14362	B	NW_005393189.1-25820	NW_005393189.1	25834	CCCTGACAGAGTGCCTGGGGCCGAATGCCGC	0	0.49	0	1.48	0.68	1	-2.61967	0.0400826	Down	Upstream	27126	30073	GDF9	53.5295	5.73281	101.326	17.6748	4.14362	9.02e-13	4.69e-12	Up	0.0429025	0.0709845	0.0714536	0.737323	0.430003	0.676339
GLUL	-2.3648	5.58857	B	NW_005396462.1-7366	NW_005396462.1	7381	TCTCCAAGTAAAATCCGGCCACAGAAAGGCTT	0.23	0.1	0.19	1.5	1.01	0.53	-2.3648	0.00402723	Down	Intron,Upstream	517	8992	GLUL	93070.3	3789.5	182351	48.1201	5.58857	3.32e-115	1.03e-112	Up	20.4632	22.7319	23.4561	751.577	829.122	833.361
GPR146	-2.89575	3.58955	B	NW_005396561.1-84823	NW_005396561.1	84838	CCTCCTCAGATTACCCGGCTTCACAGGACAGC	0.23	0.1	0.1	1.15	1.24	1.13	-2.89575	0.000249149	Down	Upstream	73669	84452	GPR146	182.023	27.9214	336.125	12.0383	3.58955	5.4e-24	6e-23	Up	0.50983	0.690853	0.659451	4.66309	4.80606	5.89215
GPR146	2.26101	3.58955	A	NW_005396561.1-86015	NW_005396561.1	86030	GATGGGAGGCGCAGCCGGCCCTCCCGCTTGTC	3.23	1.94	3.68	0.54	0.76	0.69	2.26101	7.21e-06	UP	Upstream	73669	84452	GPR146	182.023	27.9214	336.125	12.0383	3.58955	5.4e-24	6e-23	Up	0.50983	0.690853	0.659451	4.66309	4.80606	5.89215
GPS1	-3.49501	2.05091	B	NW_005395032.1-286907	NW_005395032.1	286922	AGCTGAACGCTCGGCCGGACCATGATGGCCCA	0	0	0.1	0.77	0.54	0.19	-3.49501	0.00299673	Down	Exon,Upstream,Utr5prime	282435	287025	GPS1	2105.99	818.87	3393.12	4.14366	2.05091	5.5e-17	3.92e-16	Up	4.41522	4.79491	4.7731	17.1694	12.272	17.6189
GSDMD	1.48854	1.50905	A	NW_005393009.1-180932	NW_005393009.1	180947	TACTGTGACCAGGGCCGGGAGGGGCTCTGGGC	0.46	0.41	0.58	0.08	0.34	0.13	1.48854	0.0439547	UP	Upstream	172788	179587	GSDMD	139.023	72.2907	205.756	2.84623	1.50905	1.74e-05	4.62e-05	Up	0.460837	0.343138	0.428148	1.2574	1.16872	0.903225
GSDMD	1.50472	1.50905	A	NW_005393009.1-180927	NW_005393009.1	180941	TGGAGTACTGTGACCAGGGCCGGGAGGGGCT	2.35	1.96	2.7	0.27	1.36	0.57	1.50472	0.0449245	UP	Upstream	172788	179587	GSDMD	139.023	72.2907	205.756	2.84623	1.50905	1.74e-05	4.62e-05	Up	0.460837	0.343138	0.428148	1.2574	1.16872	0.903225
GUCD1	-3.24098	1.53793	B	NW_005394377.1-113338	NW_005394377.1	113353	CGAGACAGCAAAGCCCGGGGACAGCCCTGGAC	0	0.1	0	0.85	0.25	0.16	-3.24098	0.0144745	Down	Upstream	102779	112241	GUCD1	2246.39	1150.88	3341.89	2.90377	1.53793	3.08e-12	1.53e-11	Up	6.50209	8.30216	7.6154	17.9233	18.3045	16.8581
GUCD1	-3.22198	1.53793	B	NW_005394377.1-113350	NW_005394377.1	113364	GCCCGGGGACAGCCCTGGACCCAACTCCTTG	0	0.49	0	2.96	1.02	0.71	-3.22198	0.0167405	Down	Upstream	102779	112241	GUCD1	2246.39	1150.88	3341.89	2.90377	1.53793	3.08e-12	1.53e-11	Up	6.50209	8.30216	7.6154	17.9233	18.3045	16.8581
HAGH	-2.23873	2.22159	B	NW_005392842.1-162269	NW_005392842.1	162284	CCACGAAGTGTATCCCGGCTTTTCACGTGAAC	0.12	0	0.29	0.54	0.56	1.06	-2.23873	0.012175	Down	Intron,Upstream	161906	174231	HAGH	1618.29	571.425	2665.16	4.66406	2.22159	2.55e-22	2.57e-21	Up	6.11564	5.79611	7.76969	24.2169	24.7619	23.1829
HAGH	-1.72928	2.22159	B	NW_005392842.1-162292	NW_005392842.1	162307	CACGTGAACTGTGGCCGGCGAGTTGCTGGACC	0.23	0.2	1.06	1.31	2.25	2	-1.72928	0.00835619	Down	Intron,Upstream	161906	174231	HAGH	1618.29	571.425	2665.16	4.66406	2.22159	2.55e-22	2.57e-21	Up	6.11564	5.79611	7.76969	24.2169	24.7619	23.1829
HERC5	-1.91795	3.22373	B	NW_005393912.1-1202472	NW_005393912.1	1202487	GTTGGAAGATATGACCGGTGCAATCTCTTGGC	0.46	0.2	0.1	0.69	1.1	1.28	-1.91795	0.0139059	Down	Upstream	1153782	1200851	HERC5	54.8692	10.6109	99.1275	9.342	3.22373	2.38e-09	9.26e-09	Up	0.0344689	0.0480144	0.0349192	0.343586	0.238669	0.188256
HERPUD1	-1.39257	1.53896	B	NW_005394162.1-968762	NW_005394162.1	968777	GGCACTGCACCCACCCGGCACTACATCCGCCA	1.04	0.51	0.39	1.88	2.11	1.5	-1.39257	0.0177587	Down	Upstream	969380	980929	HERPUD1	3385.09	1733.34	5036.84	2.90586	1.53896	1.29e-12	6.61e-12	Up	11.2336	13.6359	14.6309	30.3005	30.4434	26.3317
HIBADH	-2.57917	1.84051	B	NW_005394721.1-294	NW_005394721.1	308	TGGTCCAAGGATGCCAGGGCCCCAATTGCCC	0.59	0.98	0.45	3.76	4.53	2.99	-2.57917	0.00140697	Down	Upstream	2178	110793	HIBADH	3865.69	1687.57	6043.8	3.58136	1.84051	1.25e-17	9.25e-17	Up	16.4319	13.984	14.7723	38.7235	35.1286	38.2319
HIGD1B	4.21703	4.91842	A	NW_005394680.1-176880	NW_005394680.1	176895	GATATGCGGAGGCCCCGGGGGAGCAACTGTGA	0.46	1.02	0.97	0.04	0.06	0.03	4.21703	1.19e-06	UP	Upstream	178674	181303	HIGD1B	52.6937	3.3734	102.014	30.2407	4.91842	4.02e-15	2.51e-14	Up	0	0.161079	0.162341	1.99216	2.19439	1.96042
HLF	-2.05954	2.57197	B	NW_005395126.1-558272	NW_005395126.1	558287	AGTTCTGCGTGAAGCCGGGTATAGCTTGGCTG	2.08	0.31	0.77	2.88	3.69	7.36	-2.05954	0.00160495	Down	Upstream	506972	557301	HLF	429.407	123.638	735.176	5.94619	2.57197	9.63e-11	4.24e-10	Up	1.39877	1.35974	1.95607	6.79304	9.60307	6.51428
HPCAL4	-2.55997	5.49759	B	NW_005392840.1-460300	NW_005392840.1	460315	GCCAATGCTCAGAACCGGGGCTGAATGGATAG	0	0.2	0.1	0.81	0.73	0.56	-2.55997	0.00204314	Down	Intron,Upstream	456404	465076	HPCAL4	60.2061	2.6075	117.805	45.1793	5.49759	2.42e-10	1.03e-09	Up	0.0227683	0	0.044603	0.654314	0.87315	1.15814
HRAS	-2.24614	2.17017	B	NW_005393640.1-446285	NW_005393640.1	446300	TGCTTTCTGGAGCCCCGGCCTCCTGTCCACCT	0.35	0.1	0.19	0.61	1.21	0.75	-1.87913	0.0199375	Down	Upstream	446951	448600	HRAS	948.237	344.766	1551.71	4.50076	2.17017	1.37e-19	1.16e-18	Up	6.37044	6.44078	6.90071	22.8795	24.1557	23.0942
HRAS	-1.87913	2.17017	B	NW_005393640.1-446907	NW_005393640.1	446922	CTGCCCTGCATGGTCCGGCCATGCTGAGTGCG	0.23	0.1	0.97	3	2.28	1.69	-2.24614	0.000714876	Down	Upstream	446951	448600	HRAS	948.237	344.766	1551.71	4.50076	2.17017	1.37e-19	1.16e-18	Up	6.37044	6.44078	6.90071	22.8795	24.1557	23.0942
HRC	-4.84523	1.64873	B	NW_005393661.1-36077	NW_005393661.1	36092	GGGGCTCAGCGGGCCCGGGACGCTCGAGGGTC	0	0	0	0.15	0.11	0.25	-4.84523	0.0414402	Down	Upstream	37939	42144	HRC	9881.14	4778.61	14983.7	3.13557	1.64873	3.35e-15	2.11e-14	Up	12.6621	10.7514	10.6515	36.1819	29.4272	31.8844
HSF4	4.36856	7.31999	A	NW_005393769.1-4484957	NW_005393769.1	4484972	CCTCTCTCTGGGTTCCGGTTACCATCCCCACT	1.15	1.22	0.39	0.04	0.06	0.03	4.36856	1.16e-06	UP	Upstream	4478201	4483005	HSF4	770.487	9.58407	1531.39	159.785	7.31999	1.67e-71	1.24e-69	Up	0.101819	0.0584386	0.0587268	11.3743	6.99217	8.10552
HSPB1	-5.57952	2.44748	B	NW_005393406.1-1382623	NW_005393406.1	1382637	GCTTCAGGAAGCCCCAGGCCTTGGCTCCCTG	0	0	0	1.21	1.02	1.28	-5.57952	0.00185491	Down	Upstream	1377771	1381316	HSPB1	14653.6	4540.5	24766.7	5.45462	2.44748	4.59e-30	7.12e-29	Up	84.571	71.883	82.365	314.952	295.063	355.631
HSPB1	-5.57952	2.44748	B	NW_005393406.1-1382637	NW_005393406.1	1382651	CAGGCCTTGGCTCCCTGGCACTCCCAGCCCC	0	0	0	1.21	1.02	1.28	-5.57952	0.00185479	Down	Upstream	1377771	1381316	HSPB1	14653.6	4540.5	24766.7	5.45462	2.44748	4.59e-30	7.12e-29	Up	84.571	71.883	82.365	314.952	295.063	355.631
IFRD2	2.16581	3.8414	A	NW_005393351.1-701419	NW_005393351.1	701434	AACCTCCCAGAGCTCCGGTGTGTGAGGCGGGC	1.5	3.16	3.38	0.77	0.93	0.28	2.16581	0.000132771	UP	Upstream	673089	699750	IFRD2	3960.17	516.511	7403.84	14.3343	3.8414	9.15e-23	9.5e-22	Up	4.79021	5.06615	4.83497	50.0309	58.2845	71.5242
IGFN1	-2.13156	6.57882	B	NW_005396040.1-492594	NW_005396040.1	492609	CAGGAAGGCCATGCCCGGGGAGGGTGTGAGAT	0.69	0.92	2.03	0.61	0.65	0.34	1.32015	0.0377095	UP	Upstream	494545	525536	IGFN1	37405.3	774.498	74036.1	95.5924	6.57882	2e-11	9.3e-11	Up	1.24864	1.02531	1.04333	63.7648	121.147	57.5884
IGFN1	1.32015	6.57882	A	NW_005396040.1-493097	NW_005396040.1	493112	AGCACTTAGGGCGACCGGACCCCCTCCTGGGA	0.46	0.71	0.97	0.46	0.25	0.09	1.56026	0.029927	UP	Upstream	494545	525536	IGFN1	37405.3	774.498	74036.1	95.5924	6.57882	2e-11	9.3e-11	Up	1.24864	1.02531	1.04333	63.7648	121.147	57.5884
IGFN1	1.32405	6.57882	A	NW_005396040.1-493613	NW_005396040.1	493628	CACACTAGCGAGCCCCGGGTCCACAGCGTGCC	0	0.2	0.48	0.54	0.99	1.88	-2.13156	0.0126696	Down	Upstream	494545	525536	IGFN1	37405.3	774.498	74036.1	95.5924	6.57882	2e-11	9.3e-11	Up	1.24864	1.02531	1.04333	63.7648	121.147	57.5884
IGFN1	1.56026	6.57882	A	NW_005396040.1-492580	NW_005396040.1	492594	TCCCTCAGGAGGGCCAGGAAGGCCATGCCCG	3.53	4.42	9.47	2.15	2.6	1.56	1.32405	0.0406832	UP	Upstream	494545	525536	IGFN1	37405.3	774.498	74036.1	95.5924	6.57882	2e-11	9.3e-11	Up	1.24864	1.02531	1.04333	63.7648	121.147	57.5884
IGFN1	1.80889	6.57882	A	NW_005396040.1-493109	NW_005396040.1	493123	GACCGGACCCCCTCCTGGGAGCCGGACTCCT	3.53	5.89	5.41	2.15	1.13	0.43	1.80889	0.0142472	UP	Upstream	494545	525536	IGFN1	37405.3	774.498	74036.1	95.5924	6.57882	2e-11	9.3e-11	Up	1.24864	1.02531	1.04333	63.7648	121.147	57.5884
INCA1	-5.23888	4.7866	B	NW_005395164.1-530926	NW_005395164.1	530941	CCCAAGGAATCTGGCCGGGCTGAGTTAGCTAG	0.12	0	0	0.61	0.51	0.22	-3.33143	0.00307105	Down	Upstream	525576	529855	INCA1	265.814	18.5884	513.039	27.6	4.7866	5.63e-31	9.02e-30	Up	0.0457709	0.180264	0.181504	3.70653	5.047	4.81612
INCA1	-3.33143	4.7866	B	NW_005395164.1-531153	NW_005395164.1	531167	CAGGCAGGAGTGGCCTGGGCCTGAGGGGGCG	0	0	0	1.21	0.68	0.85	-5.23888	0.00868798	Down	Upstream	525576	529855	INCA1	265.814	18.5884	513.039	27.6	4.7866	5.63e-31	9.02e-30	Up	0.0457709	0.180264	0.181504	3.70653	5.047	4.81612
IP6K3	3.18208	5.99842	A	NW_005393281.1-1457370	NW_005393281.1	1457385	TACAGTCAGGGCCTCCGGCAAGTCACAGGGCA	0.69	0.41	0.39	0.04	0.06	0.06	3.18208	8.02e-05	UP	Upstream	1431778	1456916	IP6K3	1640.62	50.5351	3230.7	63.9298	5.99842	1.22e-29	1.84e-28	Up	0.341613	0.186459	0.437141	11.8805	18.1216	14.4477
IRF7	-2.01039	3.02864	B	NW_005393640.1-374610	NW_005393640.1	374625	ACCGCAGGCTCCTGCCGGCCCCCAGGAGCCCC	0.23	0.1	0	0.5	0.34	0.59	-2.00671	0.0263731	Down	Upstream	376256	379312	IRF7	53.7897	11.744	95.8355	8.16041	3.02864	2.21e-08	7.87e-08	Up	0.108264	0.10309	0.226194	0.953987	0.417377	0.767955
IRF7	-2.00671	3.02864	B	NW_005393640.1-374618	NW_005393640.1	374632	CTCCTGCCGGCCCCCAGGAGCCCCAGCCTCA	1.18	0.49	0	1.75	1.36	2.7	-2.01039	0.0347898	Down	Upstream	376256	379312	IRF7	53.7897	11.744	95.8355	8.16041	3.02864	2.21e-08	7.87e-08	Up	0.108264	0.10309	0.226194	0.953987	0.417377	0.767955
ITGB4	1.98179	4.6689	A	NW_005395653.1-1011668	NW_005395653.1	1011683	TGCCCCAGGGAGGCCCGGGGAAGCAGCCAGTA	0.92	2.45	2.51	0.81	0.59	0.25	1.98179	0.00140007	UP	Upstream	1013162	1041666	ITGB4	284.038	21.4873	546.589	25.4377	4.6689	3.32e-32	5.59e-31	Up	0.0600478	0.0755503	0.0532589	1.28914	1.26973	0.837293
ITGB4	1.99455	4.6689	A	NW_005395653.1-1011659	NW_005395653.1	1011673	GTGTAATGGTGCCCCAGGGAGGCCCGGGGAA	4.71	11.78	11.72	2.82	2.38	1.14	1.99455	0.00134735	UP	Upstream	1013162	1041666	ITGB4	284.038	21.4873	546.589	25.4377	4.6689	3.32e-32	5.59e-31	Up	0.0600478	0.0755503	0.0532589	1.28914	1.26973	0.837293
JPH1	-1.77404	3.88171	B	NW_005396726.1-125987	NW_005396726.1	126002	TGTGACCTACAAAACCGGGGACAGGTGTCAGC	0.46	0	0.1	0.61	0.82	0.59	-1.77404	0.0392318	Down	Upstream	29457	124674	JPH1	45237.7	5747.94	84727.4	14.7405	3.88171	6.59e-66	4.04e-64	Up	26.2212	19.6618	23.0104	259.402	234.108	269.756
KCNMB1	-1.52832	5.0639	B	NW_005394989.1-210141	NW_005394989.1	210156	AGCGCTCACTGCTCCCGGCTTCTCCTTGGTTG	0.81	0.1	0.58	0.65	1.63	2.32	-1.52832	0.0367824	Down	Upstream	210769	224646	KCNMB1	36.2425	2.10411	70.381	33.4493	5.0639	1.2e-11	5.68e-11	Up	0.00777694	0.0228884	0.0153859	0.32189	0.300751	0.242566
KIAA0408	1.80127	1.24991	A	NW_005394747.1-618642	NW_005394747.1	618657	GCCCAAAGGAGAAGCCGGGGGCCCGCCCAGCA	3	1.63	2.42	0.54	0.99	0.66	1.80127	0.000513646	UP	Upstream	619241	651459	KIAA0408	723.519	428.337	1018.7	2.37827	1.24991	8.98e-05	0.000218416	Up	3.4902	2.30052	2.18643	6.28743	5.15916	3.7674
KLHL21	-5.63943	3.12738	B	NW_005393395.1-2879681	NW_005393395.1	2879696	CTCTCTCCGCCCTTCCGGAGCTTTCTGCGGCC	0	0	0	0.61	0.2	0.13	-5.63943	0.00538918	Down	Upstream	2868748	2879399	KLHL21	3756.35	771.444	6741.25	8.73848	3.12738	3.46e-43	9.66e-42	Up	5.8116	6.1859	6.60708	41.0365	39.0842	39.6653
KLHL21	-1.18907	3.12738	B	NW_005393395.1-2880765	NW_005393395.1	2880780	GCTTGGCAAACACACCGGATGGAAGCCTCACT	0.46	0.51	0.48	1.11	1.24	1.28	-1.18907	0.048654	Down	Upstream	2868748	2879399	KLHL21	3756.35	771.444	6741.25	8.73848	3.12738	3.46e-43	9.66e-42	Up	5.8116	6.1859	6.60708	41.0365	39.0842	39.6653
KLHL25	-1.6284	2.78614	B	NW_005395129.1-612196	NW_005395129.1	612211	CAGGGCACTGGTCCCCGGAGCAGACATGGGCT	1.04	0.61	0.68	2.81	2.53	2.47	-1.6284	0.00142663	Down	Upstream	595432	610851	KLHL25	998.264	252.795	1743.73	6.89781	2.78614	3.7e-28	5.17e-27	Up	1.00697	2.02306	1.29285	7.37004	6.96357	9.40752
KLHL33	-1.40091	9.42828	B	NW_005394417.1-387872	NW_005394417.1	387887	GCGATGGGCTTTATCCGGAACAGGTCCAAAAG	0.46	0.41	0.97	1.46	1.58	2.28	-1.40091	0.0197305	Down	Upstream	389682	397841	KLHL33	2096.02	6.07576	4185.97	688.963	9.42828	1.91e-21	1.82e-20	Up	0.0732621	0.020161	0.0809111	16.5313	24.7214	11.7788
KLHL38	-2.71924	2.45579	B	NW_005393335.1-378071	NW_005393335.1	378086	CATGTGGGCATGCGCCGGCCCCACAGGCCCTC	0.12	0.2	0.19	0.92	1.04	1.82	-2.71924	0.000484623	Down	Upstream	379110	390118	KLHL38	1134.69	349.881	1919.5	5.48615	2.45579	2.97e-25	3.52e-24	Up	1.74839	2.07451	1.52327	7.8013	7.69494	9.33687
KLK10	-1.54731	5.52537	B	NW_005393989.1-153850	NW_005393989.1	153865	CCTACACACAGGGGCCGGGACACACGAGGACA	0.12	0.2	0.58	0.85	0.96	1.16	-1.54731	0.0299433	Down	Upstream	154956	159528	KLK10	18.6961	0.794605	36.5976	46.0576	5.52537	5.63e-06	1.58e-05	Up	0.0279371	0.0271302	0.0272817	0.654578	0.686952	0.092125
LBX1	-5.39186	3.12937	B	NW_005392962.1-2408848	NW_005392962.1	2408863	CTGTCGCTTCGGCTCCGGCCAGTGGAGAGGTG	0	0	0	0.27	0.28	0.22	-5.39186	0.00574777	Down	Upstream	2410255	2411777	LBX1	75.3248	15.4504	135.199	8.75052	3.12937	4.71e-08	1.62e-07	Up	0.408711	0.308034	0.265409	2.30213	1.10777	2.64514
LINGO1	-1.57885	3.64039	B	NW_005393315.1-217645	NW_005393315.1	217660	TGGGATCCTCCCTGCCGGAGCATCCCCTTCCT	1.15	1.63	2.03	0.38	0.76	0.25	1.91404	0.00155338	UP	Upstream	219268	222312	LINGO1	1156.66	171.738	2141.58	12.47	3.64039	4.6e-48	1.52e-46	Up	1.20105	1.19084	1.13258	10.0969	11.9137	12.2389
LINGO1	-1.56067	3.64039	B	NW_005393315.1-218187	NW_005393315.1	218202	CAGGACCCTGGTACCCGGAAGACAGTGATTGG	1.15	0.71	0.29	3.38	1.66	1.91	-1.57885	0.00919113	Down	Upstream	219268	222312	LINGO1	1156.66	171.738	2141.58	12.47	3.64039	4.6e-48	1.52e-46	Up	1.20105	1.19084	1.13258	10.0969	11.9137	12.2389
LINGO1	1.91404	3.64039	A	NW_005393315.1-218180	NW_005393315.1	218194	CATCAGACAGGACCCTGGTACCCGGAAGACA	5.89	3.44	1.35	11.83	6.68	8.67	-1.56067	0.0120046	Down	Upstream	219268	222312	LINGO1	1156.66	171.738	2141.58	12.47	3.64039	4.6e-48	1.52e-46	Up	1.20105	1.19084	1.13258	10.0969	11.9137	12.2389
LOC102264512	-3.11423	2.47545	B	NW_005394963.1-251748	NW_005394963.1	251762	CACACTGGTTACCCCTGGTGATGAGAGTCTG	0	0.49	0	1.61	0.57	2.28	-3.11423	0.0167971	Down	Upstream	252267	264946	LOC102264512	608.408	185.451	1031.37	5.5614	2.47545	5.67e-22	5.58e-21	Up	1.62085	1.57652	2.09286	7.07093	8.39352	8.83308
LOC102264736	-1.57906	3.22508	B	NW_005396601.1-118691	NW_005396601.1	118706	CCCACTGAACACGCCCGGGGTCACCAGCAAGC	0.58	0.82	0.48	2.42	2.34	1.44	-1.57906	0.00501052	Down	Upstream	6253	117972	LOC102264736	2203.49	425.766	3981.21	9.35071	3.22508	1.23e-40	3.06e-39	Up	2.64752	3.0127	3.52083	29.2088	22.3422	23.3159
LOC102265227	-5.72288	6.74263	B	NW_005393439.1-951371	NW_005393439.1	951386	TCCCCGAGTTCAGGCCGGGGCCCTCCCGAGTG	0	0	0	0.61	0.25	0.13	-5.72288	0.00342883	Down	Upstream	947693	950993	LOC102265227	146.582	2.71233	290.452	107.086	6.74263	1.96e-13	1.07e-12	Up	0.104006	0.0335228	0.0338282	4.80327	1.8379	3.68384
LOC102267504	2.38553	6.0169	A	NW_005393672.1-58270	NW_005393672.1	58285	ACGCTCAGGCAGATCCGGGGTGGGGGGCCCTC	0.69	2.04	1.55	0	0.59	0.28	2.38553	0.00200794	UP	Upstream	58538	62521	LOC102267504	9.19588	0.279705	18.1121	64.7541	6.0169	0.000219948	0.000508665	Up	0.0634696	0	0	0.270487	0.381631	0.40497
LOC102267851	-5.75277	1.89076	B	NW_005393339.1-42853	NW_005393339.1	42867	GCTCTGACCTCTGCCAGGCCCCACAGGGCAT	0	0	0	1.21	1.47	1.28	-5.75277	0.000672445	Down	Upstream	44867	49668	LOC102267851	1447.39	614.827	2279.96	3.70829	1.89076	0.000193917	0.000452139	Up	8.30722	8.59613	8.65625	28.1651	27.3147	13.112
LOC102268070	-1.55528	1.5426	B	NW_005393965.1-665746	NW_005393965.1	665761	CTGACCAGGTCCCACCGGTCACTTGGTGAAGG	0.35	1.73	1.16	4.92	3.38	2.32	-1.55528	0.00684866	Down	Upstream	661786	664434	LOC102268070	692.936	354.155	1031.72	2.91318	1.5426	1.71e-10	7.38e-10	Up	8.62143	7.21517	7.36647	20.9055	14.5122	17.2421
LOC102268070	-1.5477	1.5426	B	NW_005393965.1-665737	NW_005393965.1	665751	TAAATGTGCCTGACCAGGTCCCACCGGTCAC	1.77	8.34	5.41	17.21	13.59	10.52	-1.5477	0.00707717	Down	Upstream	661786	664434	LOC102268070	692.936	354.155	1031.72	2.91318	1.5426	1.71e-10	7.38e-10	Up	8.62143	7.21517	7.36647	20.9055	14.5122	17.2421
LOC102269342	-5.34626	4.95443	B	NW_005393281.1-825750	NW_005393281.1	825764	CCCTCTGCCAGCTCCTGGAGGCTCAGCGAGC	0	0	0	0.94	0.91	1.14	-5.34626	0.00420184	Down	Upstream	817219	825060	LOC102269342	137.923	8.61888	267.228	31.0049	4.95443	4.34e-31	7e-30	Up	0.145736	0.0810802	0.0616098	1.63178	2.17106	2.0354
LOC102275956	-3.67244	4.23525	B	NW_005396041.1-68594	NW_005396041.1	68609	CAGCTGCTGGTGGTCCGGGGCCCGCTCGGCGG	0	0.1	0	0.65	0.62	0.41	-3.67244	0.000854811	Down	Upstream	69988	81250	LOC102275956	8468.82	853.978	16083.7	18.8338	4.23525	3.39e-10	1.43e-09	Up	8.95726	8.49084	7.74998	150.137	66.1607	135.875
LOC102276152	1.20496	1.2129	A	NW_005396572.1-43824	NW_005396572.1	43839	CTCTACCCCTAGTCCCGGGCATGGAAGAGAGT	2.77	3.57	3.58	2.11	1.38	1.22	1.20496	0.0101977	UP	Upstream	44704	48807	LOC102276152	233.636	140.828	326.443	2.31802	1.2129	4.59e-05	0.000115558	Up	0.96731	0.754415	1.46596	3.27204	2.58359	3.35678
LOC102276941	-3.4333	2.60391	B	NW_005394680.1-360539	NW_005394680.1	360554	TCTGCCTCAACACTCCGGTGTGATTACTCAAC	0.23	0.1	0.1	0.92	1.35	2.75	-3.4333	3.44e-05	Down	Upstream	361066	386620	LOC102276941	1973.4	557.51	3389.29	6.07932	2.60391	2.8e-30	4.37e-29	Up	5.14723	4.45533	5.33768	22.565	20.8008	26.3435
LOC102279580	1.34424	7.68958	A	NW_005394162.1-46722	NW_005394162.1	46737	GGGGCTGTTATGGGCCGGGGCTCCCCACGCCC	1.27	0.82	1.64	0.65	0.68	0.28	1.34424	0.0273114	UP	Upstream	43713	45018	LOC102279580	1870.11	18.0303	3722.19	206.44	7.68958	6.3e-10	2.59e-09	Up	0.415406	1.35933	0.805761	138.426	50.1975	183.209
LOC102280476	-1.60218	8.48852	B	NW_005393337.1-3036676	NW_005393337.1	3036691	GGACAACACTACGTCCGGGCCAAGACCTGCCT	0.69	0.51	0.87	1.54	2.28	2.91	-1.57586	0.00467652	Down	Upstream	3036834	3041330	LOC102280476	3930.2	21.8242	7838.58	359.169	8.48852	2.99e-57	1.36e-55	Up	0.131677	0.196294	0.188219	33.8968	40.7982	27.9029
LOC102280476	-1.57586	8.48852	B	NW_005393337.1-3036692	NW_005393337.1	3036706	GGGCCAAGACCTGCCTGGCCCACAGCCCCCG	3.53	2.45	4.06	5.38	9.4	13.22	-1.60218	0.00477334	Down	Upstream	3036834	3041330	LOC102280476	3930.2	21.8242	7838.58	359.169	8.48852	2.99e-57	1.36e-55	Up	0.131677	0.196294	0.188219	33.8968	40.7982	27.9029
LOC102281394	-6.58129	1.80937	B	NW_005395962.1-185822	NW_005395962.1	185837	TGGGATTCTCCAGGCCGGAACACTGGAGTGGG	0	0	0	0.27	1.04	0.47	-6.58129	8.61e-05	Down	Upstream	179430	185268	LOC102281394	1433.41	636.379	2230.44	3.50489	1.80937	3.67e-11	1.67e-10	Up	5.79033	4.71704	6.36804	12.9559	11.3351	15.4135
LOC102281394	-6.57197	1.80937	B	NW_005395962.1-185818	NW_005395962.1	185832	TCCGTGGGATTCTCCAGGCCGGAACACTGGA	0	0	0	0.94	4.19	2.13	-6.57197	0.000116458	Down	Upstream	179430	185268	LOC102281394	1433.41	636.379	2230.44	3.50489	1.80937	3.67e-11	1.67e-10	Up	5.79033	4.71704	6.36804	12.9559	11.3351	15.4135
LOC102282043	-4.90015	4.5531	B	NW_005395710.1-801260	NW_005395710.1	801274	GAGCAAGGGATACCCTGGGGTGAGTCCAAGC	0	0	0	0.67	0.91	0.57	-4.90015	0.0296029	Down	Upstream	798096	799712	LOC102282043	5809.69	474.728	11144.6	23.4758	4.5531	2.19e-06	6.44e-06	Up	30.4237	25.4757	32.7908	325.47	680.126	318.516
LOC102283375	-2.05544	1.49689	B	NW_005393459.1-1552740	NW_005393459.1	1552755	AATGAAGGCACCATCCGGAAACAAATGGAGGC	0.46	0.71	0.68	2.81	2.65	3.04	-2.05544	9.75e-05	Down	Upstream	1554674	1555958	LOC102283375	333.917	174.719	493.116	2.82233	1.49689	6.03e-08	2.06e-07	Up	2.35614	1.99635	2.11813	4.75106	4.92479	4.58487
LOC102283813	-1.65705	7.19047	B	NW_005392915.1-1847561	NW_005392915.1	1847576	GCTCAGGGTGGGGCCCGGTGGGCAGGTTGTGG	0.46	0.51	0.48	2.08	1.55	1.44	-1.65705	0.00459413	Down	Upstream	1847691	1861787	LOC102283813	1425.07	19.3801	2830.76	146.066	7.19047	0.000276289	0.000629879	Up	0.0597965	0.125439	0.104184	13.4693	0.00879659	13.7904
LOC102285980	3.45817	2.81674	A	NW_005396207.1-26932	NW_005396207.1	26947	AACAAGCCTAAGAGCCGGGAGACCAAGGTTTG	0.58	0.71	0.48	0	0.06	0.09	3.45817	1.71e-05	UP	Upstream	2193	26251	LOC102285980	100.145	24.8941	175.396	7.04566	2.81674	1.06e-11	5.05e-11	Up	0.397562	0.145348	0.291881	1.87905	1.92103	1.53405
LOC102286220	-1.45466	2.12166	B	NW_005394817.1-15583	NW_005394817.1	15598	CTAGAATCCAAGAACCGGTGATGCCAAGTGCT	0.69	0.61	0.19	2.73	0.56	1.16	-1.45466	0.0499609	Down	Upstream	10760	13805	LOC102286220	251.027	93.808	408.247	4.35194	2.12166	2.31e-10	9.86e-10	Up	1.25489	0.639686	0.461791	4.11704	2.9674	2.00099
LOC102286422	1.38068	2.12423	A	NW_005392895.1-2215284	NW_005392895.1	2215299	TACACTGTGATAATCCGGAACTCGTCCCCGTC	1.96	1.84	1.93	1.58	0.51	0.34	1.38068	0.0270352	UP	Upstream	2217163	2325640	LOC102286422	1074.18	400.836	1747.52	4.3597	2.12423	2.2e-19	1.83e-18	Up	4.66922	5.01975	3.98761	12.573	15.7474	15.9001
LOC102286649	-2.27793	1.55053	B	NW_005393520.1-596936	NW_005393520.1	596951	GTTTCTCACGGTCTCCGGATAATTGTCATAGG	0.35	0.1	0.1	1.42	0.9	0.56	-2.27793	0.00673093	Down	Upstream	591050	595223	LOC102286649	146.992	74.8193	219.164	2.92924	1.55053	6.17e-06	1.73e-05	Up	0.906252	0.406178	0.802379	1.74956	1.42042	1.93388
LOC106701281	3.48913	Inf	B	NW_005394912.1-945581	NW_005394912.1	945596	TGCAGAGACCCCAGCCGGCCTCCCACCTCCTT	0.58	1.94	1.06	0.08	0.25	0	3.48913	2.67e-05	UP	Upstream	945743	963373	LOC106701281	11.6756	0	23.3512	Inf	Inf	0.000268147	0.000612744	Up	0	0	0	0.157174	0.369402	0.110661
LRRC39	-2.20219	9.25062	B	NW_005395269.1-2011457	NW_005395269.1	2011472	TGCTTCAGTCATGTCCGGCTCTTTGTGAGCCT	0.58	0.1	0.77	1.73	3.41	2.25	-2.20219	0.000453619	Down	Upstream	1989314	2011276	LRRC39	8837.45	28.9688	17645.9	609.135	9.25062	2.49e-197	1.1e-193	Up	0.261861	0.124702	0.276864	89.6291	64.6372	82.1708
MAN2A2	-2.11098	2.10681	B	NW_005393643.1-952476	NW_005393643.1	952490	GCCTCCACACACACCTGGCTGGAGGGACAGC	0.59	0.98	0.9	2.42	2.04	5.55	-2.11098	0.0132293	Down	Upstream	935222	952471	MAN2A2	4510.81	1699.83	7321.79	4.30738	2.10681	3.03e-12	1.51e-11	Up	4.42255	4.88371	6.07209	17.7721	14.7718	23.2021
MAST4	-1.81784	2.32953	B	NW_005393225.1-789684	NW_005393225.1	789699	CCTGTTTTGTTCACCCGGCTCCCTTGTCAGCT	1.15	0.61	0.39	2.61	2.28	3.22	-1.81784	0.00116758	Down	Intron,Upstream	593840	966878	MAST4	5763.39	1912.71	9614.07	5.02642	2.32953	4.69e-05	0.000118086	Up	2.58673	3.21345	2.68703	11.2082	17.8824	9.44395
METTL7B	-2.90047	Inf	A	NW_005395124.1-553566	NW_005395124.1	553581	GCGCCCCCACTGGACCGGGCAGTGGGTTTGAC	0.69	0	0	0.38	1.01	1.6	-2.06001	0.0454763	Down	Upstream	550276	552895	METTL7B	256.977	0	513.954	Inf	Inf	1.97e-11	9.18e-11	Up	0	0	0	2.14238	3.18607	7.01841
METTL7B	-2.90047	Inf	A	NW_005395124.1-553316	NW_005395124.1	553330	CTGGTTGAGTGCCCCTGGAACACCCCCAGGG	0.59	0	0	0.67	1.59	1.71	-2.90047	0.0139377	Down	Upstream	550276	552895	METTL7B	256.977	0	513.954	Inf	Inf	1.97e-11	9.18e-11	Up	0	0	0	2.14238	3.18607	7.01841
METTL7B	-2.06001	Inf	A	NW_005395124.1-553328	NW_005395124.1	553342	CCCTGGAACACCCCCAGGGCTTTGTAAACTG	0.59	0	0	0.67	1.59	1.71	-2.90047	0.0139386	Down	Upstream	550276	552895	METTL7B	256.977	0	513.954	Inf	Inf	1.97e-11	9.18e-11	Up	0	0	0	2.14238	3.18607	7.01841
MITF	-2.25902	5.55172	B	NW_005393231.1-1401878	NW_005393231.1	1401893	ACTCAGTACAATACCCGGTATGTAGAAAGTCC	1.5	0.71	0.19	1.61	1.41	4.57	-1.58689	0.0262828	Down	Intron,Upstream	1280670	1507543	MITF	5486.06	229.032	10743.1	46.9065	5.55172	6.18e-37	1.3e-35	Up	0.579806	1.05416	0.733281	39.3633	24.8455	28.2075
MITF	-1.5919	5.55172	B	NW_005393231.1-1402483	NW_005393231.1	1402498	CATATTAAGCTTTCCCGGTTCCTTGTCACATT	1.5	0.51	0.68	2.04	2.2	4.32	-1.58325	0.00791316	Down	Intron,Upstream	1280670	1507543	MITF	5486.06	229.032	10743.1	46.9065	5.55172	6.18e-37	1.3e-35	Up	0.579806	1.05416	0.733281	39.3633	24.8455	28.2075
MITF	-1.58689	5.55172	B	NW_005393231.1-1403453	NW_005393231.1	1403468	ACTGCAGGCCCCCACCGGTACCCATACCCGTG	1.39	1.02	0.77	3.19	2.59	4.51	-1.5919	0.00222969	Down	Intron,Upstream	1280670	1507543	MITF	5486.06	229.032	10743.1	46.9065	5.55172	6.18e-37	1.3e-35	Up	0.579806	1.05416	0.733281	39.3633	24.8455	28.2075
MITF	-1.58325	5.55172	B	NW_005393231.1-1403525	NW_005393231.1	1403540	GCTGGCTTGGGTTTCCGGTGGTGCCTTGGTCC	0.92	0.2	0.77	2.38	3.21	4.23	-2.25902	0.000113103	Down	Intron,Upstream	1280670	1507543	MITF	5486.06	229.032	10743.1	46.9065	5.55172	6.18e-37	1.3e-35	Up	0.579806	1.05416	0.733281	39.3633	24.8455	28.2075
MLX	1.64934	2.19401	A	NW_005394079.1-174295	NW_005394079.1	174309	CCCCACCTCCGGGCCTGGCAGTAGTTGCAGA	5.3	13.25	15.33	6.59	2.6	0.14	1.64934	0.0477391	UP	Upstream	165153	172363	MLX	2678.57	960.794	4396.35	4.57574	2.19401	2.32e-23	2.48e-22	Up	6.10794	6.45946	5.89607	24.1693	19.0106	26.4864
MLXIPL	-2.08864	3.93095	B	NW_005393406.1-2118710	NW_005393406.1	2118725	GGGATCCCTGCTCCCCGGTTCGCCCTCCCGTG	0.12	0.2	0	0.38	0.59	0.53	-2.08864	0.0172477	Down	Upstream	2099166	2118328	MLXIPL	22.4024	2.75684	42.048	15.2523	3.93095	0.00226569	0.00452907	Up	0.0689512	0	0	0.200114	0.184404	0.0656987
MOCOS	-2.74909	Inf	A	NW_005393066.1-3919122	NW_005393066.1	3919137	CGCCCCGCCGCGCCCCGGCCTCGCCTCCTGGC	0	0.1	0	0.38	0.31	0.19	-2.74909	0.0261358	Down	Intron,Upstream	3853693	3919696	MOCOS	27.7516	0	55.5032	Inf	Inf	2.47e-08	8.77e-08	Up	0	0	0	0.186583	0.329027	0.152352
MOCOS	-2.73697	Inf	A	NW_005393066.1-3919135	NW_005393066.1	3919149	CCCGGCCTCGCCTCCTGGCCCTCCAGTGGCA	0	0.49	0	1.34	1.25	0.85	-2.73697	0.0217884	Down	Intron,Upstream	3853693	3919696	MOCOS	27.7516	0	55.5032	Inf	Inf	2.47e-08	8.77e-08	Up	0	0	0	0.186583	0.329027	0.152352
MRPL40	-1.20881	2.93447	B	NW_005394667.1-350809	NW_005394667.1	350824	CCTGCAGCACTCAGCCGGCTGACGCCTGTCCT	1.04	0.92	0.97	2.27	3.46	1.72	-1.20881	0.0198499	Down	Upstream	343616	350699	MRPL40	731.365	169.205	1293.53	7.64474	2.93447	2.93e-13	1.58e-12	Up	3.41454	3.50389	4.13988	22.2469	16.3449	27.2142
MRPL40	-1.18966	2.93447	B	NW_005394667.1-350825	NW_005394667.1	350839	GGCTGACGCCTGTCCTGGAGGGCCGCGCTGC	5.3	4.42	4.51	7.93	13.93	7.82	-1.18966	0.0222915	Down	Upstream	343616	350699	MRPL40	731.365	169.205	1293.53	7.64474	2.93447	2.93e-13	1.58e-12	Up	3.41454	3.50389	4.13988	22.2469	16.3449	27.2142
MRPL41	-3.11047	1.65799	B	NW_005395823.1-298734	NW_005395823.1	298749	CAAGTTCACCACAGCCGGGACCAGCACACCCA	0	0.41	0	2.08	1.58	0.47	-3.11047	0.00129373	Down	Upstream	296992	297503	MRPL41	773.864	372.429	1175.3	3.15577	1.65799	6.67e-12	3.23e-11	Up	16.7486	18.6029	24.6045	40.0584	42.9849	49.7139
MRPL41	-1.21858	1.65799	B	NW_005395823.1-298947	NW_005395823.1	298962	ACTGGGAGAGGAGCCCGGGGCTTGGCTGCAGT	0.81	0.61	0.77	1.54	1.58	2.41	-1.21858	0.0303654	Down	Upstream	296992	297503	MRPL41	773.864	372.429	1175.3	3.15577	1.65799	6.67e-12	3.23e-11	Up	16.7486	18.6029	24.6045	40.0584	42.9849	49.7139
MRPS26	-1.66526	1.36641	B	NW_005393538.1-451008	NW_005393538.1	451023	AGCAGGACCATGACCCGGTGGCTCCTCCGTGG	0.35	0.2	0	0.54	0.73	0.59	-1.66526	0.0482667	Down	Upstream	451688	454183	MRPS26	1344.88	751.69	1938.07	2.57829	1.36641	5.46e-05	0.000136557	Up	18.7818	20.3095	21.682	29.7518	40.3408	52.1223
MRPS34	-5.20271	2.01054	B	NW_005392842.1-202953	NW_005392842.1	202967	ACCTCAGGGGGCACCTGGGGAACATGGGGGG	0	0	0	1.34	0.45	0.85	-5.20271	0.0122818	Down	Upstream	204147	205284	MRPS34	1886.7	750.278	3023.12	4.02934	2.01054	3.18e-19	2.62e-18	Up	10.4291	10.704	11.5118	34.3649	32.114	37.1826
MTCH2	-1.286	2.31816	B	NW_005396254.1-283562	NW_005396254.1	283577	GGGATCTTGGTTCCCCGGCCAGGGATTGAACC	1.27	0.2	0.97	1.11	2.2	3.07	-1.286	0.0467761	Down	Upstream	283843	306979	MTCH2	4126.03	1378.34	6873.72	4.98695	2.31816	4.09e-26	5.08e-25	Up	8.85534	7.94233	9.70316	27.6914	30.3596	33.8925
MUSTN1	-2.54441	5.76707	B	NW_005393768.1-1187864	NW_005393768.1	1187879	GCAGAGCTGAAGCACCGGGAGCTGGCAGCACA	0.23	0.41	0	1.38	1.61	1.13	-2.54441	0.000881178	Down	Upstream	1188894	1190336	MUSTN1	18193.5	656.117	35730.9	54.4581	5.76707	2.51e-07	8.08e-07	Up	7.97642	5.14705	6.9288	444.912	129.713	374.725
MUSTN1	-2.1837	5.76707	B	NW_005393768.1-1187936	NW_005393768.1	1187951	GTCCTGGATTCGTGCCGGCAACTGTCTGAAGG	0.46	0	0.19	1.11	0.73	1.31	-2.1779	0.00675845	Down	Upstream	1188894	1190336	MUSTN1	18193.5	656.117	35730.9	54.4581	5.76707	2.51e-07	8.08e-07	Up	7.97642	5.14705	6.9288	444.912	129.713	374.725
MUSTN1	-2.1779	5.76707	B	NW_005393768.1-1187925	NW_005393768.1	1187939	CCCTGTTTGGAGTCCTGGATTCGTGCCGGCA	2.35	0	0.9	3.9	2.94	5.97	-2.1837	0.00905832	Down	Upstream	1188894	1190336	MUSTN1	18193.5	656.117	35730.9	54.4581	5.76707	2.51e-07	8.08e-07	Up	7.97642	5.14705	6.9288	444.912	129.713	374.725
MYOZ1	1.75526	5.90139	A	NW_005396427.1-2100	NW_005396427.1	2115	GCCCACCAGGCTCCCCGGTCCTTAGGATTCTC	2.89	0.41	0.39	0.38	0.39	0.38	1.75526	0.0293701	UP	Upstream	3741	12055	MYOZ1	118608	3903.4	233313	59.7718	5.90139	2.4e-48	8.03e-47	Up	36.6381	31.6144	35.7491	1343.14	1382.9	1831.75
MYOZ1	1.79139	5.90139	A	NW_005396427.1-2092	NW_005396427.1	2106	AGACGGCAGCCCACCAGGCTCCCCGGTCCTT	14.71	1.96	1.8	1.34	1.59	1.71	1.79139	0.0295376	UP	Upstream	3741	12055	MYOZ1	118608	3903.4	233313	59.7718	5.90139	2.4e-48	8.03e-47	Up	36.6381	31.6144	35.7491	1343.14	1382.9	1831.75
NDUFA13	-4.76564	2.3512	B	NW_005396648.1-143313	NW_005396648.1	143328	GCTTGCGCAATGCTCCGGGCGGCGGGAACGGT	0	0	0	0.23	0.11	0.16	-4.76564	0.0399786	Down	Upstream	144993	153374	NDUFA13	3312.03	1085.47	5538.59	5.10249	2.3512	2.52e-08	8.92e-08	Up	17.8144	15.5981	16.7121	45.2157	74.3351	49.8726
NDUFB11	2.04392	2.01127	A	NW_005394094.1-90929	NW_005394094.1	90944	TGGTGGTCGAAGCGCCGGCTCCTTTCTCATCG	1.15	1.22	1.16	0.19	0.31	0.41	2.04392	0.00111798	UP	Upstream	88170	90667	NDUFB11	3878.92	1541.9	6215.95	4.03136	2.01127	2.14e-18	1.67e-17	Up	19.1773	18.9539	20.002	63.6433	76.9957	66.003
NHLRC2	-1.42299	1.61855	B	NW_005393011.1-76200	NW_005393011.1	76215	CTCCAAAGACACGACCGGTTTATGATGGGTAC	0.46	0.61	0.19	1.46	1.13	1.13	-1.42299	0.0321548	Down	Upstream	18525	74390	NHLRC2	3389.39	1665.28	5113.5	3.07066	1.61855	7.1e-14	4.02e-13	Up	5.72784	5.89597	6.06527	14.7	13.2198	12.2479
NOS1	2.1486	6.86148	A	NW_005392983.1-462049	NW_005392983.1	462064	CTTTTAGCGGATTTCCGGGGTCACCCCAGGGC	0.58	0.41	0.58	0.08	0.25	0.03	2.1486	0.00623947	UP	Upstream	371786	460640	NOS1	3707.01	63.2156	7350.8	116.281	6.86148	1.73e-81	1.65e-79	Up	0.158825	0.144846	0.214943	14.0522	16.016	12.1506
NOS1	2.17315	6.86148	A	NW_005392983.1-462061	NW_005392983.1	462075	TTCCGGGGTCACCCCAGGGCTGAGGCAGCCG	2.94	1.96	2.7	0.27	1.02	0.14	2.17315	0.00617386	UP	Upstream	371786	460640	NOS1	3707.01	63.2156	7350.8	116.281	6.86148	1.73e-81	1.65e-79	Up	0.158825	0.144846	0.214943	14.0522	16.016	12.1506
NOSTRIN	-5.5066	3.94393	B	NW_005392927.1-4103206	NW_005392927.1	4103221	TGTGTCCTGGACTTCCGGGATTCAAAGGGCCT	0.81	0.41	0.68	4.07	3.41	1.94	-2.17682	0.000107585	Down	Upstream	4039269	4103191	NOSTRIN	239.619	29.2395	449.999	15.3901	3.94393	9.03e-32	1.49e-30	Up	0.158737	0.224612	0.198334	1.98786	1.91741	1.86782
NOSTRIN	-2.17682	3.94393	B	NW_005392927.1-4103198	NW_005392927.1	4103212	AAGCTGGGTGTGTCCTGGACTTCCGGGATTC	4.12	1.96	3.16	14.25	13.7	8.82	-2.15679	0.000124515	Down	Upstream	4039269	4103191	NOSTRIN	239.619	29.2395	449.999	15.3901	3.94393	9.03e-32	1.49e-30	Up	0.158737	0.224612	0.198334	1.98786	1.91741	1.86782
NOSTRIN	-2.15679	3.94393	B	NW_005392927.1-4103897	NW_005392927.1	4103911	CACTCCAGTATTGCCTGGAGAATTCTCTGAA	0	0	0	1.34	1.25	0.71	-5.5066	0.00355626	Down	Upstream	4039269	4103191	NOSTRIN	239.619	29.2395	449.999	15.3901	3.94393	9.03e-32	1.49e-30	Up	0.158737	0.224612	0.198334	1.98786	1.91741	1.86782
NUDT8	1.38426	2.05678	A	NW_005394695.1-1160469	NW_005394695.1	1160484	ACTGTGGGTCCTGGCCGGGCCCCAGGCACATT	1.39	1.22	1.16	0.5	0.59	0.47	1.38426	0.0121605	UP	Upstream	1156446	1158786	NUDT8	128.232	49.6971	206.767	4.16055	2.05678	3.16e-08	1.11e-07	Up	1.22917	1.33076	1.04253	3.75573	4.72142	3.35013
NUDT8	1.39419	2.05678	A	NW_005394695.1-1160465	NW_005394695.1	1160479	CGTCACTGTGGGTCCTGGCCGGGCCCCAGGC	7.06	5.89	5.41	1.75	2.38	2.13	1.39419	0.0138863	UP	Upstream	1156446	1158786	NUDT8	128.232	49.6971	206.767	4.16055	2.05678	3.16e-08	1.11e-07	Up	1.22917	1.33076	1.04253	3.75573	4.72142	3.35013
NUDT8	1.39419	2.05678	A	NW_005394695.1-1160477	NW_005394695.1	1160491	TCCTGGCCGGGCCCCAGGCACATTGCAGTGG	7.06	5.89	5.41	1.75	2.38	2.13	1.39419	0.0138862	UP	Upstream	1156446	1158786	NUDT8	128.232	49.6971	206.767	4.16055	2.05678	3.16e-08	1.11e-07	Up	1.22917	1.33076	1.04253	3.75573	4.72142	3.35013
OLFM1	-2.12455	3.92933	B	NW_005397357.1-209014	NW_005397357.1	209029	GGTCTTGCAGCCTGCCGGGTGGCCGCAGGTCA	0.12	0.1	0	0.23	0.51	0.31	-2.12455	0.0424039	Down	Upstream	182679	208202	OLFM1	512.05	63.0793	961.021	15.2351	3.92933	1.53e-13	8.45e-13	Up	0.503098	0.476813	0.389686	4.76895	3.70102	6.44981
OPLAH	-2.28656	2.11588	B	NW_005393917.1-211902	NW_005393917.1	211917	GGGCTCCCCACTGACCGGCCTCTAGCCACCTC	1.15	1.02	1.45	0.23	0.37	0.53	1.77196	0.00357722	UP	Upstream	201178	210761	OPLAH	310.387	116.368	504.406	4.33456	2.11588	9.28e-09	3.43e-08	Up	0.32115	0.563774	0.482994	1.64788	1.94948	1.1432
OPLAH	1.77196	2.11588	A	NW_005393917.1-212250	NW_005393917.1	212265	CTCAGGCTGCTTCCCCGGTTCCTGAGCACCAG	0.12	0.2	0.68	1.88	2.03	1.63	-2.28656	0.000480228	Down	Upstream	201178	210761	OPLAH	310.387	116.368	504.406	4.33456	2.11588	9.28e-09	3.43e-08	Up	0.32115	0.563774	0.482994	1.64788	1.94948	1.1432
ORMDL3	-2.75008	3.14457	B	NW_005393931.1-1673295	NW_005393931.1	1673309	ACTCTTGAGGTCTCCTGGGTCACTCCCACTC	0.59	0	0	1.48	1.02	1	-2.75008	0.0241187	Down	Upstream	1666113	1672522	ORMDL3	2846.69	578.406	5114.97	8.84322	3.14457	1.08e-06	3.28e-06	Up	3.32319	4.22416	4.46003	31.9081	15.3667	36.7526
P2RX5	-3.58584	2.36684	B	NW_005395309.1-1311920	NW_005395309.1	1311935	TGACCCTCCTCCTCCCGGGAGCAGGACATGCC	0.23	0.31	0.1	2.96	3.21	2.28	-3.58584	2.86e-08	Down	Upstream	1311996	1333786	P2RX5	6111.31	1984.8	10237.8	5.1581	2.36684	5.35e-18	4.08e-17	Up	6.08406	4.49727	6.78605	19.6512	17.9785	25.1936
P2RX6	-1.8113	3.29942	B	NW_005394668.1-27618	NW_005394668.1	27633	CGCTGTCTCTTCCACCGGACTGCAGACACAGG	0.12	0.31	0.19	0.61	0.76	1.03	-1.8113	0.0172805	Down	Upstream	29169	37666	P2RX6	353.764	65.2388	642.288	9.8452	3.29942	2.3e-29	3.43e-28	Up	0.583305	0.701267	0.751034	5.39626	4.40274	4.43958
PCSK6	1.92855	2.71999	A	NW_005393197.1-1163025	NW_005393197.1	1163040	CCTCCCCGTGGGTCCCGGTTCACCCAGAGCTG	0.46	1.33	0.97	0.27	0.39	0.13	1.92855	0.00730197	UP	Upstream	1163334	1325660	PCSK6	458.024	120.712	795.335	6.5887	2.71999	2.94e-11	1.35e-10	Up	0.357353	0.389172	0.526196	1.81131	2.86918	1.90676
PDE8A	1.27845	4.59492	A	NW_005392874.1-1540092	NW_005392874.1	1540107	CATTGGGGACTTCTCCGGTGGTCTGGTGGCTA	2.54	0.82	1.06	0.42	0.73	0.78	1.27845	0.0420302	UP	Upstream	1471956	1539409	PDE8A	5560.27	441.882	10678.7	24.1663	4.59492	5.18e-82	5.05e-80	Up	1.25315	1.61539	1.30965	30.2399	27.2098	32.0271
PDK3	-2.01546	1.34942	B	NW_005394788.1-79748	NW_005394788.1	79763	GCCGCATCCTCGCCCCGGCAGCGCAGAGACCG	0	0	0.39	0.35	0.39	1.06	-2.01546	0.0495791	Down	Exon,Upstream,Utr5prime	3757	79904	PDK3	316.776	178.561	454.991	2.5481	1.34942	0.000920927	0.00195312	Up	1.40525	1.74315	1.79997	4.15347	1.93767	3.34374
PDK3	-2.01546	1.34942	B	NW_005394788.1-79763	NW_005394788.1	79778	CGGCAGCGCAGAGACCGGCCGAGAGGCTCAGG	0	0	0.39	0.35	0.39	1.06	-2.01546	0.0495792	Down	Exon,Upstream,Utr5prime	3757	79904	PDK3	316.776	178.561	454.991	2.5481	1.34942	0.000920927	0.00195312	Up	1.40525	1.74315	1.79997	4.15347	1.93767	3.34374
PDLIM2	1.54851	2.43362	A	NW_005393651.1-1446211	NW_005393651.1	1446226	GGGAGTGGCAGGCCCCGGGCAGGGGCGACCCA	1.62	0.41	0.68	0.27	0.39	0.31	1.54851	0.0262578	UP	Upstream	1446984	1460369	PDLIM2	46.4573	14.5123	78.4023	5.40247	2.43362	1.14e-05	3.09e-05	Up	0.221691	0.149362	0.192455	0.62321	0.728756	0.871484
PDZRN3	-5.34626	2.34781	B	NW_005396362.1-619800	NW_005396362.1	619815	GCTAGATGCTGTTTCCGGAACATCCTCAAAGT	1.62	0.61	0.58	3.38	2.14	2.44	-1.39988	0.0125647	Down	Intron,Upstream	372371	644031	PDZRN3	13016	4274.2	21757.9	5.09051	2.34781	2.93e-26	3.66e-25	Up	11.413	12.0045	11.6203	58.8215	48.7459	41.3918
[truncated: 98 more rows]
